# Supplementary material for: Variation of soil nutrients and bacterial community diversity of different land utilization types in Yangtze River Basin, Chongqing Municipality
Source: PeerJ. 2020 Jul 17;8:e9386. doi: 10.7717/peerj.9386 (PMC7370933; doi:10.7717/peerj.9386)
Supplement: Supplemental Information 2 [file peerj-08-9386-s002.fasta]

>OTU_1
TGGGGAATATTGCACAATGGgggAAACCCTGATGCAGCGACGCCGCGTGGAGGAAGAAGGTCTTCGGATTGTAAACTCCT
GTTGTTGAGGAAGATAATGACGGTACTCAACAAGGAAGTGACGGCTAACTACGTGCCAGCAGCCGCGGTAAAACGTAGGT
CACAAGCGTTGTCCGGAATTACTGGGTGTAAAGGGAGCGCAGGCGGGAGAACAAGTTGGAAGTGAAATCCATGGGCTCAA
CCCATGAACTGCTTTCAAAACTGTTtttCTTGAGTAGTGCAGAGGTAGGCGGAATTCCCGGTGTAGCGGTGGAATGCGTA
GATATCGGGAGGAACACCAGTGGCGAAGGCGGCCTACTGGGCACCAACTGACGCTGAGGCTCGAAAGTGTGGGTAGCAAA
CAGG
>OTU_2
TGGGGAATATTGGACAATGGgggCAACCCTGATCCAGCAATGCCGCGTGAGTGATGAAGGCCTCGGGTTGTAAAGCTCTT
TTGCCAGGGACGATGATGACGGTACCTGGAGAATAAGCCCCGGCTAACTTCGTGCCAGCAGCCGCGGTAATACGAAGGgg
gCAAGCGTTGTTCGGAATTACTGGGCGTAAAGGGCGCGTAGGCGGCTTATCAAGTCAGGCGTGAAATTCCCGGGCTCAAC
CTGGgggCTGCGCTTGATACTGATGAGCTTGAATGCGGGAGAGGATAGTGGAATTCCCAGTGTAGAGGTGAAATTCGTAG
ATATTGGGAAGAACACCGGTGGCGAAGGCGGCTATCTGGCCCGTAATTGACGCTGAGGCGCGAAAGCGTGGGGAGCAAAC
AGG
>OTU_3
TGGGGAATATTGCACAATGGGCGAAAGCCTGATGCAGCGACGCCGCGTGAGCGAAGAAGTATTTCGGTATGTAAAGCTCT
ATCAGCAGGGAAGATAATGACGGTACCTGACTAAGAAGCACCGGCTAAATACGTGCCAGCAGCCGCGGTAATACGTATGG
TGCAAGCGTTATCCGGATTTACTGGGTGTAAAGGGAGCGCAGGCGGTGCGGCAAGTCTGATGTGAAAGCCCGGGGCTCAA
CCCCGGTACTGCATTGGAAACTGTCGTACTAGAGTGTCGGAGGGGTAAGCGGAATTCCTAGTGTAGCGGTGAAATGCGTA
GATATTAGGAGGAACACCAGTGGCGAAGGCGGCTTACTGGACGATAACTGACGCTGAGGCTCGAAAGCGTGGGGAGCAAA
CAGG
>OTU_4
GCGCGAAACCTCTGCAATAGGCGAAAGCCTGACAGGGTTATTCTGAGTGACTTTCGCTAAGAAAGTCTTTTGACACCTCT
AAaaaTGGTGTAGAATAAGGGGTGGGCAAGTCTGGTGTCAGCCGCCGCGGTAATACCAGCACCCCGAGTGGTCGGGACGA
TTATTGGGCCTAAAGCATCCGTAGCCGGTTTTACAAGTCCTCCGTTAAATCCAACTGCTTAACAGATGGGCCGCGGAGGA
TACTATAAGACTAGGAGGCAGGAGAGGCAAGCGGTACTCAGTGGGTAGGGGTAAAATCCGTTGATCCATTGAAGACCACC
AGTGGCGAAGGCGGCTTGCCAGAATGCGCTCGACGGTGAGGGATGAAAGCTGGgggAGCAAACCGG
>OTU_5
TAGGGAATTTTCCACAATGGgggCAACCCTGATGGAGCAATGCCGCGTGAgagaAGAAGGCCTCGGGTTGTAAATCTCTG
TTGTAAGGGAAGAAACAATATAATAGGAAATGATTAtataCTGACGGTACCTTACCAGAAAGCCACGGCTAACTACGTGC
CAGCAGCCGCGGTAATACGTAGGTGGCGAGCGTTATCCGGAATTATTGGGCGTAAAGGGTGCGCAGGCGGTCAAGAAAGA
TTGTGGTTAAAGAATGGGGCTCAACCCCATGTTGCCATGATAACTGTTTGACTAGAGTGCAGAAGAGGAGAGTGGAATTC
CATGTGTAGCGGTGAAATGCGTAGATatatGGAGGAACACCAGTGGCGAAGGCGACTctctGGTCTGTAACTGACGCTCA
TGCACGAAAGCGTGGGGAGCAAATAGG
>OTU_6
TGGGGAATATTGCACAATGGGCGAAAGCCTGATGCAGCGACGCCGCGTGAGGGATGACGGCCTTCGGGTTGTAAACCTCT
TTCAGCAGGGACGAAGCGCAAGTGACGGTACCTGCAGAAGAAGCACCGGCTAACTACGTGCCAGCAGCCGCGGTAATACG
TAGGGTGCGAGCGTTGTCCGGAATTATTGGGCGTAAAGAGCTCGTAGGCGGTTTGTCGCGTCGGCCGTGAAAACTTGGGG
CTTAACCCCGAGCCTGCGGTCGATACGGGCAGACTTGAGTTCGGCAGGGGAGACTGGAATTCCTGGTGTAGCGGTGAAAT
GCGCAGATATCAGGAGGAACACCGGTGGCGAAGGCGGGTCTCTGGGCCGATACTGACGCTGAGGAGCGAAAGCGTGGGGA
GCGAACAGG
>OTU_7
TGGGGAATATTGCACAATGGGCGCAAGCCTGATGCAGCGACGCCGCGTGAGGGATGACGGCCTTCGGGTTGTAAACCTCT
TTCAGTAGGGAAGAAGCGAAAGTGACGGTACCTGCAGAAGAAGCGCCGGCTAACTACGTGCCAGCAGCCGCGGTAATACG
TAGGGCGCAAGCGTTATCCGGAATTATTGGGCGTAAAGAGCTCGTAGGCGGTTTGTCGCGTCTGCCGTGAAAGTCCGGGG
CTCAACTCCGGATCTGCGGTGGGTACGGGCAGACTAGAGTGATGTAGGGGAGACTGGAATTCCTGGTGTAGCGGTGAAAT
GCGCAGATATCAGGAGGAACACCGATGGCGAAGGCAGGTCTCTGGGCATTAACTGACGCTGAGGAGCGAAAGCATGGGGA
GCGAACAGG
>OTU_8
TGGGGAATATTGCACAATGGGCGCAAGCCTGATGCAGCGACGCCGCGTGCGGGATGACGGCCTTCGGGTTGTAAACCGCT
TTTGATCGGGAGCAAGCCTTCGGGTGAGTGTACCTTTCGAATAAGCACCGGCTAACTACGTGCCAGCAGCCGCGGTAATA
CGTAGGGTGCAAGCGTTATCCGGAATTATTGGGCGTAAAGGGCTCGTAGGCGGTTCGTCGCGTCCGGTGTGAAAGTCCAT
CGCTTAACGGTGGATCTGCGCCGGGTACGGGCGGGCTGGAGTGCGGTAGGGGAGACTGGAATTCCCGGTGTAACGGTGGA
ATGTGTAGATATCGGGAAGAACACCAATGGCGAAGGCAGGTCTCTGGGCCGTTACTGACGCTGAGGAGCGAAAGCGTGGG
GAGCGAACAGG
>OTU_9
TGGGGAATATTGGACAATGGGCGAAAGCCTGATCCAGCAACGCCGCGTGAGGGATGACGGCCTTCGGGTTGTAAACCTCT
TTCAGCAGGGACGAAGCGCAAGTGACGGTACCTGCAGAAGAAGCACCGGCCAACTACGTGCCAGCAGCCGCGGTAATACG
TAGGGTGCGAGCGTTGTCCGGAATTATTGGGCGTAAAGGGCTCGTAGGCGGTTTGTCGCGTCGGGAGTGAAAACTCAGGG
CTTAACCCTGAGCCTGCTTCCGATACGGGCAGACTAGAGGTATGCAGGGGAGAACGGAATTCCTGGTGTAGCGGTGAAAT
GCGCAGATATCAGGAGGAACACCGGTGGCGAAGGCGGTTCTCTGGGCATTACCTGACGCTGAGGAGCGAAAGTGTGGGGA
GCGAACAGG
>OTU_10
TGGGGAATCTTGCGCAATGGCCGCAAGGCTGACGCAGCGACGCCGCGTGTGGGATGACGGCCTTCGGGTTGTAAACCACT
GTCGGGAGGAACGAATACGCGCCTTGAGCGCGGGTGACGGTACCTCCAAAGGAAGCACCGGCTAACTCCGTGCCAGCAGC
CGCGGTAATACGGAGGGTGCGAGCGTTGTCCGGAATCACTGGGCGTAAAGGGCGCGTAGGTGGCCCGTTAAGTGGTCGGT
GAAATCCCGGGGCTCAACTCCGGGGCTGCCGATCAGACTGGCGAGCTAGAGCACGGTAGGGGCAGATGGAATTCCCGGTG
TAGCGGTGGAATGCGTAGAGATCGGGAAGAATACCAGTGGCGAAGGCGTTCTGCTGGGCCGTTGCTGACACTGAGGCGCG
ACAGCGTGGGGAGCAAACAGG
>OTU_11
TGAGGAATATTGGTCAATGGGCGCGAGCCTGAACCAGCCAAGTCGCGTGAGGGAAGACGGTCCTATGGATTGTAAACCTC
TTTTGCCGGGGAGCAAGCTGTGCCACGTGTGGCGCAGCTGAGAGTACCCGGAGAAaaaGCATCGGCTAACTCCGTGCCAG
CAGCCGCGGTAATACGGAGGATGCGAGCGTTATCCGGATTTATTGGGTTTAAAGGGTGCGTAGGCGGACTGTCAAGTCAG
CGGTAAAATTGAGAGGCTCAACCTCTTCCCGCCGTTGAAACTGGTGGTCTTGAGTGGATGAGAAGTACGCGGAATGCGTG
GTGTAGCGGTGAAATGCATAGATATCACGCAGAACTCCGATTGCGAAGGCAGCGTACCGGCATCCAACTGACGCTGAGGC
ACGAAAGCGTGGGGATCAAACAGG
>OTU_12
TGGGGAATATTGGACAATGGGCCACAAGCCTGATCCAGCAATTCTGtgtgCACGATGAAGGTCTTCGGATCGTAAAGTGC
TTTCAGTTGGGAAGAAGAAAGTGACGGTACCAACAGAAGAAGCGACGGCTAAATACGTGCCAGCAGCCGCGGTAATACGT
ATGTCGCAAGCGTTATCCGGATTTATTGGGCGTAAAGCGCGTCTAGGCGGAAaaaTAAGTCTGATGTTAAAATGCGGGGC
TCAACTCCGTATTGCGTTGGAAACTGTTtttCTAGAGTACTGGAGAGGTGGGCGGAACTACAAGTGTAGAGGTGAAATTC
GTAGATATTTGTAGGAATGCCGATGGAGAAGTCAGCTCACTGGACAGATACTGACGCTAAAGCGCGAAAGCGTGGGGAGC
AAACAGG
>OTU_13
TGGGGAATATTGGACAATGGGCGCAAGCCTGATCCAGCCATGCCGCGTGAGTGAAGAAGGCCTTCGGGTTGTAAAGCTCT
TTTGTCCGGAAAGAAAAGCCTTCGGTTAATACCCGGgggTGATGACGGTACCGGAAGAATAAGCACCGGCTAACTTCGTG
CCAGCAGCCGCGGTAATACGAAGGGTGCAAGCGTTACTCGGAATTACTGGGCGTAAAGCGTGCGTAGGTGGTTCGTTAAG
TCTGATGTGAAAGCCCTGGGCTCAACCTGGGAATGGCATTGGAAACTGGCGACCTAGAGTGCGGTAGAGGGTAGTGGAAT
TCCCGGTGTAGCAGTGAAATGCGTAGAGATCGGGAGGAACATCCGTGGCGAAGGCGACTACCTGGACCAGCACTGACACT
GAGGCACGAAAGCGTGGGGAGCAAACAGG
>OTU_14
TGGGGAATCTTGCGCAATGGGCGAAAGCCTGACGCAGCAACGCCGCGTGCGGGATGAAGGCCCTCGGGTTGTAAACCGCT
TTCAGTGGGGACGAACCAAGACGGTACCCACAGAAGAAGGTCCGGCCAACTACGTGCCAGCAGCCGCGGTAACACGTAGG
GACCAAGCGTTGTCCGGATTCATTGGGCGTAAAGAGCTCGTAGGCGGCTCAGTAAGTCGGGTGTGAAACCTCCAGGCTCA
ACCTGGAGACGCCACCCGATACTGCTGTGGCTAGAGTCCAGTAGGGGAGCGTGGAATTCCTGGTGTAGCGGTGAAATGCG
CAGATATCAGGAGGAACACCAGCGGCGAAGGCGGCGCTCTGGGCTGGAACTGACGCTGAGGAGCGAAAGCGTGGGGAGCG
AACAGG
>OTU_15
TGAGGAATATTGGTCAATGGGCGCGAGCCTGAACCAGCCAAGTCGCGTGAGGGAATAAGGTCCTATGGATTGTAAACCTC
TTTTGTCGGGGAGCAATGAGCGCCACGTGTGGTGCGTTGAGAGTACCCGAAGAAaaaGCATCGGCTAACTCCGTGCCAGC
AGCCGCGGTAATACGGAGGATGCGAGCGTTATCCGGATTTATTGGGTTTAAAGGGTGCGTAGGCGGGGAGCCAAGTCAGC
GGTAAAATCGTGGGGCTCAACCCCATCCCGCCGTTGAAACTGGTTTTCTTGAGTGGATGAGAAGTATGCGGAATGCGTGG
TGTAGCGGTGAAATGCATAGATATCACGCAGAACTCCGATTGCGAAGGCAGCATACCGGCATCCAACTGACGCTGAAGCA
CGAAGGCGTGGGTATCAAACAGG
>OTU_16
TGGGGAATATTGCACAATGGGCGCAAGCCTGATGCAGCAACGCCGCGTGCGGGATGACGGCCTTCGGGTTGTAAACCGCT
TTTAGTAAGGAAGAAGGGGAGCTTGCTCCTTGACGGTACTTGCAGAAaaaGGACCGGCTAACTACGTGCCAGCAGCCGCG
GTAATACGTAGGGTCCGAGCGTTGTCCGGAATTATTGGGCGTAAAGAGCTCGTAGGCGGTTTGTCGCGTCTGCTGTGAAA
TCCCGAGGCTCAACCTCGGGTCTGCAGTGGGTACGGGCAGACTGGAGTGCGGTAGGGGAGAATGGAATTCCTGGTGTAGC
GGTGGAATGCGCAGATATCAGGAGGAACACCGATGGCGAAGGCAGTTCTCTGGGCCGTAACTGACGCTGAGGAGCGAAAG
CGTGGGGAGCGAACAGG
>OTU_17
TGGGGAATCTTGGACAATGGGCGAAAGCCTGATCCAGCCATGCCGCGTGAGTGAAGAAGGCCTTAGGGTTGTAAAGCTCT
TTTGCCCGGGAAGATAATGACGGTACCGGGAGAATAAGCCCCGGCAAACTTCGTGCCAGCAGCCGCGGTAATACGAAGGg
ggCTAGCGTTGTTCGGATTTACTGGGCGTAAAGCGCACGTAGGCGGATTGTTAAGTCGGgggTGAAATCCTGGAGCTCAA
CTTCAGAATTGCCTTCGATACTGGCTTTCTAGAGGCTGGAAGAGGTTAGTGGAATTCCCAGTGTAGAGGTGAAATTCGTA
GATATTGGGAAGAACACCAGTGGCGAAGGCGGCTAACTGGTCCAGATCTGACGCTGAGGTGCGAAAGCGTGGGGAGCAAA
CAGG
>OTU_18
TGGGGAATATTGGACAATGGGCGAAAGCCTGATCCAGCAATGCCGCGTGAGTGATGAAGGCCTTAGGGTTGTAAAGCTCT
TTTACCCGGGATGATAATGACAGTACCGGGAGAATAAGCCCCGGCTAACTCCGTGCCAGCAGCCGCGGTAATACGGAGGg
ggCTAGCGTTGTTCGGAATTACTGGGCGTAAAGCgcgcgTAGGCGGCTTTGCAAGTTAGAGGTGAAAGCCCGGAGCTTAA
CTCCGGAACTGCCTTTAAAACTGCATCGCTAGAATCGTGGAGAGGTGAGTGGAATTCCGAGTGTAGAGGTGAAATTCGTA
GATATTCGGAAGAACACCAGTGGCGAAGGCGACTCACTGGACACGTATTGACGCTGAGGTGCGAAAGCGTGGGGAGCAAA
CAGG
>OTU_19
TGGGGAATATTGGACAATGGGCGCAAGCCTGATCCAGCCATGCCGCGTGAGTGATGAAGGCCCTAGGGTTGTAAAGCTCT
TTTGTGCGGGAAGATAATGACGGTACCGCAAGAATAAGCCCCGGCTAACTTCGTGCCAGCAGCCGCGGTAATACGAAGGg
ggCTAGCGTTGCTCGGAATCACTGGGCGTAAAGGGTGCGTAGGCGGGTCTTTAAGTCAGGGGTGAAATCCTGGAGCTCAA
CTCCAGAACTGCCTTTGATACTGAAGATCTTGAGTTCGGGAGAGGTGAGTGGAACTGCGAGTGTAGAGGTGAAATTCGTA
GATATTCGCAAGAACACCAGTGGCGAAGGCGGCTCACTGGCCCGATACTGACGCTGAGGCACGAAAGCGTGGGGAGCAAA
CAGG
>OTU_20
TGAGGAATATTGGTCAATGGGCGCGAGCCTGAACCAGCCAAGTCGCGTGAGGGATGACGGCCCTACGGGTTGTAAACCTC
TTTTGTCGGGGAGCAAATTCCGCCACGCGTGGCGGAGTCGAGAGTACCCGAAGAAaaaGCATCGGCTAACTCCGTGCCAG
CAGCCGCGGTAATACGGAGGATGCGAGCGTTATCCGGATTTATTGGGTTTAAAGGGTGCGTAGGCGGACTGTCAAGTCAG
CGGTAAAATACGGgggCTCAACCTCCGCCCGCCGTTGAAACTGACGGTCTTGAGTGGGCGAGAAGTATGCGGAATGCGTG
GTGTAGCGGTGAAATGCATAGATATCACGCAGAACTCCGATTGCGAAGGCAGCATACCGGCGCCCAACTGACGCTGAAGC
ACGAAAGCGTGGGTATCGAACAGG
>OTU_21
TCGAGAATTtttCACAATGGGCGAAAGCCTGATGGAGCGACGCCGCGTGGgggATGAATGGCTTCGGCCCGTAAACCCCT
GTCATTTGCGAACAAACCTTGCTATTTAAAAGATGGCGAGCTGATTGTAGCGAAAGAGGAAGGGACGGCTAACTCTGTGC
CAGCAGCCGCGGTAATACAGAGGTCCCAAGCGTTGTTCGGATTCACTGGGCGTAAAGGGTGCGTAGGTGGTGAGGTAAGT
CGGATGTGAAAGCTCCGAGCTCAACTCGGAAATGGCATTGGAAACTACCTTGCTCGAGGGTTTGAGGggggACTGGAATA
CTTGGTGTAGCAGTGAAATGCGTAGATATCAAGTAGAACACCAGTGGCGAAGGCGAGTCCCTGGAAAACTCCTGACACTG
AGGCACGAAAGCTAGGGGAGCAAACAGG
>OTU_22
TGGGGAATATTGGACAATGGGCGCAAGCCTGATCCAGCCATGCCGCGTGAGTGAAGAAGGCCTCGGGTTGTAAAGCTCTT
TTGTCCGGAAAGAAAAGCTTCGGGTTAATAACCCGGGGTCATGACGGTACCGGAAGAATAAGCACCGGCTAACTTCGTGC
CAGCAGCCGCGGTAATACGAAGGGTGCAAGCGTTACTCGGAATTACTGGGCGTAAAGCGTGCGTAGGTGGTTTGTTAAGT
CTGATGTGAAAGCCCTGGGCTCAACCTGGGAACGGCATTGGATACTGGCTTACTAGAGTGCGGTAGAGGGGTGTGGAATT
CCCGGTGTAGCAGTGAAATGCGTAGATATCGGGAGGAACATCTGTGGCGAAGGCGACACCCTGGACCAGCACTGACACTG
AGGCACGAAAGCGTGGGGAGCAAACAGG
>OTU_23
TAAGGAATATTGCGCAATGGGCGAAAGCCTGACGCAGCGACGCCGCGTGGgggATGAAGGTCTTCGGATTGTAAACCCCT
TTCGGGAGGGAAGATGGAGCGAGCAATCGTTCGGACGGTACCTCCAGAAGCAGCCACGGCTAACTTCGTGCCAGCAGCCG
CGGTAATACGAAGGTGGCAAGCGTTGTTCGGATTTACTGGGCGTACAGGGAGCGTAGGCGGTTCGGTAAGCCCTCTGTGA
AATCTCCAGGCTTAACCTGGAACAGTCGGAGGGGACTGCCGGGCTAGAGGACGGGAGAGGAGCGCGGAATTCCCGGTGTA
GCGGTGAAATGCGTAGAGATCGGGAGGAAGGCCGGTGGCGAAGGCGGCGCTCTGGAACGTTTCTGACGCTGAGGCTCGAA
AGCGTGGGGAGCAAACAGG
>OTU_24
TGGGGAATATTGCACAATGGgggAAACCCTGATGCAGCGACGCCGCGTGAGCGAAGAAGTATTTCGGTATGTAAAGCTCT
ATCAGCAGGGAAGATAATGACGGTACCTGACTAAGAAGCCCCGGCTAACTACGTGCCAGCAGCCGCGGTAATACGTAGGg
ggCAAGCGTTATCCGGATTTACTGGGTGTAAAGGGAGCGTAGACGGCAAGGCAAGTCTGATGTGAAAACCCAGGGCTTAA
CCCTGGGACTGCATTGGAAACTGTCTGGCTCGAGTGCCGGAGAGGTAAGCGGAATTCCTAGTGTAGCGGTGAAATGCGTA
GATATTAGGAAGAACACCAGTGGCGAAGGCGGCTTACTGGACGGTAACTGACGTTGAGGCTCGAAAGCGTGGGGAGCAAA
CAGG
>OTU_25
TGGGGAATATTGCACAATGGgggAAACCCTGATGCAGCGACGCCGCGTGAAGGAAGAAGTATCTCGGTATGTAAACTTCT
ATCAGCAGGGAAGATAGTGACGGTACCTGACTAAGAAGCCCCGGCTAACTACGTGCCAGCAGCCGCGGTAATACGTAGGg
ggCAAGGCGTTATCCGGATTTACTGGGTGTAAAGGGAGCGTAGACGGTGTGGCAAGTCTGATGTGAAAGGCATGGGCTCA
ACCTGTGGACTGCATTGGAAACTGTCATACTTGAGTGCCGGAGGGGTAAGCGGAATTCCTAGTGTAGCGGTGAAATGCGT
AGATATTAGGAGGAACACCAGTGGCGAAGGCGGCTTACTGGACGGTAACTGACGTTGAGGCTCGAAAGCGTGGGGAGCAA
ACAGG
>OTU_26
TGGGGAATATTGGACAATGGGCGCAAGCCTGATCCAGCCATGCCGCGTgtgtgAAGAAGGCCTTCGGGTTGTAAAGCACT
TTTGTCCGGAAAGAAATCCAATCGATTAATACTCGGTTGGGATGACGGTACCGGAAGAATAAGCACCGGCTAACTTCGTG
CCAGCAGCCGCGGTAATACGAAGGGTGCAAGCGTTACTCGGAATTACTGGGCGTAAAGCGTGCGTAGGTGGTTCGTTAAG
TCTGATGTGAAAGCCCTGGGCTCAACCTGGGAATGGCATTGGATACTGGCGACCTAGAGTGCGGTAGAGGGTAGCGGAAT
TCCCGGTGTAGCAGTGAAATGCGTAGATATCGGGAGGAACATCCGTGGCGAAGGCGGCTACCTGGACCAGCACTGACACT
GAGGCACGAAAGCGTGGGGAGCAAACAGG
>OTU_27
TGGGGAATATTGCACAATGGGCGAAAGCCTGATGCAGCGACGCCGCGTGAGGGATGACGGCCTTCGGGTTGTAAACCTCT
TTCAGCAGGGACGAAGCGCAAGTGACGGTACCTGCAGAAGAAGCACCGGCTAACTACGTGCCAGCAGCCGCGGTAATACG
TAGGGTGCAAGCGTTGTCCGGAATTACTGGGCGTAAAGAGTTCGTAGGCGGTTTGTCGCGTCGTTTGTGAAAACCAGCAG
CTCAACTGCTGGCTTGCAGGCGATACGGGCAGACTTGAGTACTGCAGGGGAGACTGGAATTCCTGGTGTAGCGGTGAAAT
GCGCAGATATCAGGAGGAACACCGGTGGCGAAGGCGGGTCTCTGGGCAGTAACTGACGCTGAGGAACGAAAGCGTGGGTA
GCGAACAGG
>OTU_28
TTAGGAATCTTGGACAATGGGCGCAAGCCTGATCCAGCCATGCCGCGTGAGTGATGAAGGCCTTAGGGTTGTAAAGCTCT
TTCAGCGGGGAAGATAATGACGGTACCCGCAGAAGAAGCCCCGGCTAACTTCGTGCCAGCAGCCGCGGTAATACGAAGGg
ggCTAGCGTTGCTCGGAATCACTGGGCGTAAAGCGCACGTAGGCGGATCTTTAAGTCAGGGGTGAAATCCTGGAGCTCAA
CTCCAGAACTGCCTTTGATACTGGGGATCTCGAGTCCGGGAGAGGTGAGTGGAACTGCGAGTGTAGAGGTGAAATTCGTA
GATATTCGCAAGAACACCAGTGGCGAAGGCGGCTCACTGGCCCGGTACTGACGCTGAGGTGCGAAAGCGTGGGGAGCAAA
CAGG
>OTU_29
TGGGGAATTTTGGACAATGGGCGAAAGCCTGATCCAGCAATGCCGCGTGCAGGATGAAGGCCTCGGGTTGTAAACTGCTT
TTGTACGGAACGAAaaaGCTCCTTCTAATACAGGgggCCCATGACGGTACCGTAAGAATAAGCACCGGCTAACTACGTGC
CAGCAGCCGCGGTAATACGTAGGGTGCGAGCGTTAATCGGAATTACTGGGCGTAAAGCGTGCGCAGGCGGTTATGTAAGA
CAGATGTGAAATCCCCGGGCTCAACCTGGGAACTGCATTTGTGACTGCATGGCTAGAGTACGGTAGAGGgggATGGAATT
CCGCGTGTAGCAGTGAAATGCGTAGATATGCGGAGGAACACCGATGGCGAAGGCAATCCCCTGGACCTGTACTGACGCTC
ATGCACGAAAGCGTGGGGAGCAAACAGG
>OTU_30
TGGGGAATTTTGGACAATGGGCGCAAGCCTGATCCAGCCATGCCGCGTGCGGGAAGAAGGCCTTCGGGTTGTAAACCGCT
TTCGGCCGGAACGAAATCGCCCGGGTGAACATCCCGGGTGGATGACGGTACCGGAAGAAGAAGCACCGGCTAACTACGTG
CCAGCAGCCGCGGTAATACGTAGGGTGCGAGCGTTAATCGGAATTACTGGGCGTAAAGCGTGCGCAGGCGGTCTCGTAAG
ACAGGTGTGAAATCCCCGGGCTCAACCTGGGAACTGCGCTTGTGACTGCGAGGCTGGAGTGTGGCAGAGGGAGGTGGAAT
TCCACGTGTAGCAGTGAAATGCGTAGAGATGTGGAGGAACACCGATGGCGAAGGCAGCCTCCTGGGCCAGCACTGACGCT
CATGCACGAAAGCGTGGGGAGCAAACAGG
>OTU_31
CAGGGAATTTTGCGCAATGGGCGAAAGCCTGACGCAGCAACGCCGCGTGAGGGATGAAGGCTCTTGGGTCGTAAACCTCT
TTTGCCGGGGAAGATAATGACGGTACCCGGCGAATAAGCCACGGCTAACTACGTGCCAGCAGCCGCGGTAATACGTAGGT
GGCAAGCGTTGTCCGGATTTATTGGGCGTACAGGGCgcgcAGGCGGTTCGTTAGGTTCGAGGTGAAATCTCTTGGCTCAA
CTGGGAGAGGTCTTCGGATACCGGCGGACTTGAGGAGAGCAGAGGTGAGTGGAATTCTGGGTGTAGTGGTGAAATGCGTA
GATATCCAGAGGAACACCAGTGGCGAAGGCGACTCACTGGGCTCCACCTGACGCTGAGGCGCGAAAGCGTGGGGAGCGAA
CCGG
>OTU_32
TGGGGAATATTGCACAATGGGCGAAAGCCTGATGCAGCAACGCCGCGTGAGCGATGAAGGCCTTCGGGTCGTAAAGCTCT
GTCCTCAAGGAAGATAATGACGGTACTTGAGGAGGAAGCCCCGGCTAACTACGTGCCAGCAGCCGCGGTAATACGTAGGg
ggCTAGCGTTATCCGGAATTACTGGGCGTAAAGGGTGCGTAGGTGGTTTCTTAAGTCAGAGGTGAAAGGCTACGGCTCAA
CCGTAGTAAGCCTTTGAAACTGGGAAACTTGAGTGCAGGAGAGGAGAGTGGAATTCCTAGTGTAGCGGTGAAATGCGTAG
ATATTAGGAGGAACACCAGTTGCGAAGGCGGCTctctGGACTGTAACTGACACTGAGGCACGAAAGCGTGGGGAGCAAAC
AGG
>OTU_33
GAGATGAAGACACAGAGCTGACTTCACATTTGAAAGAATTATTTTGCCTTTTGTGTTGAAAACAGACACTGTGACAAGAA
AAGGATGGAGCAGAGGAAACAAATTAGGAGATTATGATAGTAATCTGGGCAGGAAATCATAAGAGATTACATCAAGGCAG
CGGCAGTGAGGAAGGCAAGAAGTGGTCAGAACTGGATACATTCTGAAAGAAGACGGATGGAACGTTAGGAATGAAAGAAA
AGGAGGAATCAAGAATGACTCCTTttttATCTGAGCAAATGTAAAGATGGCTGGGGTCCATCAAATAAGATCGGGAAGAT
TCACCAGTAGAATAGACGAACGGAGAAGGGTAAGATCAGGAGACATGCTAAGCTTCAGCT
>OTU_34
TGGGGAATATTGGACAATGGgggAAACCCTGATCCAGCGACGCCGCGTGGGTGAAGAAGGCCTGCGGGTTGTAAAGCCCT
TTCGGTAGGGACGAAAGCCTCCGACCTAACACGTCGGggggTTGACTTAACCTACAGAAGAAGCACCGGCTAACTCTGTG
CCAGCAGCCGCGGTAATACAGAGGGTGCGAGCGTTAATCGGAATTACTGGGCGTAAAGCGCACGTAGGCGGCTTGGTATG
TCGGGTGTGAAATCCCCGGGCTCAACCTGGGAACTGCATCCGAAACTGCCTTGCTCGAGTATGGGAGAGGGAAGTGGAAT
TTCCGGTGTAGCGGTGAAATGCGTAGATATCGGAAGGAACATCAGTGGCGAAGGCGACTTCCTGGACCAATACTGACGCT
CAGGTGCGAAAGCGTGGGGAGCAAACAGG
>OTU_35
TAGGGAATATTGGTCAATGGATGGAAGTCTGAACCAGCCATGCCGCGTGCAGGAAGACGGCCTTCTGGGTTGTAAACTGC
TTTTGCCAGGGGCTAAaaaGCTCATGCGTGAGAAATTGAAAGTACCTGGTGAATAAGCCACGGCTAACTACGTGCCAGCA
GCCGCGGTAATACGTAGGTGGCAAGCGTTGTCCGGATTTATTGGGTTTAAAGGGTGCGTAGGCGGCTTTGTAAGTCAGTG
GTGAAATATGGCAGCTCAACTGTCAGGGTGCCATTGATACTGCGGAGCTTGAGTACAGATGAGGTAGGCGGAATTGACGG
TGTAGCGGTGAAATGCTTAGATATCGTCAAGAACACCGATAGCGAAGGCAGCTTACTAGGCTGTAACTGACGCTGAGGCA
CGAAAGTGTGGGGATCAAACAGG
>OTU_36
TAGGGAATTtttCGCAATGGACGAAAGTCTGACGAAGCAATGCCGCGTGAGGGATGAAGGTTTTCGGATCGTAAACCTCT
GTTGTAAGGGAAGAAAACTACATATAGGAAATGATATGTATCTGACGGTACCTTACCAGAAAGGGACGGCTAACTACGTG
CCAGCAGCCGCGGTAATACGTAGGTCCCGAGCGTTATCCGGAATTATTGGGCGTAAAGAGCATGTAGGCGGTTTATTAAG
TCTGGTGTGAAAGCTAGTGGCTCAACCACTAAATTGCATTGGATACTGGTAAACTAGAATACTGGAGGGGCAAGTGGAAT
TCCATGTGTAGCGGTGGAATGCGTAGATatatGGAGGAACACCAATGGCGAAGGCAGCTTGCTGGACAGTAATTGACGCT
GAGATGCGAAAGCGTGGGTAGCAAACAGG
>OTU_37
TGGGGAATATTGCACAATGGgggAAACCCTGATGCAGCAACGCCGCGTGAAGGAAGAAGGTTTTCGGATCGTAAACTTCT
ATCAGTTGGGAAGAAaaaaaTGACGGTACCAACATAAGAAGCACCGGCTAAATACGTGCCAGCAGCCGCGGTAATACGTA
TGGTGCAAGCGTTATCCGGAATTACTGGGTGTAAAGGGTGAGTAGGCGGCAAGACAAGTCATATGTGAAATTTAGGGGCT
CAACCTCTGAACTGCATAAGAAACTGTCTAGCTTGAGTGCAGGAGAGGTAAGTGGAATTCCTAGTGTAGCGGTGAAATGC
GTAGATATTAGGAAGAACACCAGTGGCGAAGGCGACTTACTGGACTGTAACTGACGCTGAGTCACGAAAGCGTGGGGAGC
GAACAGG
>OTU_38
TGGGGAATTTTGGACAATGGGCGCAAGCCTGATCCAGCCATGCCGCGTGAGTGAAGAAGGCCTTCGGGTTGTAAAGCTCT
TTCGGCGGGGACGAAACGGTTCGTGCTAACACCACGGACTAATGACGGTACCCGAAGAAGAAGCACCGGCTAACTACGTG
CCAGCAGCCGCGGTAATACGTAGGGTGCAGGCGTTAATCGGAATTACTGGGCGTAAAGCGTGCGCAGGCGGTTTGTTAAG
ACAGGTGTGAAATCCCCGGGCTTAACCTGGGAACTGCGCTTGTTACTGGCAGACTTGAGTGTGGCAGAGGggggTGGAAT
TCCAGGTGTAGCAGTGAAATGCGTAGATATCTGGAGGAACACCGATGGCGAAGGCAGCCcccTGGGTTAACACTGACGCT
CATGCACGAAAGCGTGGGGAGCAAACAGG
>OTU_39
TGGGGAATATTGCACAATGGgggAAACCCTGATGCAGCGACGCCGCGTGAGTGAAGAAGTATTTCGGTATGTAAAGCTCT
ATCAGCAGGGAAGAAATAAAGTCCTTCGGACTTTGGACGGTACCTGACTAAGAAGCCCCGGCTAACTACGTGCCAGCAGC
CGCGGTAATACGTAGGgggCAAGCGTTATCCGGATTTACTGGGTGTAAAGGGAGCGTAGACGGCAGCGCAAGTCTGGAGT
GAAATCCCATGGCTTAACCATGGAACTGCTTTGGAAACTGTGCAGCTAGAGTGCAGGAGAGGTAAGCGGAATTCCTAGTG
TAGCGGTGAAATGCGTAGATATTAGGAGGAACACCAGTGGCGAAGGCGGCTTACTGGACTGTAACTGACGTTGAGGCTCG
AAAGCGTGGGGAGCAAACAGG
>OTU_40
TGGGGAATATTGCACAATGGGCGCAAGCCTGATGCAGCGACGCCGCGTGAGGGATGGAGGCCTTCGGGTTGTAAACCTCT
TTTATCGGGGAGCAAGCGAGAGTGAGTTTACCCGTTGAATAAGCACCGGCTAACTACGTGCCAGCAGCCGCGGTAATACG
TAGGGTGCAAGCGTTATCCGGAATTATTGGGCGTAAAGGGCTCGTAGGCGGTTCGTCGCGTCCGGTGTGAAAGTCCATCG
CTTAACGGTGGATCCGCGCCGGGTACGGGCGGGCTTGAGTGCGGTAGGGGAGACTGGAATTCCCGGTGTAACGGTGGAAT
GTGTAGATATCGGGAAGAACACCAATGGCGAAGGCAGGTCTCTGGGCCGTTACTGACGCTGAGGAGCGAAAGCGTGGGGA
GCGAACAGG
>OTU_41
TGGGGAATTTTGCGCAATGGGCTAACGCCTGACGCAGCAACGCCGCGTGGAGGATGAAGGTCTTTGGATTGTAAACTCCT
GTCAGCAGGGAAaaaGCGAGGAGACCTAATACGTCTTTGAGTTGATTGTACCTGCAGAGGAAGCCCCGGCTAACTCTGTG
CCAGCAGCCGCGGTAATACAGAGGgggCAAGCGTTATTCGGAATTATTGGGCGTAAAGGGCGCGTAGGCGGCTTTTCAAG
TGACGGGTGAAATCCCTCGGCTTAACCGAGGAACTGCCTGTCAGACTGGAAGGCTTGAGACCGGGAGAGGTGAGTGGAAT
TCCCAGTGTAGCGGTGAAATGCGTAGATATTGGGAGGAACACCAGTGGCGAAGGCGGCTCACTGGACCGGAACTGACGCT
GAGGCGCGAAAGCGTGGGGAGCAAACAGG
>OTU_42
TGGGGAATTTTGGACAATGGgggCAACCCTGATCCAGCCATGCCGCGTGAGTGAAGAAGGCCTCGGGTTGTAAAGCTCTT
TCGGTGGGAACGAAATGGGGCGTGTGAACAATGCGCCTCGATGACGGTACTCACAGAAGAAGCACCGGCTAACTACGTGC
CAGCAGCCGCGGTAATACGTAGGGTGCGAGCGTTAATCGGAATTACTGGGCGTAAAGCGTGCGCAGGCGGTCTTGCAAGC
TGGGTGTGAAAGCCCCGGGCTCAACCTGGGAGGTGCATTCAGGACTGCGAGGCTGGAGTGCGGCAGAGGGAGGTGGAATT
CCACGTGTAGCAGTGAAATGCGTAGAGATGTGGAGGAACACCGATGGCGAAGGCAGCCTCCTGGGCCGACACTGACGCTC
ATGCACGAAAGCGTGGGGAGCAAACAGG
>OTU_43
TGAGGAATATTGGTCAATGGGCGAGAGCCTGAACCAGCCAAGTAGCGTGAAGGATGACTGCCCTATGGGTTGTAAACTTC
TTTTATAAAGGAATAAAGTCGGGTATGTATACCCGTTTGCATGTACTTTATGAATAAGGATCGGCTAACTCCGTGCCAGC
AGCCGCGGTAATACGGAGGATCCGAGCGTTATCCGGATTTATTGGGTTTAAAGGGAGCGTAGATGGATGTTTAAGTCAGT
TGTGAAAGTTTGCGGCTCAACCGTAAAATTGCAGTTGATACTGGATATCTTGAGTGCAGTTGAGGCAGGCGGAATTCGTG
GTGTAGCGGTGAAATGCTTAGATATCACGAAGAACTCCGATTGCGAAGGCAGCCTGCTAAGCTGCAACTGACATTGAGGC
TCGAAAGTGTGGGTATCAAACAGG
>OTU_44
TCGGGAATTTTGGGCAATGGGCGAAAGCCTGACCCAGCAACGCCGCGTGAAGGATGAAATCCCTCGGGATGTAAACTTCG
CAAGAACGGGAAGAATAAGTCGGTGCAAATATCACCGATGATGACGGTACCGTTTGTAAGCTCCGGCTAACTCCGTGCCA
GCAGCCGCGGTAATACGGggggAGCAAGCGTTGTTCGGATTTACTGGGCGTAAAGGGCGCGTAGGCGGCCACCGCAAGTC
AATTGTGAAATCTCCGGGCTTAACTCGGAAAGGTCAACTGATACTGCGGGGCTAGAGTGCAGAAGGGGCAACTGGAATTC
TCGGTGTAGCGGTGAAATGCGTAGATATCGAGAGGAACACCTGCGGCGAAGGCGGGTTGCTGGGCTGACACTGACGCTGA
GGCGCGAAAGCTAGGGGAGCGAACGGG
>OTU_45
TGGGGAATCTTGGACAATGGGCGCAAGCCTGATCCAGCCATGCCGCGTGAGTGAAGAAGGCCTTAGGGTTGTAAAGCTCT
TTTGCCAGGGACGATAATGACGGTACCTGGAGAATAAGCCCCGGCAAACTTCGTGCCAGCAGCCGCGGTAATACGAAGGg
ggCTAGCGTTGTTCGGATTTACTGGGCGTAAAGCGCACGTAGGCGGGTCGTTAAGTCAGGGGTGAAATCCCGGAGCTCAA
CTCCGGAACTGCCTTTGATACTGGCGACCTTGAGGCTGGAAGAGGTTAGTGGAATTCCCAGTGTAGAGGTGAAATTCGTA
GATATTGGGAAGAACACCAGTGGCGAAGGCGGCTAACTGGTCCAGATCTGACGCTGAGGTGCGAAAGCGTGGGGAGCAAA
CAGG
>OTU_46
TGGGGAATCTTGCGCAATGGGCGAAAGCCTGACGCAGCAACGCCGCGTGGAGGATGAAGGCCCTTGGGTTGTAAACTCCT
GTCGGCTGGGAAGAAGTCGTTCGCGGTTAATACCCGCGGGCGTGACTGTACCAGCAAAGGAAGCCCCGGCTAACTCTGTG
CCAGCAGCCGCGGTAATACAGAGGgggCCAGCGTTATTCGGAATTATTGGGCGTAAAGGGCGCGTAGGCGGCCACGCGTG
TCTTCCGTGAAATCCCTCGGCTCAACCGAGGACGTGCGGAAGAAACTGCGAGGCTCGAGTCCAGAAGAGGggggCGGAAT
TCCCAGTGTAGCGGTGAAATGCGTAGATATTGGGAGGAACACCGGTGGCGAAGGCGGCCcccTGGGCTGGTACTGACGCT
GATGCGCGAAAGCGTGGGTAGCAAACGGG
>OTU_47
TGGGGAATATTGCACAATGGGCGAAAGCCTGATGCAGCAACGCCGCGTGCGGGAAGAAGGCCTTAGGGTTGTAAACCGCT
TTCAGCAGGGAAGAAACTGACGGTACCTGCAGAAGAAGGTGCGGCCAACTACGTGCCAGCAGCCGCGGTGACACGTAGGC
ACCAAGCGTTGTCCGGATTTATTGGGCGTAAAGAGCTCGTAGGCGGTTCAGTAAGTCGGGTGTGAAAACTCTGGGCTCAA
CCCAGAGACGCCACCCGATACTGCTGTGACTTGAGTACGGTAGGGGAGTGGGGAATTCCTGGTGTAGCGGTGAAATGCGC
AGATATCAGGAGGAACACCAGTGGCGAAGGCGCCACTCTGGGCCGTAACTGACGCTGAGGAGCGAAAGCGTGGGTAGCAA
ACAGG
>OTU_48
TGAGGAATATTGGTCAATGGGCGAGAGCCTGAACCAGCCAAGTAGCGTGAAGGATGAAGGCTCTATGGGTCGTAAACTTC
TTTTATATGGGAATAAAGTTTTCCACGTGTGGAATTTTGTATGTACCATATGAATAAGGATCGGCTAACTCCGTGCCAGC
AGCCGCGGTAATACGGAGGATCCGAGCGTTATCCGGATTTATTGGGTTTAAAGGGAGCGTAGGTGGATTGTTAAGTCAGT
TGTGAAAGTTTGCGGCTCAACCGTAAAATTGCAGTTGAAACTGGCAGTCTTGAGTACAGTAGAGGTGGGCGGAATTCGTG
GTGTAGCGGTGAAATGCTTAGATATCACGAAGAACTCCGATTGCGAAGGCAGCTCACTAGACTGTTACTGACACTGATGC
TCGAAAGTGTGGGTATCAAACAGG
>OTU_49
TGGGGAATTTTGGACAATGGgggCAACCCTGATCCAGCCATGCCGCGTgtgtgAAGAAGGCCTTCGGGTTGTAAAGCACT
TTCGGACGGAACGAAATCGcgcgATCTAATAAGTCGCGTGGATGACGGTACCGTAAGAAGAAGCACCGGCTAACTACGTG
CCAGCAGCCGCGGTAATACGTAGGGTGCGAGCGTTAATCGGAATTACTGGGCGTAAAGTGTGCGCAGGTGGCTGAGCAAG
TCGAGTGTGAAATCCCCGGGCTTAACTTGGGAATTGCGCTCGAAACTACTTGGCTCGAGTGTGGCAGAGGAAGGTGGAAT
TCCAGGTGTAGCGGTGAAATGCGTAGAGATCTGGAGGAACACCGATGGCGAAGGCAGCCTTCTGGGCCAACACTGACGCT
CATGCACGAAAGCGTGGGGAGCAAACAGG
>OTU_50
TAGGGAATCTTCGGCAATGGgggCAACCCTGACCGAGCAACGCCGCGTGAGTGAAGAAGGTTTTCGGATCGTAAAGCTCT
GTTGTAAGTCAAGAACGAGTGTGAGAGTGGAAAGTTCACACTGTGACGGTAGCTTACCAGAAAGGGACGGCTAACTACGT
GCCAGCAGCCGCGGTAATACGTAGGTCCCGAGCGTTGTCCGGATTTATTGGGCGTAAAGCGAGCGCAGGCGGTTTGATAA
GTCTGAAGTTAAAGGCTGTGGCTCAACCATAGTTCGCTTTGGAAACTGTCAAACTTGAGTGCAGAAGGGGAGAGTGGAAT
TCCATGTGTAGCGGTGAAATGCGTAGATatatGGAGGAACACCGGTGGCGAAAGCGGCTctctGGTCTGTAACTGACGCT
GAGGCTCGAAAGCGTGGGGAGCGAACAGG
>OTU_51
TGGGGAATATTGCGCAATGGGCGAAAGCCTGACGCAGCGACGCCGCGTGTGGGATGACGGCCTTCGGGTTGTAAACCACT
GTCGGGAGGGACGAATGCGCCGCAAGGCGAGTGACGGTACCTCCAAAGGAAGCACCGGCTAACTCCGTGCCAGCAGCCGC
GGTAATACGGAGGGTGCGAGCGTTGTCCGGAATCACTGGGCGTAAAGGGCGCGTAGGCGGCCTGGTAAGTAGGgggTGAA
ATCCTGCGGCTTAACCGCAGGGCTGCCTTCTAAACTGTCAGCTCGAGCACGGTAGAGGCAGATGGAATTCCCGGTGTAGC
GGTGGAATGCGTAGAGATCGGGAAGAACATCAGTGGCGAAGGCGGTCTGCTGGGCCGTTGCTGACGCTGAGGCGCGACAG
CGTGGGGAGCAAACAGG
>OTU_52
TGGGGAATATTGGACAATGGgggCAACCCTGATCCAGCCATGCCGCGTGAGTGATGAAGGCCTCGGGTTGTAAAGCTCTT
TTGGCGGGGACGATGATGACGGTACCCGCAGAATAAGCCCCGGCTAACTTCGTGCCAGCAGCCGCGGTAAGACGAAGGgg
gCTAGCGTTGTTCGGAATTACTGGGCGTAAAGCGCGTGTAGGCGGTTGCCCAAGTCGGGTGTGAAAGCCTTGAGCTCAAC
TCAAGAAATGCACTCGGTACTGGGTGACTAGAGGACCGGAGAGGATAGTGGAATTCCCAGTGTAGTGGTGAAATACGTAG
AGATTGGGAAGAACACCAGTGGCGAAGGCGGCTATCTGGACGGTTTCTGACGCTAAGACGCGAAAGCGTGGGGAGCAAAC
AGG
>OTU_53
TGGGGAATCTTGGACAATGGGCGCAAGCCTGATCCAGCCATGCCGCGTGAGTGAAGAAGGCCCTAGGGTTGTAAAGCTCT
TTCGGCGGGGACGATAATGACGGTACCCGCAGAAGAAGCCCCGGCTAACTCCGTGCCAGCAGCCGCGGTAATACGGAGGg
ggCTAGCGTTGTTCGGAATTACTGGGCGTAAAGCGCACGTAGGCGGACTGTTAAGTCGGgggTGAAATCCTGGGGCTCAA
CCTCAGAATTGCCTCCGATACTGGCAGTCTCGAGTGCGGGAGAGGTGAGTGGAATTCCCAGTGTAGAGGTGAAATTCGTA
GATATTGGGAAGAACACCAGTGGCGAAGGCGGCTCACTGGCCCGTAACTGACGCTGAGGTGCGAAAGCGTGGGGAGCAAA
CAGG
>OTU_54
TAAGGAATATTGGTCAATGGACGCAAGTCTGAACCAGCCATGCCGCGTGGAGGATGAAGGTCCTCTGGATTGTAAACTTC
TTTTATTTGGGAAGAAATCTATCTTTTCTTGGATAGTTGACGGTACCAGATGAATAAGCACCGGCTAACTCCGTGCCAGC
AGCCGCGGTAATACGGAGGGTGCAAGCGTTATCCGGATTCACTGGGTTTAAAGGGTGCGTAGGTGGGCAAGTAAGTCAGT
GGTGAAATCTCCGGGCTTAACCCGGAAACTGCCATTGATACTATTTGTCTTGAATACTGTGGAGGTCAGCGGAATATGTC
ATGTAGCGGTGAAATGCTTAGATATGACATAGAACACCAATTGCGAAGGCAGCTGGCTACACAAATATTGACACTGAGGC
ACGAAAGCGTGGGGATCAAACAGG
>OTU_55
TGGGGAATATTGCGCAATGGCCGCAAGGCTGACGCAGCGACGCCGCGTGTGGGATGACGGCCTTCGGGTTGTAAACCACT
GTCGGGAGGGACGAATACTTGGCTTGCCAAGGGTGACGGTACCTCCAAAGGAAGCACCGGCTAACTCCGTGCCAGCAGCC
GCGGTAATACGGAGGGTGCGAGCGTTGTCCGGAATCACTGGGCGTAAAGGGCGCGTAGGCGGTTCGCTAAGTGGCTGGTG
AAATCCCGGGGCTCAACTCCGGGGCTGCCGGTCAGACTGGCGGACTCGAGCACGGTAGAGGCGGATGGAATTCCCGGTGT
AGCGGTGGAATGCGTAGATATCGGGAAGAATACCGGTGGCGAAGGCGTTCCGCTGGGCCGTTGCTGACGCTGAGGCGCGA
CAGCGTGGGGAGCAAACAGG
>OTU_56
TGGGGAATATTGGACAATGGgggCAACCCTGATCCAGCGACGCCGCGTgtgtgAAGAAGGCCTGCGGGTTGTAAAGCACT
TTTAGTGGGGATGAAAAGCACATCGCTAATACCGGTgtgtCTTGACCTAACCCAAAGAAaaaGCACCGGCTAACTCTGTG
CCAGCAGCCGCGGTAATACAGAGGGTGCGAGCGTTAATCGGAATTACTGGGCGTAAAGCGTGCGTAGACGGTTATTTAAG
TCGGGTGTGAAAGCCCCGGGCTCAACCTGGGAATTGCATTCGAGACTGAATAGCTAGGGTACGGTAGAGGGAAGCGGAAT
TTCCGGTGTAGCGGTGAAATGCGTAGATATCGGAAGGAACATCAGTGGCGAAAGCGGCTTCCTGGACCAGTACCGACGTT
CAGGCACGAAAGCGTGGGGAGCAAACAGG
>OTU_57
TGAGGAATATTGGTCAATGGACGAGAGTCTGAACCAGCCAAGTAGCGTGAAGGATGACTGCCCTATGGGTTGTAAACTTC
TTTTATACGGGAATAAAGTTAGCCACGTGTGGCTTtttGTATGTACCGTATGAATAAGGATCGGCTAACTCCGTGCCAGC
AGCCGCGGTAATACGGAGGATCCGAGCGTTATCCGGATTTATTGGGTTTAAAGGGAGCGTAGGCGGGTTGTTAAGTCAGT
TGTGAAAGTTTGCGGCTCAACCGTAAAATTGCAGTTGATACTGGCGACCTTGAGTGCAACAGAGGTAGGCGGAATTCGTG
GTGTAGCGGTGAAATGCTTAGATATCACGAAGAACTCCGATTGCGAAGGCAGCTTACTGGATTGTAACTGACGCTGATGC
TCGAAAGTGTGGGTATCAAACAGG
>OTU_58
TGGGGAATCTTGCGCAATGGGCGAAAGCCTGACGCAGCGACGCCGCGTGGgggAAGAAGGCCTTCGGGTTGTAAACCTCT
TTCAGCAGGGACGAAGCCACTCGGGTGAATAGCCCAGAGGGTGACGGTACCTGCAGAAGAAGCCCCGGCTAACTACGTGC
CAGCAGCCGCGGTAATACGTAGGgggCAAGCGTTGTCCGGATTTATTGGGCGTAAAGAGCGTGTAGGCGGCCAGACAGGT
CCGTTGTGAAAACTAGAGGCTTAACCTCTAGACGTCGATGGAAACCGTCTGGCTAGAGTCCGGAAGAGGAGAATGGAATT
CCTGGTGTAGCGGTGAAATGCGCAGATATCAGGAAGAACACCCGTGGCTAAGGCGGTTCTCTAGTACGGTACTGACGCTG
AGACGCGAAAGCGTGGGGAGCGAACAGG
>OTU_59
TCGAGAGGCTTCGGCAATGGgggAAACCCTGACCGAGCGACGCCGCGTGAGGGATGAAGGCCCTTGGGTTGTAAACCTCT
TTTGTTCGGGAAGAAATGCGATCAGGTGAACAATCTGGTCGTTTGACGGTACCGGACGAATAAGCTCCGGCTAACTCCGT
GCCAGCAGCCGCGGTAACACGGggggAGCAAGCGTTGTTCGGAATCACTGGGCGTAAAGGGCGTGTAGGCGGTCCGGTAA
GTGAGATGTGAAATCCCTCGGCTCACCCGAGGACCTGCATCTCAAACTGCCTGACTCGAGTACGGGAGAGGATGTGGGAA
TTCCTGGTGTAGCGGTGAAATGCGTAGATATCAGGAGGAACACCGGTGGCGAAAGCGCACATCTGGCCCGATACTGACGC
TGAGGCGCGAAAGCTAGGGGAGCAAACGGG
>OTU_60
TGGGGAATATTGGACAATGGGCGAAAGCCTGATCCAGCCATGCCGCGTgtgtgAAGAAGGTCTTCGGATTGTAAAGCACT
TTAAGTTGGGAGGAAGGGCAGCTAGTTAATACCTGGTTGTTTTGACGTTACCAACAGAATAAGCACCGGCTAACTTCGTG
CCAGCAGCCGCGGTAATACGAAGGGTGCAAGCGTTAATCGGAATTACTGGGCGTAAAGCgcgcgTAGGTGGTTCAGCAAG
TTGGAGGTGAAATCCCCGGGCTCAACCTGGGAACTGCCTCCAAAACTACTGAGCTAGAGTACGGTAGAGGGTGGTGGAAT
TTCCTGTGTAGCGGTGAAATGCGTAGATATAGGAAGGAACACCAGTGGCGAAGGCGACCACCTGGACTGATACTGACACT
GAGGTGCGAAAGCGTGGGGAGCAAACAGG
>OTU_61
TGGGGAATTTTGGACAATGGgggCAACCCTGATCCAGCAATGCCGCGTgtgtgAAGAAGGCCTTCGGGTTGTAAAGCACT
TTTGTCCGGAAAGAAATCGCGCTGGTTAATACCTGGCGTGGATGACGGTACCGGAAGAATAAGCACCGGCTAACTACGTG
CCAGCAGCCGCGGTAATACGTAGGGTGCGAGCGTTAATCGGAATTACTGGGCGTAAAGCGTGCGCAGGCGGTTTGATAAG
ACAGGCGTGAAATCCCCGAGCTTAACTTGGGAATGGCGCTTGTGACTGTCAGGCTAGAGTATGTCAGAGGggggTAGAAT
TCCACGTGTAGCAGTGAAATGCGTAGAGATGTGGAGGAATACCGATGGCGAAGGCAGCCcccTGGGACGTCACTGACGCT
CATGCACGAAAGCGTGGGGAGCAAACAGG
>OTU_62
TGGGGAATCTTGCGCAATGGTCGAAAGACTGACGCAGCGACGCCGCGTGCGGGAGGAAGCCCTTCGGGGTGTAAACCGCT
GTTACTCGGGACGAATCTCCCGTTTCGACGGGATTGACGGTACCGGgggAGGAAGCACCGGCTAACTCTGTGCCAGCAGC
CGCGGTAATACAGAGGGTGCGAGCGTTGTCCGGAATCACTGGGCGTAAAGGGCGCGTAGGCGGCTTTTCAAGCGTGCGGT
GAAAGCTCGGGGCTTAACTCCGAGTCTGCCGTGCGAACTGTGAGGCTTGAGTCTGGTAGAGGTCGATGGAATTCCGGGTG
TAGCGGTGGAATGCGTAGAGATCCGGAAGAACACCGGTGGCGAAGGCGGTCGACTGGGCCAGTACTGACGCTGAGGCGCG
ACAGCGTGGGGAGCAAACAGG
>OTU_63
TGGGGAATATTGCACAATGGgggAAACCCTGATGCAGCAACGCCGCGTGAGTGATGACGGCCTCGGGTTGTAAAGCTCTG
TCTTCAGGGACGATAATGACGGTACCTGAGGAGGAAGCCACGGCTAACTACGTGCCAGCAGCCGCGGTAATACGTAGGTG
GCAAGCGTTGTCCGGATTTACTGGGCGTAAAGGGAGCGTAGGCGGACTTTTAAGTGAGATGTGAAATACCCGGGCTCAAC
TTGGGTGCTGCATTTCAAACTGGAAGTCTAGAGTGCAGGAGAGGAGAATGGAATTCCTAGTGTAGCGGTGAAATGCGTAG
AGATTAGGAAGAACACCAGTGGCGAAGGCGATTCTCTGGACTGTAACTGACGCTGAGGCTCGAAAGCGTGGGGAGCAAAC
AGG
>OTU_64
TGAGGAATATTGGTCAATGGGAgagaTCCTGAACCAGCCAAGCCGCGTGAGGGAAGACGGCCCTATGGGTTGTAAACCTC
TTTTGTCGGAGAACAAAACCCGGGACGTGTCCCGGACTGCGTGTATCCGAAGAAaaaGCATCGGCTAACTCCGTGCCAGC
AGCCGCGGTAATACGGAGGATGCGAGCGTTATCCGGATTTATTGGGTTTAAAGGGTGCGTAGGCGGTCCGTTAAGTCAGC
GGTAAAATTGCGGGGCTCAACCCCGTCGAGCCGTTGAAACTGTCAGACTTGAGTTGGCGAGAAGTACGCGGAATGCGCGG
TGTAGCGGTGAAATGCATAGATATCGCGCAGAACTCCGATTGCGAAGGCAGCGTACCGGCGCCACACTGACGCTGAGGCA
CGAAAGCGTGGGGATCGAACAGG
>OTU_65
TGGGGAATATTGGACAATGGGCGAAAGCCTGATCCAGCCATGCCGCGTGAGTGACGAAGGCCTTAGGGTTGTAAAGCTCT
TTTGGCGGGGAAGATAATGACGGTACCCGCAGAATAAGCTCCGGCTAACTTCGTGCCAGCAGCCGCGGTAATACGAAGGG
AGCTAGCGTTGTTCGGAATCACTGGGCGTAAAGCGCACGTAGGCGGATTTGCCAGTCAGGGGTGAAATCCCGGGGCTCAA
CCTCGGAACTGCCTTTGATACAGCAAGTCTTGAGTTCGAgagagGTGGGTGGAATTCCTAGTGTAGAGGTGAAATTCGTA
GATATTAGGAAGAACACCGGTGGCGAAGGCGGCCCACTGGCTCGACACTGACGCTGAGGTGCGAAAGCGTGGGGAGCAAA
CAGG
>OTU_66
GCGCGAAAACTTCGCAATGGgggAAACCCCGACGAGGGAAAGCCAAGTGCCAGCACAATGTGCTGGCTGTTTTCCTGTCT
AAaaaaCAGGGAGAGTAAGGGCTGGGTAAGACGGGTGCCAGCCGCCGCGGTAATACCTGCAGCCCAAGTGGTGCTCGTTA
TTATTGGGTCTAAAACGTCCGTAGTCGGCTGAGTAGATGCCCGGGTAAATCGCAGCGCTCAACGTTGCGAATTCCGGGTA
GACCGCTCGGCTAGGGAGTGGGAGAGGTGCGAGGTACTCTGAGGGTAGGGGTAAAATCCTGTAATCCTTGGgggACCACC
AGTGGCGAAGGCGTCGCACTAGAACACGTCCGACGATCAGGGACGAAGCCCTGGGGCGCAAACGGG
>OTU_67
TGGGGAATATTGGACAATGGGCGCAAGCCTGATCCAGCAATGCCGCGTGAGTGATGAAGGCCTTAGGGTTGTAAAGCTCT
TTCGCCCGCGACGATGATGACGGTAGCGGGAGAAGAAGCCCCGGCTAACTCCGTGCCAGCAGCCGCGGTAATACGGAGGg
ggCTAGCGTTGTTCGGAATTACTGGGCGTAAAGGGCgcgcAGGCGGCTGCTCAAGTCAGGCGTGAAAGGCCTGGGCTCAA
CCCGGGAATTGCGCTTGAGACTGGGCTGGCTTGAGTGCGGGAGAGGATGGTGGAATTCCCAGTGTAGAGGTGAAATTCGT
AGATATTGGGAAGAACACCGGTGGCGAAGGCGGCCATCTGGACCGCAACTGACGCTGAGGCGCGAAAGCGTGGGGAGCAA
ACAGG
>OTU_68
TGGGGAATCTTGGACAATGGgggAAACCCTGATCCAGCCATGCCGCGTGAGTGATGAAGGCCCTAGGGTTGTAAAACTCT
TTCGGCGGGGACGATAATGACGGTACCCGCAGAAGAAGCTCCGGCTAACTTCGTGCCAGCAGCCGCGGTAATACGAAGGg
ggCTAGCGTTGTTCGGAATTACTGGGCGTAAAGCgcgcgcAGGCGGTTCTTCAAGTCAGAGGTGAAAGCCCAGAGCTCAA
CTCTGGAATGGCCTTTGAGACTAGAGAACTAGGGTACGGGAGAGGTGAGTGGAATTCCGAGTGTAGAGGTGAAATTCGTA
GATATTCGGAAGAACACCAGTGGCGAAGGCGGCTCACTGGCCCGTTACCGACGCTCAGGCGCGACAGCGTGGGGAGCAAA
CAGG
>OTU_69
TGAGGAATATTGGTCAATGGGCGCGAGCCTGAACCAGCCAAGTCGCGTGAGGGAAGACGGTCCTATGGATTGTAAACCTC
TTTTGTCGGGGAGCAAAAGACGCCACGCGTGGCGTTCCGAGAGTACCCGAAGAAaaaGCATCGGCTAACTCCGTGCCAGC
AGCCGCGGTAATACGGAGGATGCGAGCGTTATCCGGATTTATTGGGTTTAAAGGGTGCGCAGGCGGAAGATCAAGTCAGC
GGTAAAATTGAGAGGCTCAACCTCTTCGAGCCGTTGAAACTGGTTTTCTTGAGTGAGCGAGAAGTATGCGGAATGCGTGG
TGTAGCGGTGAAATGCATAGATATCACGCAGAACTCCGATTGCGAAGGCAGCATACCGGCGCTCAACTGACGCTCATGCA
CGAAAGTGTGGGTATCGAACAGG
>OTU_70
TGGGGAATATTGCGCAATGGGCGAAAGCCTGACGCAGCGACGCCGCGTGTGGGATGAAGGTCTTCGGATTGTAAACCACT
GTCGGGAGGGACGAATGCGCCGCAAGGCGAGTGACGGTACCTCCAAAGGAAGCACCGGCTAACTCTGTGCCAGCAGCCGC
GGTAATACAGAGGGTGCGAGCGTTGTCCGGAATCACTGGGCGTAAAGGGCGCGTAGGCGGCCTGGTAAGTAGGgggTGAA
ATCTTGCGGCTCAACTGCAAGGCTGCCTCCTAAACTGTCAGGCTTGAGCACAGTAGAGGCAGGTGGAATTCCCGGTGTAG
CGGTGGAATGCGTAGAGATCGGGAAGAACATCGGTGGCGAAGGCGGCCTGCTGGGCTGTTGCTGACGCTGAGGCGCGACA
GCGTGGGGAGCAAACAGG
>OTU_71
TCGGGAATATTGCGCAATGGAGGAAACTCTGACGCAGTGACGCCGCGTATAGGAAGAAGGTTTTCGGATTGTAAACTATT
GTCGTTAGGGAAGAAaaaaGACAGTACCTAAGGAGGAAGCCCCGGCTAACTATGTGCCAGCAGCCGCGGTAATACATAGG
gggCAAGCGTTATCCGGAATTATTGGGTGTAAAGGGTGCGTAGACGGGTGTCTAAGTTGGTTGTGAAATCCCTCGGCTCA
ACTGAGGAACTGCAACCAAAACTGGATATCTTGAGTGTCGGAGAGGAAAGTGGAATTCCTAGTGTAGCGGTGAAATGCGT
AGATATTAGGAGGAACACCAGTGGCGAAGGCGACTTTCTGGACGATAACTGACGTTGAGGCACGAAAGTGTGGGGAGCAA
ACAGG
>OTU_72
TGGGGAATATTGCACAATGGGCGAAAGCCTGATGCAGCGACGCCGCGTGAGGGATGACGGCCTTCGGGTTGTAAACCTCT
TTCAGCAGGGAAGAAGCGAAAGTGACGGTACCTGCAGAAGAAGCGCCGGCTAACTACGTGCCAGCAGCCGCGGTAATACG
TAGGGCGCAAGCGTTGTCCGGAATTATTGGGCGTAAAGAGCTCGTAGGCGGCTTGTCACGTCGGGTGTGAAAGCCCGGGG
CTTAACCCCGGGTCTGCATTCGATACGGGCTAGCTAGAGTGTGGTAGGGGAGATCGGAATTCCTGGTGTAGCGGTGAAAT
GCGCAGATATCAGGAGGAACACCGGTGGCGAAGGCGGATCTCTGGGCCATTACTGACGCTGAGGAGCGAAAGCGTGGGGA
GCGAACAGG
>OTU_73
TGGGGAATCTTGCACAATGGgggAAACCCTGATGCAGCGACGCCGCGTGAGCGATGAAGCCCTTCGGGGTGTAAAGCTCT
TTCGACGGGAACGATAATGACGGTACCCGGAGAAGAAGCTGCGGCTAACTACGTGCCAGCAGCCGCGGTAATACGTAGGC
AGCAAGCGTTGTTCGGAGTTACTGGGCGTAAAGAGTGCGTAGGCGGTGCCCTAAGTCTGTTGTGAAATCTCCCGGCTTAA
CTGGGAGGGTGCGGTGGAAACTGGGGTGCTTGAGTGTGGGAGAGGTAAGCGGAATTCCTGGTGTAGCGGTGAAATGCGTA
GATATCAGGAGGAACACCGGCGGTGTAGACGGCTTACTGGACCACGACTGACGCTGAGGCACGAAAGCGTGGGTAGCAAA
CAGG
>OTU_74
TAAGGAATATTGCGCAATGGGCGAAAGCCTGACGCAGCGACGCCGCGTGGgggATGAAGGTCTTCGGATTGTAAACCCCT
TTCGGGAGGGAAGATGGGATGGGGTAACCCATTCGGACGGTACCTCCAGAAGCAGCCACGGCTAACTTCGTGCCAGCAGC
CGCGGTAATACGAAGGTGGCAAGCGTTGTTCGGATTTACTGGGCGTACAGGGAGCGTAGGCGGTTGGATAAGCCCTCCGT
GAAATCTCCAGGCTTAACCTGGAAAGTGCAGAGGGGACTGTTCAGCTAGAGGATGGGAGAGGAGCGCGGAATTCCCGGTG
TAGCGGTGAAATGCGTAGAGATCGGGAGGAAGGCCGGTGGCGAAGGCGGCGCTCTGGAACATTTCTGACGCTGAGGCTCG
AAAGCGTGGGGAGCAAACAGG
>OTU_75
TCGGGAATTTTGGGCAATGGGCGAAAGCCTGACCCAGCAACGCCGCGTGAGGGATGAAGGCCCTCGGGTCGTAAACCTCT
GTCGGGAGGGGAGAACGGTCGCGATTCGAACAGGATTGCGGCCTGACGGTACCTCCAAAGGAAGCACCGGCTAACTCCGT
GCCAGCAGCCGCGGTAATACGGAGGGTGCAAGCGTTGTTCGGAATCATTGGGCGTAAAGCGCGTGTAGGTGGCTTGGCAA
GTCGGTTGTGAAATCCCGGGGCCCAACCCCGGAACTGCATTCGAAACTGCCTCGCTAGAGTCCCGGAGAGGAAGGCGGAA
TTCCCGGTGTAGAGGTGAAATTCGTAGATATCGGGAGGAACACCAGCGGCGAAGGCGGCCTTCTGGACGGTGACTGACAC
TGAGACGCGAAAGCGTGGGGAGCAAACAGG
>OTU_76
TGGGGAATATTGGACAATGGGCGCAAGCCTGATCCAGCCATGCCGCGTGGGTGAAGAAGGCCTTAGGGTTGTAAACCCCT
TTCAGCGGGGAAGATAATGACGGTACCCGCAGAAGAAGTCCCGGCTAACTCCGTGCCAGCAGCCGCGGTAATACGGAGGG
GACTAGCGTTGTTCGGAATTACTGGGCGTAAAGCGCACGTAGGCGGATTTGTAAGTCAGGGGTGAAATCCCGGGGCTCAA
CCTCGGAACTGCCTTTGATACTGCAAATCTCGAGTCCGGAAGAGGTGAGTGGAATTCCTAGTGTAGAGGTGAAATTCGTA
GATATTAGGAAGAACACCAGTGGCGAAGGCGGCTCACTGGTCCGGTACTGACGCTGAGGTGCGAAAGCGTGGGGAGCAAA
CAGG
>OTU_77
TAGGGAATCTTGCGCAATGGGCGAAAGCCTGACGCAGCCATGCCGCGTGAATGATGAAGGTCTTAGGATTGTAAAATTCT
TTCACCGGGGAAGATAATGACGGTACCCGGAGAAGAAGCCCCGGCTAACTTCGTGCCAGCAGCCGCGGTAATACGAAGGg
ggCTAGCGTTGCTCGGAATTACTGGGCGTAAAGGGCGCGTAGGCGGACAGTTTAGTCAGAGGTGAAAGCCCAGGGCTCAA
CCTTGGAATTGCCTTTGATACTGGCTGTCTTGAGTTCGGGAGAGGTGAGTGGAATGCCGAGTGTAGAGGTGAAATTCGTA
GATATTCGGCGGAACACCAGTGGCGAAGGCGACTCACTGGCCCGATACTGACGCTGAGGCGCGAAAGCGTGGGGAGCAAA
CAGG
>OTU_78
TGGGGAATATTGCGCAATGGGCGAAAGCCTGACGCAGCGACGCCGCGTGTGGGATGACGGCCTTCGGGTTGTAAACCACT
GTCGGGAGGGACGAAGATCTGACGGTACCTCCAAAGGAAGCACCGGCTAACTCTGTGCCAGCAGCCGCGGTAATACAGAG
GGTGCGAGCGTTGTCCGGAATCACTGGGCGTAAAGGGCGCGTAGGCGGCCTGATAAGTAGGgggTGAAATCTCGCGGCTC
AACTGCGAGGCTGCCTCCTAAACTGTCGGGCTCGAGCACAGTAGAGGCAGGTGGAATTCCCGGTGTAGCGGTGGAATGCG
TAGAGATCGGGAAGAACATCGGTGGCGAAGGCGGCCTGCTGGGCTGTTGCTGACGCTGAGGCGCGACAGCGTGGGGAGCA
AACAGG
>OTU_79
TGGGGAATCTTGCGCAATGGGCGAAAGCCTGACGCAGCGACGCCGCGTGTGGGATGACGGCCTTCGGGTTGTAAACCACT
GTCGGGAGGGACGAAGCTCTGACGGTACCTCCAAAGGAAGCACCGGCTAACTCTGTGCCAGCAGCCGCGGTAATACAGAG
GGTGCGAGCGTTGTCCGGAATCACTGGGCGTAAAGGGCGCGTAGGCGGCCTGATAAGTCGGgggTGAAATCCTGTGGCTC
AACCACAGGGCTGCCTCCGGGACTGTCGGGCTCGAGCACAGTAGAGGCAGGTGGAATTCCCGGTGTAGCGGTGGAATGCG
TAGAGATCGGGAAGAACATCGGTGGCGAAGGCGGCCTGCTGGGCTGTTGCTGACGCTGAGGCGCGACAGCGTGGGGAGCA
AACAGG
>OTU_80
TGGGGAATCTTCCGCAATGGGCGAAAGCCTGACGGAGCAATGCCGCGTGAGTGAAGAAGGCCTTCGGGTTGTAAAACTCT
GTCCTTATCGAAGagagGTAGGTATGTGAATAATGTACCTATAGGACGGTAGATAAGGAGGAAGCCCCGGCTAACTACGT
GCCAGCAGCCGCGGTAATACGTAGGgggCGAGCGTTGTCCGGAATCACTGGGCGTAAAGGGCGCGTAGGCGGTTTAATAA
GTCAGTGGTGAAAACTGAGGGCTCAACCCTCAGCCTGCCACTGATACTGTTAGACTTGAGTATGGAAGAGGAGAATGGAA
TTCCTAGTGTAGCGGTGAAATGCGTAGATATTAGGAGGAACACCAGTGGCGAAGGCGATTCTCTGGGCCAAGACTGACGC
TGAGGCGCGAAAGCGTGGGGAGCAAACAGG
>OTU_81
TGGgggATATTGCGCAATGGgggAAACCCTGACGCAGCAACGCCGCGTGAAGGATGAAGGTTTTCGGATTGTAAACTTCT
TTTATTTAGGACGAAGAATGACGGTACTAAATGAATAAGCTCCGGCTAACTACGTGCCAGCAGCCGCGGTAATACGTAGG
GAGCAAGCGTTATCCGGATTTACTGGGTGTAAAGGGTGCGTAGGCGGCTTGGTAAGTCAGATGTGAAATGTATGGGCTCA
ACCCATGCACTGCATTTGAAACTATTGAGCTTGAGTGAAGTAGAGGTAGGCGGAATTCCCTGTGTAGCGGTGAAATGCGT
AGAGATAGGGAGGAACACCAGTGGCGAAGGCGGCCTACTGGGCTTTAACTGACGCTGAGGCACGAAAGCGTGGGTAGCAA
ACAGG
>OTU_82
TGGGGAATATTGGACAATGGGCGAAAGCCTGATCCAGCAATGCCGCGTgtgtgAAGAAGGCCTGCGGGTTGTAAAGCACT
TTCAGTGGGGAAGAAAAGTGCAGCGCTAACATCGCTGCATCTTGACGTTACTCACAGAAGAAGCACCGGCTAACTCCGTG
CCAGCAGCCGCGGTAATACGGAGGGTGCGAGCGTTAATCGGAATTACTGGGCGTAAAGCGCACGTAGGCGGTCAGGCAAG
TCGGGTGTGAAAGCCCTGGGCTCAACCTGGGAATTGCATTCGAAACTATCTGACTCGAGTATGGGAGAGGGAAGCGGAAT
TTCCGGTGTAGCGGTGAAATGCGTAGATATCGGAAGGAACACCAGTGGCGAAGGCGGCTTCCTGGACTAATACTGACGCT
GAGGTGCGAAAGCGTGGGGAGCAAACAGG
>OTU_83
TGGGGAATATTGGACAATGGGCGAAAGCCTGATCCAGCGACGCCGCGTGGGTGAAGAAGGCCTTCGGGTTGTAAAGCCCT
TTAAGCCGGGACGAAaaaGCTGCACCTAACACGTGCGGCCTTGACGGTACCGGAAGAATAAGCACCGGCTAACTCTGTGC
CAGCAGCCGCGGTAATACAGAGGGTGCGAGCGTTAATCGGATTTACTGGGCGTAAAGCGTgtgtAGGTGGCTTCCTAAGT
CGGTTGTGAAATCCCTGGGCTCAACCTGGGAATTGCAGTCGATACTGGGAAGCTCGAGTTCGGTAGAGGACGGCGGAATT
CCCGGTGTAGCGGTGAAATGCGTAGATATCGGGAGGAACATCGATGGCGAAAGCAACCGTCTGGGCCTGAACTGACACTG
AGACACGAAAGCGTGGGGAGCAAACAGG
>OTU_84
GCGCGAAACCTCTGCAATAGGCGAAAGCTTGACAGGGTTACTCTGAGTGATTTCCGTTAAGGAGATCTTTTGGCACCTCT
AAaaaTGGTGCAGAATAAGGGGTGGGCAAGTCTGGTGTCAGCCGCCGCGGTAATACCAGCACCCCGAGTGGTCGGGACGT
TTATTGGGCCTAAAGCATCCGTAGCCGGTTCTACAAGTCTTCCGTTAAATCCACCTGCTTAACAGATGGGCTGCGGAAGA
TACTATAGAGCTAGGAGGCGGGAGAGGCAAGCGGTACTCGATGGGTAGGGGTAAAATCCGTTGATCCATTGAAGACCACC
AGTGGCGAAGGCGGCTTGCCAGAACGCGCTCGACGGTGAGGGATGAAAGCTGGgggAGCAAACCGG
>OTU_85
TAGGGAATTTTCCGCAATGGACGAAAGTCTGACGGAGCAATGCCGCGTGAGTGATGAAGGTTTTCGAATCGTAAAGCTCT
GTTGTAAGGGAAGAATAGCAAGAATAGGAAATGATTCTTGTCTGACGGTACCTTACCAGAAAGCCACGGCTAACTACGTG
CCAGCAGCCGCGGTAATACGTAGGTGGCAAGCGTTATCCGGAATTATTGGGCGTAAAGCGCATGTAGGCGGCTCTTTAAG
TCTGGTGTGAAAGCCTGTGGCTCAACCACAGAATTGCATTGGATACTGGAGAGCTAGAATCTTGGAGAGGTAAGTGGAAT
TTCATGTGTAGCGGTGGAATGCGTAGATatatGAAGGAACACCAATGGCGAAGGCAGCTTACTGGACAAGTATTGACGCT
GAGATGCGAAAGTGTGGGTAGCAAACAGG
>OTU_86
TGGGGAATATTGGACAATGGGCGAAAGCCTGATCCAGCCATGCCGCGTGAGTGATGAAGGCCCTAGGGTTGTAAAGCTCT
TTCAACGGTGAAGATAATGACGGTAACCGTAGAAGAAGCCCCGGCTAACTTCGTGCCAGCAGCCGCGGTAATACGAAGGg
ggCTAGCGTTGTTCGGAATTACTGGGCGTAAAGCGCACGTAGGCGGATACTTAAGTCAGGGGTGAAATCCCGGGGCTCAA
CCCCGGAACTGCCTTTGATACTGGGTATCTCGAGTCCGGAAGAGGTGAGTGGAATTCCGAGTGTAGAGGTGAAATTCGTA
GATATTCGGAGGAACACCAGTGGCGAAGGCGGCTCACTGGTCCGGTACTGACGCTGAGGTGCGAAAGCGTGGGGAGCAAA
CAGG
>OTU_87
TGGGGAATATTGCACAATGGgggAAACCCTGATGCAGCGACGCCGCGTGAGCGAAGAAGTATTTCGGTATGTAAAGCTCT
ATCAGCAGGGAAGAAGAAATGACGGTACCTGACTAAGAAGCACCGGCTAAATACGTGCCAGCAGCCGCGGTAATACGTAT
GGTGCAAGCGTTATCCGGATTTACTGGGTGTAAAGGGAGCGCAGGCGGAAGGCTAAGTCTGATGTGAAAGCCCGGGGCTC
AACCCCGGTACTGCATTGGAAACTGGTCATCTAGAGTGTCGGAGGGGTAAGTGGAATTCCTAGTGTAGCGGTGAAATGCG
TAGATATTAGGAGGAACACCAGTGGCGAAGGCGGCTTACTGGACGATAACTGACGCTGAGGCTCGAAAGCGTGGGGAGCA
AACAGG
>OTU_88
TAAGGAATATTGGTCAATGGACGCAAGTCTGAACCAGCCATGCCGCGTGAAGGATGAAGGTCCTCTGGATTGTAAACTTC
TTTTATATGGGACGAAACCCGGGTATTCCTACCCGATTGACGGTACCATAGGAATAAGCACCGGCTAACTCCGTGCCAGC
AGCCGCGGTAATACGGAGGGTGCAAGCGTTATCCGGATTCACTGGGTTTAAAGGGTGCGTAGGAGGGCAGGTAAGTCAGT
GGTGAAATCTCCGGGCTTAACTCGGAAACTGCCGTTGATACTATCTGTCTTGAATACCGTGGAGGTGAGCGGAATATGTC
ATGTAGCGGTGAAATGCTTAGATATGACATAGAACACCGATTGCGAAGGCAGCTCACTACACGAATATTGACTCTGAGGC
ACGAAAGCGTGGGGATCAAACAGG
>OTU_89
TGGGGAATATTGGACAATGGgggCAACCCTGATCCAGCCATGCCGCGTGGGTGATGAAGGCCTTAGGGTTGTAAAGCCCT
TTCGcgcgcgACGATGATGACGGTAGCGCGAGAAGAAGCCTCGGCTAACTCCGTGCCAGCAGCCGCGGTAAGACGGAGGA
GGCTAGCGTTGTTCGGAATTACTGGGCGTAAAGCGTGCGTAGGCGGCCTGGTTAGTCGGAGGTGAAATCCCGGGGCTCAA
CTCCGGAACTGCCTCCGAGACGGCTGGGCTTGAGCGAAGGAGAGGAGAGCGGAATTCCCAGTGTAGAGGTGAAATTCGTA
GATATTGGGAAGAACACCGGTGGCGAAGGCGGCTctctGGCCTTTTGCTGACGCTCAGGCACGAAAGCGTGGGGAGCAAA
CAGG
>OTU_90
TGGGGAATATTGGACAATGGGCGAAAGCCTGATCCAGCGACGCCGCGTgtgtgAAGAAGGCCTGCGGGTTGTAAAGCACT
TTCGATGGGAACGAAATGTGCCGGGCTAATACCCCGGCAAGCTGACGTTACTCAATGAAGAAGCACCGGCTAACTCTGTG
CCAGCAGCCGCGGTAATACAGAGGGTGCGAGCGTTAATCGGAATTACTGGGCGTAAAGCGCACGTAGGTGGCGACGTAAG
TCGGGTGTGAAAGCCCCGGGCTCAACCTGGGAATTGCATTCGAGACTGCATTGCTGGAGTACGGAAGAGGAAGGCGGAAT
TCCCGGTGTAGCGGTGAAATGCGTAGATATCGGGAGGAACATCAGTGGCGAAGGCGGCCTTCTGGTCCAGTACTGACACT
CAAGTGCGAAAGCGTGGGGAGCAAACAGG
>OTU_91
TGGGGAATATTGGACAATGGGCGAAAGCCTGATCCAGCAACGCCGCGTGAGGGATGACGGCCTCGGGTTGTAAACCTCTT
TCAGTACCGACGAAGCGCAAGTGACGGTAGGTACAGAAGAAGCACGGCCAACTACGTGCCAGCAGCCGCGGTAATACGTA
GGGTGCGAGCGTTGTCCGGAATTATTGGGCGTAAAGGGCTCGTAGGCGGTTTGTCGCGTCAGGAGTGAAAACTCGGGGCT
TAACTCCGAGCCTGCTTCTGATACGGGCAGACTAGAGGTATGCAGGGGAGAACGGAATTCCTGGTGTAGCGGTGAAATGC
GCAGATATCAGGAGGAACACCGGTGGCGAAGGCGGTTCTCTGGGCATTACCTGACGCTGAGGAGCGAAAGTGTGGGGAGC
GAACAGG
>OTU_92
TGGGGAATATTGCACAATGGGCGAAAGCCTGATGCAGCAACGCCGCGTGAGTGAAGAAGTATCTCGGTATGTAAAGCTCT
ATCAGCAGGGAAGAAAATGACGGTACCTGACTAAGAAGCCCCGGCTAACTACGTGCCAGCAGCCGCGGTAATACGTAGGg
ggCAAGCGTTATCCGGATTTACTGGGTGTAAAGGGAGCGCAGACGGCACTGCAAGTCTGAAGTGAAAGCCCGGGGCTCAA
CCCCGGGACTGCTTTGGAAACTGTAGAGCTAGAGTGCTGGAGAGGCAAGCGGAATTCCTAGTGTAGCGGTGAAATGCGTA
GATATTAGGAAGAACACCAGTGGCGAAGGCGGCTTGCTGGACAGTAACTGACGTTCAGGCTCGAAAGCGTGGGGAGCAAA
CAGG
>OTU_93
TAAGGAATATTGGTCAATGGACGCAAGTCTGAACCAGCCATGCCGCGTGGAGGATGAAGGTCCTCTGGATTGTAAACTTC
TTTTATCTGGGAAGAAACCCATATTTTCTAGTGTGGTTGACGGTACCAGATGAATAAGCACCGGCTAACTCCGTGCCAGC
AGCCGCGGTAATACGGAGGGTGCAAGCGTTATCCGGATTCACTGGGTTTAAAGGGTGCGTAGGCGGGTTGGTAAGTCCGT
GGTGAAATCTCCGAGCTTAACTCGGAAACTGCCGTGGATACTATCAATCTTGAATATCGTGGAGGTAAGCGGAATATGTC
ATGTAGCGGTGAAATGCTTAGATATGACATAGAACACCAATTGCGTAGGCAGCTTACTACACGATCATTGACGCTGAGGC
ACGAAAGCGTGGGGAGCAAACAGG
>OTU_94
TGGGGAATCTTGCACAATGGgggAAACCCTGATGCAGCGACGCCGCGTGGGTGATGAAGTCCTTCGGGATGTAAAGCCCT
TTCGACGGGAACGATAATGACGGTACCCGGAGAAGAAGCTGCGGCTAACTACGTGCCAGCAGCCGCGGTAATACGTAGGC
AGCAAGCGTTGTTCGGAGTTACTGGGCGTAAAGAGTATGTAGGCGGTTGGGTAAGTTTGGTGTGAAATCTCCCGGCTTAA
CTGGGAGGGTGCGCTAAAGACTGCCTGGCTCGAGTGTGGGAGAGGAAAGCGGAATTCCTGGTGTAGCGGTGAAATGCGTA
GATATCAGGAGGAACACCTGCGGTGTAGACGGCTTTCTGGACCATAACTGACGCTGAGATACGAAAGCGTGGGTAGCAAA
CAGG
>OTU_95
TGGGGAATATTGGACAATGGGCGAAAGCCTGATCCAGCAATGCCGCGTGAGTGATGAAGGCCTTAGGGTTGTAAAGCTCT
TTTACCCGGGATGATAATGACAGTACCGGGAGAATAAGCCCCGGCTAACTCCGTGCCAGCAGCCGCGGTAATACGGAGGg
ggCTAGCGTTGTTCGGAATTACTGGGCGTAAAGCGCACGTAGGCGGCTTTGTAAGTTAGAGGTGAAAGCCCGGAGCTCAA
CTCCGGAACTGCCTTTAAGACTGCATCGCTTGAACGTCGGAGAGGTAAGTGGAATTCCGAGTGTAGAGGTGAAATTCGTA
GATATTCGGAAGAACACCAGTGGCGAAGGCGACTTACTGGACGACTGTTGACGCTGAGGTGCGAAAGCGTGGGGAGCAAA
CAGG
>OTU_96
TGGGGAATATTGGGCAATGGACGCAAGTCTGACCCAGCAACGCCGCGTGAAGGAAGAAGGCTTTCGGGTTGTAAACTTCT
TTTAAGGgggAAGAGCAGAAGACGGTACCCCTTGAATAAGCCACGGCTAACTACGTGCCAGCAGCCGCGGTAATACGTAG
GTGGCAAGCGTTGTCCGGATTTACTGGGTGTAAAGGGCGTGCAGCCGGAgagaCAAGTCAGATGTGAAATCCACGGGCTC
AACCCGTGAACTGCATTTGAAACTGTTTCCCTTGAGTGTCGGAGAGGTAATCGGAATTCCTTGTGTAGCGGTGAAATGCG
TAGATATAAGGAAGAACACCAGTGGCGAAGGCGGATTACTGGACGATAACTGACGGTGAGGCGCGAAAGCGTGGGGAGCA
AACAGG
>OTU_97
GCGCGAAAACTCTGCAATAGGCGAAAGCTTGACAGGGTTACTCTGAGTGATGTCCGCTAAGGGCATCTTTTGGCACCTCT
AAaaaTGGTGCAGAATAAGGGGTGGGCAAGTCTGGTGTCAGCCGCCGCGGTAATACCAGCACCCCGAGTGGTCGGGACGA
TTATTGGGCCTAAAGCATCCGTAGCTTGTCCTGCAAGTCTTCCGTTAAATCCACCTGCTCAACAGATGGGCTGCGGAGGA
TACTACAGGGCTAGGAGGCGGGAGAGGCAAGCGGTACTCAGTGGGTAGGGGTAAAATCCTCTGATCCACTGAAGACCACC
AGTGGCGAAGGCGGCTTGCCAGAACGCGCTCGACGGTGAGGGATGAAAGCTGGgggAGCAAACCGG
>OTU_98
TGGGGAATATTGGACAATGGGCGCAAGCCTGATCCAGCCATGCCGCGTGAGTGATGAAGGCCTTAGGGTTGTAAAGCTCT
TTCACCGGAGAAGATAATGACGGTATCCGGAGAAGAAGCCCCGGCTAACTTCGTGCCAGCAGCCGCGGTAATACGAAGGg
ggCTAGCGTTGTTCGGAATTACTGGGCGTAAAGCGCACGTAGGCGGATCGATCAGTCAGGGGTGAAATCCCAGAGCTCAA
CTCTGGAACTGCCTTTGATACTGTCGATCTAGAGTATGGAAGAGGTGAGTGGAATTCCGAGTGTAGAGGTGAAATTCGTA
GATATTCGGAGGAACACCAGTGGCGAAGGCGGCTCACTGGTCCATTACTGACGCTGAGGTGCGAAAGCGTGGGGAGCAAA
CAGG
>OTU_99
TGGGGAATATTGCACAATGGgggAAACCCTGATGCAGCGACGCCGCGTGAGCGATGAAGTATTTCGGTATGTAAAGCTCT
ATCAGCAGGGAAGAAAATGACGGTACCTGACTAAGAAGCACCGGCTAAATACGTGCCAGCAGCCGCGGTAATACGTATGG
TGCAAGCGTTATCCGGATTTACTGGGTGTAAAGGGAGCGTAGACGGAGTGGCAAGTCTGATGTGAAAACCCGGGGCTCAA
CCCCGGGACTGCATTGGAAACTGTCAATCTAGAGTACCGGAGAGGTAAGCGGAATTCCTAGTGTAGCGGTGAAATGCGTA
GATATTAGGAGGAACACCAGTGGCGAAGGCGGCTTACTGGACGGTAACTGACGTTGAGGCTCGAAAGCGTGGGGAGCAAA
CAGG
>OTU_100
TGGGGAATATTGCACAATGGgggAAACCCTGATGCAGCCATGCCGCGTgtgtgAAGAAGGCCTCGGGTTGTAAAGCACTT
TCAGCGAGGAGGAAAGGTTGGTAGCTAATAACTGCCAGCTGTGACGTTACTCGCAGAAGAAGCACCGGCTAACTCCGTGC
CAGCAGCCGCGGTAATACGGAGGGTGCAAGCGTTAATCGGAATTACTGGGCGTAAAGCGCACGCAGGCGGTTGGATAAGT
TAGATGTGAAAGCCCCGGGCTCAACCTGGGAATTGCATTTAAAACTGTCCAGCTAGAGTCTTGTAGAGGggggTAGAATT
CCAGGTGTAGCGGTGAAATGCGTAGAGATCTGGAGGAATACCGGTGGCGAAGGCGGCCcccTGGACAAAGACTGACGCTC
AGGTGCGAAAGCGTGGGGAGCAAACAGG
>OTU_101
TGGGGAATCTTGCGCAATGGGCGAAAGCCTGACGCAGCAACGCCGCGTGCGGGATGACGGCCTTCGGGTTGTAAACCGCT
TTCAGTAGGGACGAAATTGACGGTACCTGCAGAAGAAGCCCCGGCCAACTACGTGCCAGCAGCCGCGGTAATACGTAGGg
ggCAAGCGTTGTCCGGATTCATTGGGCGTAAAGAGCTCGTAGGCGGCTTGGCAAGTCGGGTGTGAAAACTTCAGGCTCAA
CCTGGAGCGGCCACTCGATACTGCCATGGCTAGAGTCCGGTAGGGGACCACGGAATTCCTGGTGTAGCGGTGAAATGCGC
AGATATCAGGAGGAACACCGGTGGCGAAGGCGGTGGTCTGGGCCGGAACTGACGCTGAGGAGCGAAAGCGTGGGGAGCGA
ACAGG
>OTU_102
TGGGGAATCTTGCACAATGGgggAAACCCTGATGCAGCGACGCCGCGTGAGCGATGAAGCCCTTCGGGGTGTAAAGCTCT
TTCGGCAGGAACGATAATGACGGTACCTGAAGAAGAAGCTGCGGCTAACTACGTGCCAGCAGCCGCGGTAATACGTAGGC
AGCGAGCGTTGTTCGGAGTTACTGGGCGTAAAGCGTGCGTAGGCGGTTTTGTAAGTTTGGTGTGAAATCTCCCGGCTCAA
CTGGGAGGGTGCGCCGAAAACTGCAAGGCTGGAGTGTGGGAGAGGTAGGCGGAATTCCTGGTGTAGCGGTGAAATGCGTA
GATATCAGGAGGAACACCTGTGGTGTAGACGGCTTACTGGACCATGACTGACGCTGAGGCACGAAAGCGTGGGGAGCAAA
CAGG
>OTU_103
TGGGGAATCTTGCGCAATGGGCGGAAGCCTGACGCAGCAACGCCGCGTGGgggATGAAGGCTTTCGGGTTGTAAACCCCT
TTCGGCAGGGACGAAGTTGACGGTACCTGCAGAAGAAGCCCCGGCCAACTACGTGCCAGCAGCCGCGGTAATACGTAGGg
ggCGAGCGTTGTCCGGATTCATTGGGCGTAAAGAGCTCGTAGGCGGCTCGGTAAGTCGTTTGTGAAATCTCCAGGCTCAA
CTTGGAGCGTGCAGACGATACTGCTGTGGCTTGAGTCCGGTAGGGGACCACGGAATTCCTGGTGTAGCGGTGAAATGCGC
AGATATCAGGAGGAACACCGGTGGCGAAGGCGGTGGTCTGGGCCGGTACTGACGCTGAGGAGCGAAAGCGTGGGGAGCGA
ACAGG
>OTU_104
TAGGGAATATTGGACAATGGTTGCAAGACTGATCCAGCCATGCCGCGTGCAGGAAGAAGGCTTTCTGAGTTGTAAACTGC
TTTGCCAGGGGATAAaaaGTCCCTGCGGGGAAAATTGAAGGTACCTGGTGAATAAGCCACGGCTAACTACGTGCCAGCAG
CCGCGGTAATACGTAGGTGGCAAGCGTTGTCCGGATTTATTGGGTTTAAAGGGTGCGTAGGCGGTCGATTAAGTCAGTTG
TGAAATACGGCAGCTCAACTGTCGAGGTGCAATTGATACTGGTTGACTTGAGTACTGATGAGGTAAGCGGAATGGACGGT
GTAGCGGTGAAATGCTTAGATATCGTCCAGAACACCGATAGCGAAGGCAGCTTACTAAGGAGTAACTGACGCTGAGGCAC
GAAAGTGTGGGGATCAAACAGG
>OTU_105
TGGGGAATCTTGCCCAATGGGCGCAAGCCTGAGGCAGCAACGCCGCGTGCGGGAAGAAGGCCCTCGGGTTGTAAACCGCT
TTCAGCAGGAACGAAAATGACGGTACCTGCAGAAGAAGGTGCGGCCAACTACGTGCCAGCAGCCGCGGTGACACGTAGGC
ACCAAGCGTTGTCCGGATTTATTGGGCGTAAAGAGCTCGTAGGCGGTTCGGTAAGTCGGGTGTGAAAACCTTGGGCTCAA
CCCAAGGACTGCACTCGATACTGCTGTGACTTGAGTCCGGTAGGGGAGTGGGGAATTCCTGGTGTAGCGGTGGAATGCGC
AGATATCAGGAGGAACACCGGTGGCGAAGGCGCCACTCTGGGCCGGTACTGACGCTGAGGAGCGAAAGCGTGGGGAGCGA
ACAGG
>OTU_106
TGGGGAATTtttGGCAATGGGCGAAAGCCTGACCAAGCAACGCCGCGTGGGTGATGAAGTATCTTGGTACGTAAAACCCT
TTCGGCAGGGACGAACCTAATGACGGTACCTGCGGAAGAAGCCCCGGCTAACTCCGTGCCAGCAGCCGCGGTAATACGGg
gggggCAAGCGTTGTTCGGAATTACTGGGCGTAAAGGGCGCGTAGGCGGTTGGATAAGTCAGCTGTGAAAACCACGGGCT
TAACTCGTGGCCTGCAGTTGAGACTGTCTGGCTTGAGTGTGGGAGAGGAGAGTGGAATTCCTGGTGTAGCGGTGAAATGC
GTAGATATCAGGAGGAACACCGGTGGCGAAGGCGGCTctctGGACCACAACTGACGCTGAGGCGCGAAAGCTAGGGGAGC
AAACAGG
>OTU_107
TGGGGAATCTTGCGCAATGGGCGAAAGCCTGACGCAGCGACGCCGCGTGCGGGAAGAAGGCCTTCGGGTTGTAAACCGCT
TTCAGGAGGGACGAAGCCACTCGCGTTAATAGCGTAGAGGGTGACGGTACCTCCAGAAGAAGCCCCGGCTAACTACGTGC
CAGCAGCCGCGGTAATACGTAGGgggCTAGCGTTGTCCGGATTTATTGGGCGTAAAGAGCGCGTAGGCGGCTAGGTAAGT
CCGACGTGAAATCTGGAGGCTCAACCTCCAGCGGTCGTTGGAAACTACTTGGCTAGAGTCCGGAAGAGGAGAGTGGAATT
CCTGGTGTAGCGGTGAAATGCGCAGATATCAGGAAGAACACCGATGGCGAAAGCAGCTctctGGGACGGTACTGACGCTG
AGGCGCGAAAGCGTGGGGAGCGAACAGG
>OTU_108
TCGGGAATTTTGGGCAATGGGCGAAAGCCTGACCCAGCAACGCCGCGTGAAGGATGAAATCCCTCGGGATGTAAACTTCG
CAAGAACGGGAAGAATAAGTAAGAGTTAATATCTCTTACGATGACGGTACTGTTTGTAAGCTCCGGCTAACTCCGTGCCA
GCAGCCGCGGTAATACGGggggAGCAAGCGTTGTTCGGATTTACTGGGCGTAAAGGGCGCGTAGGCGGCCACCGCAAGTC
GACTGTGAAATCTCCGGGCTTAACCCGGAAAGGTCAGCCGATACTGCGGGGCTAGAGTGCAGAAGGGGCAACTGGAATTC
TCGGTGTAGCGGTGAAATGCGTAGATATCGAGAGGAACACCTGCGGCGAAGGCGGGTTGCTGGGCTGACACTGACGCTGA
TGCGCGAAAGCTAGGGGAGCGAACGGG
>OTU_109
TGAGGAATATTGGTCAATGGACGCAAGTCTGAACCAGCCATGCCGCGTGCAGGAAGACGGCTCTATGAGTTGTAAACTGC
TTTTGTACGAGGGTAAACTCACCTACGTGTAGGTGACTGAAAGTATCGTACGAATAAGGATCGGCTAACTCCGTGCCAGC
AGCCGCGGTAATACGGAGGATTCAAGCGTTATCCGGATTTATTGGGTTTAAAGGGTGCGTAGGCGGTTTGATAAGTTAGA
GGTGAAATCCCGGGGCTTAACTCCGGAACTGCCTCTAATACTGTTAGACTAGagagTAGTTGCGGTAGGCGGAATGTATG
GTGTAGCGGTGAAATGCTTAGAGATCATACAGAACACCGATTGCGAAGGCAGCTTACCAAACTATATCTGACGTTGAGGC
ACGAAAGCGTGGGGAGCAAACAGG
>OTU_110
TAGGGAATTTTCGGCAATGGgggAAACCCTGACCGAGCAACGCCGCGTGAAGGAAGAAGTAATTCGTTATGTAAACTTCT
GTCATAGAGGAAGAACGGTGGATATAGGGAATGATATCCAAGTGACGGTACTCTATAAGAAAGCCACGGCTAACTACGTG
CCAGCAGCCGCGGTAATACGTAGGTGGCGAGCGTTATCCGGAATTATTGGGCGTAAAGAGGGAGCAGGCGGCACTAAGGG
TCTGTGGTGAAAGATCGAAGCTTAACTTCGGTAAGCCATGGAAACCGTAGAGCTAGAGTgtgtgAGAGGATCGTGGAATT
CCATGTGTAGCGGTGAAATGCGTAGATatatGGAGGAACACCAGTGGCGAAGGCGACGATCTGGCGCATAACTGACGCTC
AGTCCCGAAAGCGTGGGGAGCAAATAGG
>OTU_111
TGGGGAATCTTCCGCAATGGGCGAAAGCCTGACGGAGCAACGCCGCGTGAACGATGAAGGTCTTAGGATCGTAAAGTTCT
GTTGTTAGGGACGAAGGGTAAGAATCATAATACGGTTtttATTTGACGGTACCTAACGAGGAAGCCACGGCTAACTACGT
GCCAGCAGCCGCGGTAATACGTAGGCGGCAAGCGTTGTCCGGAATTATTGGGCGTAAAGGGAGCGCAGGCGGGAAACTAA
GCGGATCTTAAAAGTGCGGGGCTCAACCCCGTGATGGGGTCCGAACTGGTTTTCTTGAGTGCAGGAGAGGAAAGCGGAAT
TCCCAGTGTAGCGGTGAAATGCGTAGATATTGGGAAGAACACCAGTGGCGAAGGCGGCTTTCTGGACTGTAACTGACGCT
GAGGCTCGAAAGCTAGGGTAGCGAACGGG
>OTU_112
TGGGGAATTGTTCGCAATGGGCGCAAGCCTGACGACGCAACGCCGCGTGGAGGATGAAGATCTTCGGGTCGTAAACTCCT
GTCGAGCGGGACGAACACCTATCCGGCTAACATCCGGGAAGGCTGACGGTACCGCTAAAGGAAGCCCCGGCTAACTCCGT
GCCAGCAGCCGCGGTAATACGGggggggCAAGCGTTGTTCGGAATTACTGGGCGTAAAGGGCTCGTAGGCGGCCAACTAA
GTCGACGTGAAATCCCCAGGCTCAACCTGGGAACTGCGTCCGATACTGGATGGCTTGAATCCGGGAGAGGGATGCAGAAT
TCCAGGTGTAGCGGTGAAATGCGTAGATATCTGGAGGAATACCGGTGGCGAAGGCGGCATCCTGGACCGGCATTGACGCT
GAGGAGCGAAAGCCAGGGGAGCAAACGGG
>OTU_113
TCGGGAATTTTGGGCAATGGGCGAAAGCCTGACCCAGCAACGCCGCGTGAGGGATGAAGGCCTTCGGGTCGTAAACCTCT
GTCGGGAGGGACGAAAGGTCGGCGGTCGAATAGGCCGAAGGCTTGACGGTACCTCTAGAGGAAGCGCCGGCTAACTCCGT
GCCAGCAGCCGCGGTAATACGGAGGGCGCAAGCGTTGTTCGGAATTACTGGGCGTAAAGCGCGTGTAGGCGGCCAGGTAA
GTCGGATGTGAAAGCCCGGGGCCCAACCCCGGAACTGCACCCGATACTGCCTGGCTGGAGTCCCGGAGAGGATGGCGGAA
TTTCCGGTGTAGAGGTGAAATTCGTAGATATCGGAAGGAACACCAGTGGCGAAGGCGGCCATCTGGACGGTGACTGACGC
TGAGACGCGAAAGCGTGGGGAGCAAACAGG
>OTU_114
TTAGGGATATTGGGCAATGGAGGAAACTCTGACCCAGCAATGCCGCGTGAGTGAAGAAGTATTTCGGTATGTAAAACTCT
GTTGTATGGGAGGAAAGAACTAGTAGGAAATGGCTAGGAGATGACTGTACCATACGAGAAAGTCACGGCTAACTACGTGC
CAGCAGCCGCGGTAATACGTAGGTGGCAAGCGTTATCCGGAATTATTGGGCGTAAAGGGTGCGTAGGTGGCATGTTAAGT
CTGATGTAAAAGGCAATAGCTCAACTATTGTATGCATTGGAAACTGGCAAGCTAGAGTgtgtgAGAGGTAAGTGGAATTC
CAAGTGTAGCGGTGGAATGCGTAGATATTTGGAGGAACACCAGTGGCGAAGGCGGCTTACTGGCAcacaACTGACACTGA
GGCACGACAGCGTGGGGAGCAAATAGG
>OTU_115
TGGGGAATATTGCACAATGGgggAAACCCTGATGCAGCGACGCCGCGTGAGTGAAGAAGTATTTCGGTATGTAAAGCTCT
ATCAGCAGGGAAGAAAATGACGGTACCTGACCAAGAAGCCCCGGCTAACTACGTGCCAGCAGCCGCGGTAATACGTAGGg
ggCAAGCGTTATCCGGATTTACTGGGTGTAAAGGGAGCGTAGACGGTTGTGCAAGTCAGAAGTGAAAGCCCGGGGCTCAA
CTCCGGGACTGCTTTTGAAACTGTGAAACTGGAGTGCAGGAGAGGTAAGCGGAATTCCTGGTGTAGCGGTGAAATGCGTA
GATATCAGGAGGAACACCAGTGGCGAAGGCGGCTTACTGGACTGTAACTGACGTTGAGGCTCGAAAGCGTGGGGAGCAAA
CAGG
>OTU_116
TGGGGAATATTGCGCAATGGGCGAAAGCCTGACGCAGCGACGCCGCGTGCGGGATGAAGGTCTTCGGATCGTAAACCGCT
GTCGGGAGGGACGAAGCTCTGACGGTACCTCCAAAGGAAGCACCGGCTAACTCTGTGCCAGCAGCCGCGGTAATACAGAG
GGTGCGAGCGTTGTCCGGAATCACTGGGCGTAAAGGGCGCGTAGGCGGCCGCGTAAGTAGAGGGTGAAATCTCACGGCTC
AACCGTGAGGCTGCCTTCTCGACTGCGCGGCTGGAGCATGACAGAGGTCGGTGGAATTCCCGGTGTAGCGGTGGAATGCG
TAGAGATCGGGAAGAATATCGGTGGCGAAGGCGGCCGACTGGGTCATTGCTGACGCTGAGGCGCGACAGCGTGGGGAGCA
AACAGG
>OTU_117
TGGGGAATATTGGACAATGGGCGCAAGCCTGATCCAGCCACGCCGCGTGAGTGATGAAGGCCTTCGGGTCGTAAAGCTCT
GTGGGGAGGGACGAACCGCTGCACGTTCATAGCGTGCAGCATGACGGTACCTCCTTAGCAAGCACCGGCTAACTTCGTGC
CAGCAGCCGCGGTAATACGAAGGGTGCAAACGTTGCTCGGAATTATTGGGCGTAAAGCGCACGTAGGCGGCATTGCAAGT
CGGATGTGAAATCCCACGGCTTAACCATGGAAGTGCATCCGAAACTGCAGTGCTTGAGTACTTAAGAGGATCGCGGAATT
CCCGGTGTAGAGGTGAAATTCGTAGATATCGGGAGGAACACCAGTGGCGAAGGCGGCGATCTGGGAAGATACTGACGCTG
AGGTGCGAAAGCGTGGGGAGCAAACAGG
>OTU_118
TGGGGAATATTGGACAATGGgggAAACCCTGATCCAGCGACGCCGCGTgtgtgAAGAAGGCCTGCGGGTTGTAAAGCACT
TTTAGTGGGGATGAAAAGCACCGGGCTAATACCCAGGTGTCTTGACCTAACCTACAGAAaaaGCACCGGCTAACTCTGTG
CCAGCAGCCGCGGTAATACAGAGGGTGCGAGCGTTAATCGGAATTACTGGGCGTAAAGCGCACGTAGACGGTCTTGTAAG
TCGGGTGTGAAAGCCCCGGGCTTAACCTGGGAACTGCATTCGAGACTGCATTACTGGAGTATGGGAGAGGGCAGTGGAAT
TTCCGGTGTAGCGGTGAAATGCGTAGATATCGGAAGGAACATCAGTGGCGAAAGCGACTGCCTGGCCCAATACTGACGTT
CATGTGCGAAAGCGTGGGGAGCAAACAGG
>OTU_119
TGGGGAATCTTGCGCAATGGGCGAAAGCCTGACGCAGCAACGCCGCGTGCGGGATGAAGGCCCTCGGGTTGTAAACCGCT
TTCAGCAGGGACGAAAGTGACGGTACCTGCAGAAGAAGCCCCGGCCAACTACGTGCCAGCAGCCGCGGTAACACGTAGGg
ggCAAGCGTTGTCCGGATTTATTGGGCGTAAAGAGCTCGTAGGCGGCTCGGTAAGTCAGGTGTGAAACCTCTGGGCTCAA
CCCAGAGACGCCACCTGATACTGCTGTGGCTAGAGTCCGGTAGGGGAGCGTGGAATTCCTGGTGTAGCGGTGAAATGCGC
AGATATCAGGAGGAACACCAGCGGCGAAGGCGGCGCTCTGGGCCGGAACTGACGCTGAGGAGCGAAAGCGTGGGGAGCGA
ACAGG
>OTU_120
TCGAGAGGCTTTGGCAATGGgggAAACCCTGACCAAGCGACGCCGCGTGGAGGATGAAGGCCCTTGGGTTGTAAACTCCT
TTTGTCGGGGAAGAAACACGATCAGGTGAACAATCTGGTCGTTTGACGGTACCCGGCGAATAAGCTCCGGCTAACTCCGT
GCCAGCAGCCGCGGTAACACGGggggAGCAAGCGTTGTTCGGAATCACTGGGCGTAAAGGGCGTGTAGGCGGTCAAGTAA
GTGGGATGTGAAATGCTTCGGCTTACCCGGAGACCTGCATCTCAAACTGCTTGGCTTGAGTACGGGAGAGGATGAGGGAA
TTCCTGGTGTAGCGGTGAAATGCGTAGATATCAGGAGGAACACCGGTGGCGAAGGCGCTCATCTGGCCCGATACTGACGC
TGAGGCGCGAAAGCTAGGGGAGCAAACGGG
>OTU_121
TGAGGAATATTGGTCAATGGGCGAGAGCCTGAACCAGCCAAGTCGCGTGAAGGATGAAGGATCTATGGTTTGTAAACTTC
TTTTATATGGGAATAAAGTGAGGAACGTGTTCCTTtttGTATGTACCATATGAATAAGCATCGGCTAACTCCGTGCCAGC
AGCCGCGGTAATACGGAGGATGCGAGCGTTATCCGGATTTATTGGGTTTAAAGGGTGCGTAGGTGGTTAATTAAGTCAGC
GGTGAAAGTTTGTGGCTCAACCATAAAATTGCCGTTGAAACTGGTTGACTTGAGTATATTTGAGGTAGGCGGAATGCGTG
GTGTAGCGGTGAAATGCATAGATATCACGCAGAACTCCGATTGCGAAGGCAGCTTACTAAACTATAACTGACACTGAAGC
ACGAAAGCGTGGGGATCAAACAGG
>OTU_122
TGGGGAATCTTGCGCAATGGCCGCAAGGCTGACGCAGCGACGCCGCGTGTGGGATGACGGCCTTCGGGTTGTAAACCACT
GTCGGGAGGAACGAATACGCGATGATGAATCGCGGGTGACGGTACCTCCAAAGGAAGCACCGGCTAACTCCGTGCCAGCA
GCCGCGGTAATACGGAGGGTGCGAGCGTTGTCCGGAATCACTGGGCGTAAAGGGCGCGTAGGCGGCCCGTTAAGTGGCTG
GTGAAATCCCGCGGCTCAACTGCGGGGCTGCCGGTCAGACTGGCGAGCTAGAGCACGGTAGGGGCAGATGGAATTCCCGG
TGTAGCGGTGGAATGCGTAGAGATCGGGAAGAATACCAGTGGCGAAGGCGTTCTGCTGGGCCGTTGCTGACGCTGAGGCG
CGACAGCGTGGGGAGCAAACAGG
>OTU_123
AGTATGGACacacTGGGGTACAGTGTTGATGTTGGAgagaCAGACATTCAACCAATACCCATTGGTCTAGTGTCAGGTTG
TGATAAATGCTATGGAGAAaaaCTGAGTTAGAGGGATGTAGCCGGCTGCTGTTCTAGAAAGGGTGGTCAAGGAAGGGTCT
TGTAAaaaGGTGACCTGTGCAGAGACTTGtgtgCAAGGAGAGGATGTCCCTGGGGTATTCGGGGAGGCCACAGTGCCTGA
AGCATTGTGGGAAACAAAGTCCAAGTGGATCCAGGGGCCAAAGTCAGTCGGGCCTTGCAGTCATGGAAAGGAGTGTGGGT
TTTGTGTTATGAAGTGAAGCCCTTGGTCATTGCCACAGCTGACAGGACCAGGA
>OTU_124
TGAGGAATCTTGCGCAATGGGCGAAAGCCTGACGCAGCGACGCCGCGTGAGGGATGAAGGCCTTCGGGTTGTAAACCTCT
GTCAGGggggAAGAATCCGGAGTCGGTGAATAACCGGCTCCATTGACGGTACCcccAGAGGAAGCACCGGCTAACTCCGT
GCCAGCAGCCGCGGTAAGACGGAGGGTGCAAACGTTGTTCGGAATCACTGGGCGTAAAGGGCGCGTAGGCGGACTTGTAA
GTCGGGAGTGAAAACTCGGGGCTCAACCCCGAGCCTGCTTCTGAAACTGCGAGTCTTGAGGACCGGAGAGGAAAGTGGAA
TTCCTAGTGTAGCGGTGGAATGCGTAGATATTAGGAAGAACACCAGTGGCGAAGGCGACTTTCTGGACGGTTCCTGACGC
TGAGGCGCGAAAGCTAGGGGAGCAAACAGG
>OTU_125
TGGGGAATATTGGACAATGGGCGAAAGCCTGATCCAGCCATGCCGCGTgtgtgAAGAAGGTCTTCGGATTGTAAAGCACT
TTAAGTTGGGAGGAAGGGCAGTAAGTTAATACCTTGCTGTTTTGACGTTACCGACAGAATAAGCACCGGCTAACTCTGTG
CCAGCAGCCGCGGTAATACAGAGGGTGCAAGCGTTAATCGGAATTACTGGGCGTAAAGCgcgcgTAGGTGGTTCGTTAAG
TTGGATGTGAAAGCCCCGGGCTCAACCTGGGAACTGCATCCAAAACTGGCGAGCTAGAGTACGGTAGAGGGTGGTGGAAT
TTCCTGTGTAGCGGTGAAATGCGTAGATATAGGAAGGAACACCAGTGGCGAAGGCGACCACCTGGACTGATACTGACACT
GAGGTGCGAAAGCGTGGGGAGCAAACAGG
>OTU_126
TGGGGAATATTGCACAATGGggggAACCCTGATGCAGCAATGCCGCGTGAAGGATGAAGGTTTTCGGATTGTAAACTTCT
TTTGTACGGGACGAAGAAAGTGACGGTACCGTAAGAATAAGCCACGGCTAACTACGTGCCAGCAGCCGCGGTAATACGTA
GGTGGCAAGCGTTATCCGGATTTACTGGGTGTAAAGGGCGAGTAGGCGGGATTGCAAGTCAGATGTGAAAACTATGGGCT
CAACCGATAGAGTGCATTTGAAACTGCAGTTCTTGAGTGATGGAGAGGCAGGCGGAATTCCCGGTGTAGCGGTGGAATGC
GTAGATATCGGGAGGAACACCAGTGGCGAAGGCGGCCTGCTGGACATTAACTGACGCTGAGGCGCGAAAGCGTGGGGAGC
AAACAGG
>OTU_127
TGGGGAATATTGGACAATGGGCGAAAGCCTGATCCAGCCATGCCGCGTGAGTGAAGAAGGCCTTAGGGTTGTAAAGCTCT
TTCAGCGGGGAAGATAATGACGGTACCCGCAGAAGAAGCCCCGGCTAACTTCGTGCCAGCAGCCGCGGTAATACGAAGGg
ggCTAGCGTTGTTCGGATTTACTGGGCGTAAAGCgcgcgTAGGCGGGTCACTAAGTCAGGGGTGAAATCCCGAGGCTTAA
CCTCGGAACTGCCTTTGATACTGGTGACCTGGAGATCGGGAGAGGTTGGTGGAATTCCGAGTGTAGAGGTGAAATTCGTA
GATATTCGGAGGAACACCAGAAGCGAAGGCGGCCAACTGGCCCGATACTGACGCTGAGGCGCGAAAGCGTGGGGAGCAAA
CAGG
>OTU_128
TGGGGAATCTTGCGCAATGGGCGAAAGCCTGACGCAGCAACGCCGCGTGCGGGATGACGGCCTTCGGGTTGTAAACCGCT
TTCAGTGGGGACGAAATCAGACGGTACCCACAGAAGAAGCCCCGGCCAACTACGTGCCAGCAGCCGCGGTAACACGTAGG
gggCGAGCGTTGTCCGGATTCATTGGGCGTAAAGAGCTCGTAGGCGGCTCAGTAAGTCGGGTGTGAAACCCTCAGGCTCA
ACCTGGGGACGCCACTCGATACTGCTGTGGCTAGAGTCCAGTAGGGGAGTGTGGAATTCCCGGTGTAGCGGTGAAATGCG
CAGATATCGGGAGGAACACCAGCGGCGAAGGCGGCACTCTGGGCTGGTACTGACGCTGAGGAGCGAAAGCGTGGGTAGCA
AACAGG
>OTU_129
TGGGGAATCTTGCGCAATGGGCGAAAGCCTGACGCAGCAACGCCGCGTGGgggATGAAGGCCCTCGGGTTGTAAACCCCT
TTCGACAGGAACGAATCTGACGGTACCTGGAGAAGAAGCCCCGGCCAACTACGTGCCAGCAGCCGCGGTAATACGTAGGg
ggCGAGCGTTGTCCGGATTCATTGGGCGTAAAGAGCTCGTAGGCGGTTTGGCAAGTCAGGTGTGAAATCTCCGGGCTCAA
CTCGGAGAGGCCACCTGATACTGCTATGACTAGAGTCCGGTAGGGGACCATGGAATTCCTGGTGTAGCGGTGAAATGCGC
AGATATCAGGAGGAACACCGGTGGCGAAGGCGGTGGTCTGGGCCGGTACTGACGCTGAGGAGCGAAAGCGTGGGGAGCGA
ACAGG
>OTU_130
CTAGGAATCTTGGGAATGGGCGAAAGCCTGACCCAGCAACGCCGCGTGGGCGATGAAGGCCTTCGGGTCGTAAAGCCCTT
TTGAGGgggACGATGATGACGGTACCCCTCGAATAAGCCACGGCTAACTACGTGCCAGCAGCCGCGGTAATACGTAGGTG
GCAAGCGTTGTCCGGATTTACTGGGCGTAAAGGGCGTGCAGGCGGTTTGTTTAGTCTAGGGTGAAAGCTCCCGGCTTAAC
TGGGAGAGGTCCTTGGATACTGGCAAACTTGAGGGAGGCAGAGGAAAGTGGAATTCCCGGTGTAGTGGTGATATGCGTAG
ATATCGGGAGGAACACCAGTGGCGAAGGCGGCTTTCTGGGCCTTACCTGACGCTGAGACGCGAAAGCGTGGGGAGCGAAC
CGG
>OTU_131
TGGGGAATTTTGCGCAATGGGCGGAAGCCTGACGCAGCAACGCCGCGTGGAGGATGAAGGTCTTTGGATTGTAAACTCCT
GTCAGCAGGGAAaaaGCGACTTGACCTAATACGTCAGGGAGTTGATTGTACCTGCAGAGGAAGCCCCGGCTAACTCTGTG
CCAGCAGCCGCGGTAATACAGAGGgggCAAGCGTTATTCGGAATTATTGGGCGTAAAGGGCGCGTAGGCGGCCTAGCAAG
TGGCGGGTGAAATCCCTCGGCTTAACCGAGGAACTGCCTGCCAGACTGCCTGGCTCGAGACCGGGAGAGGTGAGTGGAAT
TCCCAGTGTAGCGGTGAAATGCGTAGATATTGGGAGGAACACCAGTGGCGAAGGCGGCTCACTGGACCGGAACTGACGCT
GAGGCGCGAAAGCGTGGGGAGCAAACAGG
>OTU_132
TCGGGAATTTTGGGCAATGGgggAAACCCTGACCCAGCAACGCCGCGTGAAGGATGAAGTATTTCGGTATGTAAACTTCG
AAAGAATAGGAAGAATTAATGACGGTACTATTTATAAGGTCCGGCTAACTACGTGCCAGCAGCCGCGGTAATACGTAGGG
ACCAAGCGTTGTTCGGATTTACTGGGCGTAAAGGGCGCGTAGGCGGCGCGGTAAGTCACTTGTGAAATCTCTGAGCTTAA
CTCAGAACGGCCAAGTGATACTGCAGTGCTAGAGTGTGGAAGGGGCAATCGGAATTCTTGGTGTAGCGGTGAAATGCGTA
GATATCAAGAGGAACACCTGAGGTGAAGACGGGTTGCTGGGCCAACACTGACGCTGATGCGCGAAAGCCAGGGGAGCAAA
CGGG
>OTU_133
TAAGGAATATTGGGCAATGGAGGCAACTCTGACCCAGCCATGCCGCGTGGAGGATGACGGCCCTCTGGGTTGTAAACTCC
TTTTACCTGGGACGAAACCTCCTTtttCCAAGGGAGTTGACGGTACCAGGGGAATAAGCACCGGCTAACTCCGTGCCAGC
AGCCGCGGTAATACGGAGGGTGCAAGCGTTATCCGGATTCACTGGGTTTAAAGGGTGCGTAGGCGGGCAGGTAAGTCCGT
GGTGAAATCTCCGAGCTTAACTCGGAAACTGCCATGGATACTATTTGTCTTGAATACTGTGAAGGTGAGCGGAATATGTC
ATGTAGCGGTGAAATGCTTAGATATGACATAGAACACCAATTGCGAAGGCAGCTCACTGCGCAGTGATTGACGCTGAGGC
ACGAAAGCGTGGGGATCAAACAGG
>OTU_134
TGGGGAATATTGGACAATGGgggAAACCCTGATCCAGCCATGCCGCGTGAGTGAAGAAGGCCCTAGGGTTGTAAAGCTCT
TTCGACGGGGACGATGATGACGGTACCCGTAGAAGAAGCCCCGGCTAACTTCGTGCCAGCAGCCGCGGTAATACGAAGGg
ggCAAGCGTTGTTCGGATTTACTGGGCGTAAAGGGCGCGTAGGCGGATTTGCAAGTCAGAGGTGAAAGCCCTGGGCTCAA
CCCGGGAATGGCCTTTGAGACTGCAAGTCTTGAGTGCGAgagagGGTGGCGGAATACCCAGTGTAGAGGTGAAATTCGTA
GATATTGGGTAGAACACCAGTGGCGAAGGCGGCCACCTGGCTCGCAACTGACGCTGAGGCGCGAAAGCGTGGGGAGCAAA
CAGG
>OTU_135
TCGGGAATTTTGGGCAATGGGCGAAAGCCTGACCCAGCAACGCCGCGTGAGGGATGAAGGCCCTCGGGTCGTAAACCTCT
GTCGGGAGGGAAGAACGGTTGCAAGGTGAACAATCTTGGAACCTGACGGTACCTCCAAAGGAAGCGCCGGCTAACTCCGT
GCCAGCAGCCGCGGTAATACGGAGGGCGCAAGCGTTGTTCGGAATCATTGGGCGTAAAGCGCGTGTAGGCGGCTTGGCAA
GTCGGGTGTGAAATCCCGGGGCTCAACTCCGGAACTGCATTCGATACTGCCTCGCTAGAGTCCCGGAGAGGAGGGCGGAA
TTCCCGGTGTAGAGGTGAAATTCGTAGATATCGGGAGGAACACCAGTGGCGAAGGCGGCCCTCTGGACGGTGACTGACGC
TGAGATGCGAAAGCGTGGGGAGCAAACAGG
>OTU_136
TGGGGAATCTTGCGCAATGGGCGAAAGCCTGACGCAGCAACGCCGCGTGGAGGATGAATGCCTTCGGGTTGTAAACTCCT
TTCAGCAGGGACGAAATTGACGGTACCTGCAGAAGAAGCCCCGGCCAACTACGTGCCAGCAGCCGCGGTAATACGTAGGg
ggCGAGCGTTGTCCGGATTCATTGGGCGTAAAGAGCTCGTAGGCGGCTTGGCAAGTCGGGTGTGAAACCTCCAGGCTCAA
CCTGGAGACGCCACTCGATACTGCTATGGCTAGAGTCCGGTAGGGGACCACGGAATTCCTGGTGTAGCGGTGAAATGCGC
AGATATCAGGAGGAACACCGGTGGCGAAGGCGGTGGTCTGGGCCGGCACTGACGCTGAGGAGCGAAAGCGTGGGTAGCAA
ACAGG
>OTU_137
TGGGGAATCTTGGACAATGGGCGCAAGCCTGATCCAGCCATGCCGCGTGAGTGAAGAAGGCCTTAGGGTTGTAAAACTCT
TTCGCCGGAGAAGATAATGACGGTATCCGGAGAAGAAGCCCCGGCTAACTTCGTGCCAGCAGCCGCGGTAATACGAAGGg
ggCTAGCGTTGTTCGGAATTACTGGGCGTAAAGCGTACGTAGGCGGATTTGTAAGTAGGgggTGAAATCCCCAGGCTCAA
CCTGGGAACTGCCTTCTAGACTGCAAGTCTTGAGATCAGGAGAGGCGAGTGGAATTCCGAGTGTAGAGGTGAAATTCGTA
GATATTCGGAGGAACACCAGTGGCGAAGGCGACTCGCTGGACTGATACTGACGCTGAGGTACGAAAGCGTGGGGAGCAAA
CAGG
>OTU_138
TGGGGAATATTGGGCAATGGAGGAAACTCTGACCCAGCAATGCCGCGTGAATGAAGAAGGTCTTCGGATTGTAAAGTTCT
TTAGTCAGGGAAGAAGTCAATGACGGTACCTGAAGAATAAGCTCCGGCTAACTACGTGCCAGCAGCCGCGGTAATACGTA
GGGAGCAAGCGTTGTTCGGAATGACTGGGCGTAAAGGGTGCGTAGGCGGTTGTACAAGTTAGAAGTGAAATACCCAGGGC
TTAACTCGGGTGCTGCTTCTAAAACTGTATGACTTGAGTGCAGTAGAGGTTAGTGGAATTCCTAGTGTAGCGGTGGAATG
CGTAGATATTAGGAGGAACACCAGAGGCGAAGGCGGCTAACTGGACTGCAACTGACGCTGAGGCACGAAAGTGTGGGGAG
CAAACAGG
>OTU_139
TGGGGAATATTGGGCAATGGGCGCAAGCCTGACCCAGCAACGCCGCGTGAAGGAAGAAGGCTTTCGGGTTGTAAACTTCT
TTTAAGAGGGAAGAGCAGAAGACGGTACCTCTAGAATAAGCCACGGCTAACTACGTGCCAGCAGCCGCGGTAATACGTAG
GTGGCAAGCGTTGTCCGGATTTACTGGGTGTAAAGGGCGTGCAGCCGGGTCTGCAAGTCAGATGTGAAATCCATGGGCTC
AACCCATGAACTGCATTTGAAACTGTGGATCTTGAGTGTCGGAGGGGCAATCGGAATTCCTAGTGTAGCGGTGAAATGCG
TAGATATTAGGAGGAACACCAGTGGCGAAGGCGGATTGCTGGACGATAACTGACGGTGAGGCGCGAAAGTGTGGGGAGCA
AACAGG
>OTU_140
CAGGGAATCTTGCGCAATGGGCGAAAGCCTGACGCAGCGACGCCGCGTGGgggATGAAGGCCTTCGGGTTGTAAACCCCT
TTCAGGAGGGACGAAATTGACGGTACCTCCAGAAGAAGCCCCGGCCAACTACGTGCCAGCAGCCGCGGTAATACGTAGGg
ggCGAGCGTTGTCCGGAATCATTGGGCGTAAAGAGCTCGTAGGCGGTTCAGCAAGTCGTTTGTGAAAGTCCGAGGCTCAA
CCTCGGAACTGCAGTCGAAACTGCTGTGACTCGAGTCCGGTAGAGGAGAATGGAATTCCCGGTGTAGCGGTGAAATGCGC
AGATATCGGGAGGAACACCAGTAGCGAAGGCGGTTCTGCTGGGCCGGTACTGACGCTGAGGAGCGAAAGCGTGGGGAGCA
AACAGG
>OTU_141
TGGGGAATATTGCACAATGGGCGAAAGCCTGATGCAGCCATGCCGCGTgtgtgAAGAAGGCCTCGGGTTGTAAAGCACTT
TCAGTTGTGAGGAAAGGAGTGTAGTTAATAGCTGCATTCTGTGACGTTAACAACAGAAGAAGCACCGGCTAACTTCGTGC
CAGCAGCCGCGGTAATACGAGGGGTGCAAGCGTTAATCGGAATTACTGGGCGTAAAGCGTTCGTAGGCGGTCTATTAAGC
AAGATGTGAAAGCCCAGGGCTCAACCTTGGAACTGCATTTTGAACTGGTAGACTAGAGTACTGTAGAGGGTGGTGGAATT
TCCAGTGTAGCGGTGAAATGCGTAGAGATTGGAAGGAACATCAGTGGCGAAGGCGGCCACCTGGACAGATACTGACGCTG
AGGAACGAAAGCGTGGGGAGCGAACAGG
>OTU_142
CAGGGAATTTTGCGCAATGGGCGAAAGCCTGACGCAGCAACGCCGCGTGGgggATGAAGGCTCTTGGGTCGTAAACCCCT
TTTGCCGGGGAAGATCATGACGGTACCCGGCGAATAAGCCACGGCTAACTACGTGCCAGCAGCCGCGGTAATACGTAGGT
GGCAAGCGTTGTCCGGATTTATTGGGCGTAAAGAGCgcgcAGGCGGTTCGTTAAGTGCGAGGTGAAATCTCCCGGCTCAA
CTGGGAGGGGTCTTCGCATACTGGCGGGCTTGAGGAGAGCAGAGGTGAGCGGAATTCTAGGTGTAGTGGTGAAATGCGTA
GATATCTAGAGGAACACCGGTGGCGAAGGCGGCTCACTGGGCTCCACCTGACGCTGAGGCGCGAAAGCGTGGGGAGCGAA
CCGG
>OTU_143
CGAGGAATCTTGGGCAATGGGCGAAAGCCTGACCCAGCGACGCCGCGTGAGGGAAGAAGGCCTTCGGGTCGTAAACCTCT
TTTGTGAGGGAAGAAGTTCTGACGGTACCTCACGAATAAGCCACGGCTAACTACGTGCCAGCAGCCGCGGTAATACGTAG
GTGGCAAGCGTTGTCCGGATTTACTGGGCGTAAAGGGCTTGTAGGCGGTTCGTTAAGTCCGGTGTGAAATCTCCCGGCTC
AACTGGGAGGGGCCATTGGATACTGGCGGACTAGAGGCGGGTAGAGGAAAGCAGAATTCCCGGTGTAGCGGTGAAATGCG
TAGATATCGGGAGGAATACCAGTGGCGAAGGCGCTTTCTGGACCTGTCCTGACGCTGAGGAGCGAAAGCGTGGGGAGCAA
ACCGG
>OTU_144
TGAGGAATATTGGTCAATGGGCGAGAGCCTGAACCAGCCAAGTAGCGTGAAGGATGACTGCCCTACGGGTTGTAAACTTC
TTTTATAAGGGAATAAAGTTCTCTACGTGTAGAGTTTTGTATGTACCTTATGAATAAGCATCGGCTAACTCCGTGCCAGC
AGCCGCGGTAATACGGAGGATGCGAGCGTTATCCGGATTTATTGGGTTTAAAGGGAGCGTAGACGGCCGTTTAAGTCAGC
TGTGAAATGGTGCGGCTCAACCGTAGCACTGCAGTTGAAACTGGACGGCTTGAGTGCAGTTGAGGCAGGCGGAATTCGTG
GTGTAGCGGTGAAATGCTTAGATATCACGAAGAACCCCGATTGCGAAGGCAGCCTGCTAAGCTGCAACTGACGTTGAGGC
TCGAAAGTGTGGGTATCAAACAGG
>OTU_145
TGGGGAATATTGCACAATGGgggAAACCCTGATGCAGCAACGCCGCGTGAAGGATGACGGTTTTCGGATTGTAAACTTCT
TTTCTTAGTGACGAAGACAGTGACGGTAGCTAAGGAATAAGCATCGGCTAACTACGTGCCAGCAGCCGCGGTAATACGTA
GGATGCAAGCGTTATCCGGATTTACTGGGTGTAAAGGGAGCGCAGGCGGGACTGCAAGTTGGATGTGAAATACCGTGGCT
TAACCACGGAACTGCATCCAAAACTGTAGTTCTTGAGTGAAGTAGAGGCAAGCGGAATTCCGAGTGTAGCGGTGAAATGC
GTAGATATTCGGAGGAACACCAGTGGCGAAGGCGGCTTGCTGGGCTTTAACTGACGCTGAGGCTCGAAAGTGTGGGGAGC
AAACAGG
>OTU_146
TCGGGAATTTTGGGCAATGGGCGAAAGCCTGACCCAGCAACGCCGCGTGAAGGATGAAATCCCTCGGGATGTAAACTTCG
CAAGAACAGGAAGAATAAGCCGGTGTGAACACCACCGGCGATGACGGTACTGTTTGTAAGCTCCGGCTAACTCCGTGCCA
GCAGCCGCGGTAATACGGggggAGCAAGCGTTGTTCGGATTTACTGGGCGTAAAGGGCGCGTAGGCGGCCACCGCAAGTC
AGTTGTGAAATCTCTGGGCTTAACCCAGAAAGGTCAACTGATACTGCGGGGCTAGAGTGCAGAAGGGGCAACTGGAATTC
TCGGTGTAGCGGTGAAATGCGTAGATATCGAGAGGAACACCTGCGGCGAAGGCGGGTTGCTGGGCTGACACTGACGCTGA
GGCGCGAAAGCTAGGGGAGCGAACGGG
>OTU_147
TGGGGAATATTGCACAATGGGCGAAAGCCTGATGCAGCAATACCGCGTGAAGGAAGAAGGTTTTCGGATTGTAAACTTCT
ATCAGTAGGGATGAAaaaaaTGACAGTACCTAACTAAGAAGCCCCGGCTAAATACGTGCCAGCAGCCGCGGTAATACGTA
TGGGGCAAGCGTTATCCGGAATTACTGGGTGTAAAGGGTGAGTAGGCGGTTTGATAAGTCATATGTGAAAGGTTAGAGCT
CAACTCTAAGAGTGCATAAGAAACTGTCAGGCTAGAGTGCAGGAGAGGTAAGTGGAATTCCTAGTGTAGCGGTGAAATGC
GTAGATATTAGGAAGAACACCAGTGGCGAAGGCGACTTACTGGACTGTAACTGACGCTGAGTCACGAAAGCGTGGGGAGC
GAACAGG
>OTU_148
TAAGGAATATTGGTCAATGGACGCAAGTCTGAACCAGCCATGCCGCGTGGAGGATGAAGGTCCTCTGGATTGTAAACTTC
TTTTATCTGGGAAGAAATCCAAGATTTCTATTTTGGTTGACGGTACCAGATGAATAAGCACCGGCTAACTCCGTGCCAGC
AGCCGCGGTAATACGGAGGGTGCAAGCGTTATCCGGATTCACTGGGTTTAAAGGGTGCGTAGGTGGGTTGGTAAGTCAGT
GGTGAAATCCCCGAGCTTAACTTGGGAACTGCCATTGATACTATCAGTCTTGAATACCGTGGAGGTCAGCGGAATATGTC
ATGTAGCGGTGAAATGCTTAGATATGACATAGAACACCAATTGCGAAGGCAGCTGGCTACACGAATATTGACACTCAGGC
ACGAAAGCGTGGGGATCAAACAGG
>OTU_149
TGGGGAATCTTGGACAATGGgggCAACCCTGATCCAGCGATGCCGCGTGAGTGAAGAAGGCCCTCGGGTCGTAAAGCTCT
TTAGGCTGGGAAGAAGGTAATAGGAGGAAATGCCTGTTATTTGACGGTACCAGCAGAATAAGCACCGGCAAACTCTGTGC
CAGCAGCCGCGGTAATACAGAGGGTGCGAGCGTTAATCGGAGTAACTGGGCGTAAAGGGCGCGTAGGCGGTTTAGCGAGT
GTGATGTGAAAGCCCCGGGCTTAACCTGGGAAGTGCATCGCAAACGGCTAGACTAGAGTAGATGAGAGGGTGATGGAATT
TCCGGTGTAGCGGTGAAATGCGTAGAGATCGGAAGGAACGTCGATGGCGAAGGCAGTCACCTGGCATCATACTGACGCTG
AGGCGCGAAAGCGTGGGGAGCAAACAGG
>OTU_150
TAGGGAATTTTGCGCAATGGgggAAACCCTGACGCAGCAACGCCATGtgtgGGATGAAGCATTTCGGTgtgtAAACCACT
GTCAGCAGGGAATAAACGGCCTTATGGGCATTTGAATGTACCTGCGAAGGAAGCCCCGGCTAACTTCGTGCCAGCAGCCG
CGGTAATACGAGGggggCAAATGTTGTTCGGAATCACTGGGCGTAAAGGGAGCGTAGGCGGGTTTCTAAGTCAGGTGTTT
AATCCCGGGGCCCAACCCCGGACAGGCACTTGAAACTGGGAATCTTGAATAGTGGAGAGGTCAGTGGAATTGGgggTGTA
GCGGTGGAATGCGTAGAGATCCCCAAGAACACCAGTTGCGAAGGCGGCTGACTGGACACATATTGACGCTGAGGCTCGAA
AGCATGGGGAGCAAACAGG
>OTU_151
TGGGGAATATTGGACAATGGGCGCAAGCCTGATCCAGCAACGCCGCGTGGAGGACGAAGGTCTTCGGATCGTAAACTCCT
GTCAGGCGGGACGAAGGTTGCGGGGCAAATAGTCCCGTAGCTTGACGGTACTGCCAGAGGAAGCCCCGGCTAACTCCGTG
CCAGCAGCCGCGGTAATACGGAGGgggCGAGCGTTATTCGGAATTATTGGGCGTAAAGGGCGCGTAGGCGGCCCGGTAAG
TCAAAGGTGAAATCCCTCGGCTCAACTGAGGAACTGCCTTTGAAACTGTCGGGCTTGAGGCCGGGAGGgggTAGCGGAAT
TCCCAGTGTAGCGGTGAAATGCGTAGATATTGGGAGGAACACCGGTGGCGAAGGCGGCTACCTGGACCGGTTCTGACGCT
GATGCGCGAAAGCGTGGGTAGCAAACAGG
>OTU_152
TGGGGAATCTTAGACAATGGGCGCAAGCCTGATCTAGCCATGCCGCGTGAGTGAAGAAGGCCTTAGGGTCGTAAAGCTCT
TTCGCCAGGGATGATAATGACAGTACCTGGTAAAGAAACCCCGGCTAACTCCGTGCCAGCAGCCGCGGTAATACGGAGGg
ggTTAGCGTTGTTCGGAATTACTGGGCGTAAAGCgcgcgTAGGCGGATCAGTAAGTTAGGGGTGAAATCCCGGGGCTCAA
CCCCGGAACGGCCTCTAAAACTGCTGGTCTTGAGTTCGAgagagGTGAGTGGAATTCCGAGTGTAGAGGTGAAATTCGTA
GATATTCGGAGGAACACCAGTGGCGAAGGCGGCTCACTGGCTCGATACTGACGCTGAGGTGCGAAAGCGTGGGGAGCAAA
CAGG
>OTU_153
TGAGGAATATTGGTCAATGGACGAGAGTCTGAACCAGCCAAGTAGCGTGAAGGATGACTGCCCTATGGGTTGTAAACTTC
TTTTATACGGGAATAAAGTGAGGCACGTGTGCCTTtttGTATGTACCGTATGAATAAGGATCGGCTAACTCCGTGCCAGC
AGCCGCGGTAATACGGAGGATCCGAGCGTTATCCGGATTTATTGGGTTTAAAGGGAGCGTAGGCGGACGCTTAAGTCAGT
TGTGAAAGTTTGCGGCTCAACCGTAAAATTGCAGTTGATACTGGGTGTCTTGAGTACAGTAGAGGCAGGCGGAATTCGTG
GTGTAGCGGTGAAATGCTTAGATATCACGAAGAACTCCGATTGCGAAGGCAGCTTGCTGGACTGTAACTGACGCTGATGC
TCGAAAGTGTGGGTATCAAACAGG
>OTU_154
TAAGGAATATTGGTCAATGGACGCAAGTCTGAACCAGCCATGCCGCGTGAAGGATGAAGGTCCTCTGGATTGTAAACTTC
TTTTATAGGGGAAGAAACCTCTTGATTCTTCGAGAGTTGACGGTACCCTGGGAATAAGCACCGGCTAACTCCGTGCCAGC
AGCCGCGGTAATACGGAGGGTGCAAGCGTTATCCGGATTCACTGGGTTTAAAGGGTGCGTAGGAGGGCAGGTAAGTCAGT
GGTGAAATCTCCGGGCTTAACTCGGAAACTGCCGTTGATACTATCTGTCTTGAATATTGTGGAGGTGAGCGGAATATGTC
ATGTAGCGGTGAAATGCTTAGATATGACATAGAACACCAATTGCGAAGGCAGCTCGCTACACATatatTGACTCTGAGGC
ACGAAAGCGTGGGGATCAAACAGG
>OTU_155
TAGGGAATCTTCCACAATGGGCGCAAGCCTGATGGAGCAACACCGCGTGAGTGAAGAAGGGTTTCGGCTCGTAAAGCTCT
GTTGTTGGAGAAGAACGTGCGTGAGAGTAACTGTTCACGCAGTGACGGTATCCAACCAGAAAGTCACGGCTAACTACGTG
CCAGCAGCCGCGGTAATACGTAGGTGGCAAGCGTTATCCGGATTTATTGGGCGTAAAGCGAGCGCAGGCGGTTGCTTAGG
TCTGATGTGAAAGCCTTCGGCTTAACCGAAGAAGTGCATCGGAAACCGGGCGACTTGAGTGCAGAAGAGGACAGTGGAAC
TCCATGTGTAGCGGTGGAATGCGTAGATatatGGAAGAACACCAGTGGCGAAGGCGGCTGTCTGGTCTGCAACTGACGCT
GAGGCTCGAAAGCATGGGTAGCGAACAGG
>OTU_156
TCGGGAATTTTGGGCAATGGGCGAAAGCCTGACCCAGCAACGCCGCGTGAAGGATGAAATCCCTCGGGATGTAAACTTCG
CAAGAACGGGAAGAATAAGTAGGGGACAATACCcccTATGATGACGGTACCGTTTGTAAGCTCCGGCTAACTCCGTGCCA
GCAGCCGCGGTAATACGGggggAGCAAGCGTTGTTCGGATTTACTGGGCGTAAAGGGCGCGTAGGCGGTCAGCACAAGTC
AGTTGTGAAATCTCCGAGCTTAACTCGGAAAGGTCAACTGATACTGTGCGACTAGAGTGCAGAAGGGGCAACTGGAATTC
TCGGTGTAGCGGTGAAATGCGTAGATATCGAGAGGAACACCTGCGGCGAAGGCGGGTTGCTGGGCTGACACTGACGCTGA
GGCGCGAAAGCTAGGGGAGCGAACGGG
>OTU_157
TGGGGAATATTGGACAATGGGCGCAAGCCTGATCCAGCCATGCCGCGTGAGTGACGAAGGTCTTCGGATTGTAAAGCTCT
TTTGGCGGGGAAGATAATGACGGTACCCGCAGAATAAGCCCCGGCTAACTTCGTGCCAGCAGCCGCGGTAATACGAAGGg
ggCTAGCGTTGTTCGGAATCACTGGGCGTAAAGCGCACGTAGGCGGATGTGCCAGTCAGGGGTGAAATCCCGGAGCTCAA
CTTCGGAACTGCCTCTGATACAGCACGTCTTGAGTCCGGAAGAGGTGGGTGGAATTCCTAGTGTAGAGGTGAAATTCGTA
GATATTAGGAAGAACACCGGTGGCGAAGGCGGCCCACTGGTCCGGTACTGACGCTGAGGTGCGAAAGCGTGGGGAGCAAA
CAGG
>OTU_158
TGGGGAATTGTTCGCAATGGGCGCAAGCCTGACGACGCAACGCCGCGTGGAGGATGAAGGTCTTCGGATTGTAAACTCCT
GTTGCCCGGGACGAATGGCTCCAACCTAATACGTTGGAGTGTGACGGTACCGGGTGAGGAAGCCCCGGCTAACTCTGTGC
CAGCAGCCGCGGTAATACAGAGGgggCAAGCGTTGTTCGGAATTACTGGGCGTAAAGGGCGCGTAGGCGGCCTGCTAAGT
CGAACGTGAAATCCCTGGGCTCAACCCAGGAACTGCGTCCGATACTGGTTGGCTTGAATCCGGGAGAGGGATGTGGAATT
CCAGGTGTAGCGGTGAAATGCGTAGATATCTGGAGGAACACCGGTGGCGAAGGCGACATCCTGGACCGGCATTGACGCTG
AGGCGCGAAAGCCAGGGGAGCAAACGGG
>OTU_159
TGGGGAATATTGCACAATGGAGGAAACTCTGATGCAGCGACGCCGCGTGAGTGAAGAAGTAATTCGTTATGTAAAGCTCT
ATCAGCAGGGAAGATAGTGACGGTACCTGACTAAGAAGCTCCGGCTAAATACGTGCCAGCAGCCGCGGTAATACGTATGG
AGCAAGCGTTATCCGGATTTACTGGGTGTAAAGGGAGTGTAGGTGGCATCACAAGTCAGAAGTGAAAGCCCGGGGCTCAA
CCCCGGGACTGCTTTTGAAACTGTGGAGCTGGAGTGCAGGAGAGGCAAGTGGAATTCCTAGTGTAGCGGTGAAATGCGTA
GATATTAGGAGGAACACCAGTGGCGAAGGCGGCTTGCTGGACTGTAACTGACACTGAGGCTCGAAAGCGTGGGGAGCAAA
CAGG
>OTU_160
TGGGGAATATTGGACAATGGGCGCAAGCCTGATCCAGCAATGCCGCGTgtgtgAAGAAGGCCTTCGGGTTGTAAAGCACT
TTTATCAGGAACGAAATACCACGGGTTAATAACCTATGGGGCTGACGGTACCTGAGGAATAAGCACCGGCTAACTTCGTG
CCAGCAGCCGCGGTAATACGAAGGGTGCAAGCGTTAATCGGAATTACTGGGCGTAAAGGGTGCGTAGGCGGTTGTTTAAG
TCTGTCGTGAAATCCCCGGGCTCAACCTGGGAATGGCGATGGATACTGGGCAGCTAGAGTgtgtCAGAGGATGGTGGAAT
TCCCGGTGTAGCGGTGAAATGCGTAGAGATCGGGAGGAACATCAGTGGCGAAGGCGGCCATCTGGGACAACACTGACGCT
GAAGCACGAAAGCGTGGGGAGCAAACAGG
>OTU_161
TCGGGAATTTTGGGCAATGGGCGAAAGCCTGACCCAGCAACGCCGCGTGAGGGATGAAGGCCCTCGGGTCGTAAACCTCT
GTCGGGAGGGAAGAACGGTTCACGTTCAAACAGGACGGGAGCCTGACGGTACCTCCAAAGGAAGCACCGGCTAACTCCGT
GCCAGCAGCCGCGGTAATACGGAGGGTGCAAGCGTTGTTCGGAATCATTGGGCGTAAAGCGCGTGTAGGCGGCTTGGCAA
GTCAGTTGTGAAAGCCCGGGGCCCAACCCCGGAACTGCATCTGAAACTGCTTGGCTCGAGTCCCGGAGAGGAAGGCAGAA
TTCCCGGTGTAGGGGTGAAATCCGTAGATATCGGGAGGAATACCAGCGGCGAAGGCGGCCTTCTGGACGGTGACTGACGC
TGAGACGCGAAAGCGTGGGGAGCAAACAGG
>OTU_162
TAAGGAATATTGGTCAATGGACGCAAGTCTGAACCAGCCATGCCGCGTGGAGGATGAAGGTCCTCTGGATTGTAAACTTC
TTTTATCTGGGAAGAAACCCACGGTTTCTACTGTGGTTGACGGTACCAGATGAATAAGCACCGGCTAACTCCGTGCCAGC
AGCCGCGGTAATACGGAGGGTGCAAGCGTTATCCGGATTCACTGGGTTTAAAGGGTGCGTAGGTGGGTTGGTAAGTCAGT
GGTGAAATCTCCGAGCTTAACTTGGAAACTGCCGTTGATACTATCAATCTTGAATATCGCGTAGGTAAGCGGAATATGTC
ATGTAGCGGTGAAATGCTTAGATATGACATAGAACACCAATTGCGAAGGCAGCTTACTTCACGATCATTGACACTGAGGC
ACGAAAGCGTGGGGAGCAAACAGG
>OTU_163
TAGGGAATATTGGTCAATGGGTGAGAGCCTGAACCAGCCATGCCGCGTGCAGGAAGAAGGCCTTCTGGGTTGTAAACTGC
TTTTGCCAGGGGATAAaaaTACCTTGCGAGGTAAATTGAAGGTACCTGGTGAATAAGCCACGGCTAACTACGTGCCAGCA
GCCGCGGTAATACGTAGGTGGCAAGCGTTGTCCGGATTTATTGGGTTTAAAGGGTGCGTAGGCGGCCCTGTAAGTCAGTG
CTGAAATATCCCAGCTTAACTGGGAGGGTGGCATTGATACTGCGGGGCTAGAGTACAGATGAGGTAGGCGGAATTGACGG
TGTAGCGGTGAAATGCTTAGATATCGTCAAGAACACCTATAGCGAAGGCAGCTTACTAGGCTGTAACTGACGCTGAGGCA
CGAAAGTGTGGGGATCAAACAGG
>OTU_164
TGGGGAATTGTTCGCAATGGGCGCAAGCCTGACGACGCAACGCCGCGTGGAGGATGAAGATTTTCGGATCGTAAACTCCT
GTCGAGCGGGAAGAATAGCTACGGCGTAAACATCGCCGAAGCCTGACGGTACCGCTAAAGGAAGCCCCGGCTAACTCCGT
GCCAGCAGCCGCGGTAATACGGggggggCAAGCGTTGTTCGGAATTACTGGGCGTAAAGGGCTCGTAGGCGGCCAACTAA
GTCGACGTGAAATCCCCAGGCTCAACCTGGGAACTGCGTCCGATACTGGATGGCTTGAATTCGGGAGAGGGATGCAGAAT
TCCAGGTGTAGCGGTGAAATGCGTAGATATCTGGAGGAATACCGGTGGCGAAGGCGGCATCCTGGACCGACATTGACGCT
GATGAGCGAAAGCTAGGGGAGCAAACGGG
>OTU_165
TGGGGAATCTTGCACAATGGgggAAACCCTGATGCAGCGACGCCGCGTGAGCGATGAAGCCCTTCGGGGTGTAAAGCTCT
TTCGACGGGAACGATAATGACGGTACCCGGAGAAGAAGCTGCGGCTAACTACGTGCCAGCAGCCGCGGTAATACGTAGGC
AGCAAGCGTTGTTCGGAGTTACTGGGCGTAAAGAGTgtgtAGGCGGTGTCGCAAGTTCGGTGTGAAATCTCCCGGCTTAA
CTGGGAGGGTGCGCCGAAAACTGCGGTGCTTGAGTGCGGGAGAGGGAAGCGGAATTCCTGGTGTAGCGGTGAAATGCGTA
GATATCAGGAGGAACACCTGCGGTGTAGACGGCTTCCTGGACCGTTACTGACGCTGAGACACGAAAGCGTGGGGAGCAAA
CAGG
>OTU_166
TGGGGAATATTGCACAATGGgggAAACCCTGATGCAGCGACGCCGCGTGAGTGAAGAAGTATTTCGGTATGTAAAGCTCT
ATCAGCAGGGAAGAAAATGACGGTACCTGACTAAGAAGCCCCGGCTAACTACGTGCCAGCAGCCGCGGTAATACGTAGGg
ggCAAGCGTTATCCGGATTTACTGGGTGTAAAGGGAGCGTAGGCGGCAAGGTAAGCCAGAAGTGAAAGCCCGCGGCTCAA
CTGCGGGACTGCTTTTGGAACTATCTAGCTAGATTGCAGGAGAGGTAAGTGGAATTCCTAGTGTAGCGGTGAAATGCGTA
GATATTAGGAGGAACACCAGTGGCGAAGGCGGCTTACTGGACTGTAAATGACGCTGAGGCTCGAAAGCGTGGGGAGCAAA
CAGG
>OTU_167
TGGGGAATATTGGGCAATGGGCGCAAGCCTGACCCAGCAACGCCGCGTGAAGGAAGAAGGCTTTCGGGTTGTAAACTTCT
TTTGTCAGGGACGAAGCAAGTGACGGTACCTGACGAATAAGCCACGGCTAACTACGTGCCAGCAGCCGCGGTAATACGTA
GGTGGCAAGCGTTATCCGGATTTATTGGGTGTAAAGGGCGTGTAGGCGGGAATGCAAGTCAGATGTGAAAACTATGGGCT
CAACCCATAGCCTGCATTTGAAACTGTATTTCTTGAGTGCTGGAGAGGCAATCGGAATTCCGTgtgtAGCGGTGAAATGC
GTAGATATACGGAGGAACACCAGTGGCGAAGGCGGATTGCTGGACAGTAACTGACGCTGAGGCGCGAAAGCGTGGGGAGC
AAACAGG
>OTU_168
TGGGGAATATTGCGCAATGGGCGAAAGCCTGACGCAGCAACGCCGCGTGAGTGATGAAGGCCTTCGGGTCGTAAAGCTCT
GTCGGAGGGAACGAACGTTCCCGGAGTTAACAGCTCCGGGAAGTGACGGTACCCTCAAAGGAAGCACCGGCTAACTCTGT
GCCAGCAGCCGCGGTAATACAGAGGGTGCAAGCGTTGTTCGGAATCATTGGGCGTAAAGGGCGTGTAGGCGGTTTGTTAA
GTCATGtgtgAAATCCCTCGGCTCAACCGGGGAACGACGCATGAAACTGACAAGCTAGAGTACCAAAGAGGggggTGGAA
TTCCCGGTGTAGCGGTGAAATGCGTAGATATCGGGAGGAACACCTGTGGCGAAGGCGACCcccTGGTTGGATACTGACGC
TGATACGCGAAAGCGTGGGGAGCAAACAGG
>OTU_169
TGGGGAATCTTGCACAATGGgggAAACCCTGATGCAGCGACGCCGCGTGAGCGATGAAGCCCTTCGGGGTGTAAAGCTCT
TTCGGCAGGGACGATAATGACGGTACCTGAAGAAGAAGCTGCGGCTAACTACGTGCCAGCAGCCGCGGTAATACGTAGGC
AGCGAGCGTTGTTCGGAGTTACTGGGCGTAAAGCGTGCGTAGGCGGCGGCCCAAGTCTGGTGTGAAATCTCCCGGCTTAA
CCGGGAGGGTGCGCCGGAAACTGGGTTGCTTGAGTGCCGGAGAGGCAGGCGGAATTCCTGGTGTAGCGGTGAAATGCGTA
GATATCAGGAGGAACACCCGTGGTGTAGACGGCCTGCTGGACGGCCACTGACGCTGAGGCACGAAAGCGTGGGGAGCAAA
CAGG
>OTU_170
TCGAGAGGCTTCGGCAATGGgggAAACCCTGACCGAGCGACGCCGCGTGGGTGATGAAGTATTTCGGTACGTAAAACCCT
GTCAGGTGGGATGAAATACCATTCGGTTAACACCCGAGTGGCTTGACAGTACCACCAGAGGAAGCTCCGGCTAACTCCGT
GCCAGCAGCCGCGGTAACACGGggggAGCAAGCGTTGTTCGGATTCATTGGGCGTAAAGAGCTCGTAGGTGGCTCTGTAA
GTCGGATGTGAAAGACCACGGCTCAACCGTGGAAACGCATTCGAAACTGTGGAGCTTGAGGCTGGGAGAGGAGATCGGAA
TTCCTGGTGTAGCGGTGAAATGCGTAGATATCAGGAGGAACACCGGTGGCGAAGGCGGATCTCTGGACCAGTTCTGACAC
TGAGGAGCGAAAGCTAGGGGAGCAAACAGG
>OTU_171
TAGGGAATATTGGTCAATGGATGCAAGTCTGAACCAGCCATGCCGCGTGCAGGAAGAAGGCCTTCTGGGTTGTAAACTGC
TTTTGCCGGgggATAAAATTCCCATGCGTGGGACATTGAAGGTACCCGGTGAATAAGCCACGGCTAACTACGTGCCAGCA
GCCGCGGTAATACGTAGGTGGCAAGCGTTGTCCGGATTTATTGGGTTTAAAGGGTGCGTAGGCGGCCTATTAAGTCAGTT
CTGAAATATCCCGGCTTAACCGGGAGGGTGGGATTGATACTGATGGGCTTGAGTGGAGTCGAGGTAGGCGGAATTGACGG
TGTAGCGGTGAAATGCTTAGATATCGTCAAGAACACCGATAGTGTAGACAGCTTACTAGACTTCAACTGACGCTGAGGCA
CGAAAGTGTGGGGATCAAACAGG
>OTU_172
TGGGGAATTGTTCGCAATGGGCGCAAGCCTGACGACGCAACGCCGCGTGGAGGATGAAGATCTTCGGGTCGTAAACTCCT
TTCGATCGAGACGAATGGCCTCCGGGTGAACAATCTGGAGGAATGACGGTACCGAgagaAGAAGCCCCGGCTAACTCCGT
GCCAGCAGCCGCGGTAATACGGggggggCAAGCGTTGTTCGGAATTACTGGGCGTAAAGGGCTCGTAGGTGGCCAACTAA
GTCAGACGTGAAATCCCTCGGCTTAACCGGGGAACTGCGTCTGATACTGGATGGCTTGAGTTTGGGAGAGGGATGCGGAA
TTCCAGGTGTAGCGGTGAAATGCGTAGATATCTGGAGGAACACCGGTGGCGAAGGCGGCATCCTGGACCAACACTGACAC
TGAGGAGCGAAAGCCAGGGGAGCAAACGGG
>OTU_173
TGGGGAATCTTGCGCAATGGTCGAAAGACTGACGCAGCGACGCCGCGTGCGGGAGGAAGCTCTTCGGGGTGTAAACCGCT
GTTGCCCGGAACGAAACGCTCTTTCGAGAGCATTGACGGTACCGGGTGAGGAAGCGCCGGCTAACTCTGTGCCAGCAGCC
GCGGTAATACAGAGGGCGCGAGCGTTGTCCGGAATCACTGGGCGTAAAGGGCGCGTAGGTGGCGGCATAAGGCTGTGGTG
AAAGTCCGGGGCTCAACTCCGGATCGGCCGTGGCAACTGTGTCGCTAGGGCACCGTAGAGGCAGATGGAATTCCGGGTGT
AGCGGTGGAATGCGTAGAGATCCGGAAGAACACCAGTGGCGAAGGCGGTCTGCTGGGCGGTGAGCTCGTAAGGGCTCAAT
AGCCGACACTGAGGCGCGACAGCGTGGGGAGCAAACAGG
>OTU_174
TGGgggATATTGCACAATGGAGGAAACTCTGATGCAGCGACGCCGCGTGAGTGAAGAAGTATTTCGGTATGTAAAGCTCT
ATCAGCAGGGAAGAAAATGACGGTACCTGACTAAGAAGCCCCGGCTAACTACGTGCCAGCAGCCGCGGTAATACGTAGGg
ggCAAGCGTTATCCGGATTTACTGGGTGTAAAGGGAGCGTAGACGGCGATGCAAGTCTGAAGTGAAATACCCGGGCTCAA
CCTGGGAACTGCTTTGGAAACTGTATGGCTAGAGTGCTGGAGAGGTAAGCGGAATTCCTAGTGTAGCGGTGAAATGCGTA
GATATTAGGAAGAACACCAGTGGCGAAGGCGGCTTACTGGACAGTAACTGACGTTCAGGCTCGAAAGCGTGGGGAGCAAA
CAGG
>OTU_175
TGGGGAATTTTGGACAATGGgggCAACCCTGATCCAGCCATGCCGCGTGCGGGAAGAAGGCCTTCGGGTTGTAAACCGCT
TTTAGCCGGGAAGAAAAGGCGCAGGTGAATAGCCTGCGTTCTTGACGGTACCGGCGGAATAAGCACCGGCTAACTACGTG
CCAGCAGCCGCGGTAATACGTAGGGTGCGAGCGTTAATCGGAATTACTGGGCGTAAAGCGTGCGCAGGCGGTTCGTTAAG
TCAGATGTGAAAGCCCCGGGCTCAACCTGGGAACTGCATTTGAAACTGGCGGGCTTGAATGCGGCAGAGGggggTGGAAT
TCCGCGTGTAGCAGTGAAATGCGTAGAGATGCGGAGGAACACCGATGGCGAAGGCAGCCcccTGGGCCGACATTGACGCT
CAGGCACGAAAGCGTGGGGAGCAAACAGG
>OTU_176
TGGgggATATTGCACAATGGgggAAACCCTGATGCAGCGACGCCGCGTGGAGGAAGAAGGTTTTCGGATTGTAAACTCCT
GTCGTTAGGGACGATAATGACGGTACCTAACAAGAAAGCACCGGCTAACTACGTGCCAGCAGCCGCGGTAAAACGTAGGG
TGCAAGCGTTGTCCGGAATTACTGGGTGTAAAGGGAGCGCAGGCGGACCGGCAAGTTGGAAGTGAAAACTATGGGCTCAA
CCCATAAATTGCTTTCAAAACTGCTGGCCTTGAGTAGTGCAGAGGTAGGTGGAATTCCCGGTGTAGCGGTGGAATGCGTA
GATATCGGGAGGAACACCAGTGGCGAAGGCGACCTACTGGGCACCAACTGACGCTGAGGCTCGAAAGCATGGGTAGCAAA
CAGG
>OTU_177
TGGGGAATCTTGCGCAATGGGCGAAAGCCTGACGCAGCGACGCCGCGTGTGGGATGAAGGCCTTCGGGTCGTAAACCACT
GTCGCGAGGGACGAATAAATTGACGGTACCTCGAAAGGAAGCACCGGCTAACTCTGTGCCAGCAGCCGCGGTAATACAGA
GGGTGCGAGCGTTGTCCGGAATCACTGGGCGTAAAGGGCGCGTAGGTGGCTGTGTAAGTCGGgggTGAAATGCTGCGGCT
CAACCGCAGCGCTGCCTCCGAGACTGCACGGCTTGAGCACGGTAGAGGCCGATGGAATTCCCGGTGTAGCGGTGGAATGC
GTAGAGATCGGGAAGAACACCGATGGCGAAGGCAGTCGGCTGGGCCGTTGCTGACACTGAGGCGCGACAGCGTGGGGAGC
AAACAGG
>OTU_178
TGGGGAATATTGCACAATGGGCGCAAGCCTGATGCAGCGACGCCGCGTGAGGGATGACGGCCTTCGGGTTGTAAACCTCT
TTCAGCATCGACGAAGCGCAAGTGACGGTAGATGCAGAAGAAGCACCGGCCAACTACGTGCCAGCAGCCGCGGTAATACG
TAGGGTGCGAGCGTTGTCCGGAATTACTGGGCGTAAAGAGCTCGTAGGTGGTTTGTCGCGTTGTCCGTGAAAACTCACAG
CTTAACTGTGGGCGTGCGGGCGATACGGGCAGACTGGAGTACTGCAGGGGAGACTGGAATTCCTGGTGTAGCGGTGGAAT
GCGCAGATATCAGGAGGAACACCGGTGGCGAAGGCGGGTCTCTGGGCAGTAACTGACGCTGAGGAGCGAAAGCGTGGGGA
GCGAACAGG
>OTU_179
TAAGGAATATTGGTCAATGGACGCAAGTCTGAACCAGCCATGCCGCGTGGAGGATGAAGGTCCTCTGGATTGTAAACTTC
TTTTATCGGAGAAGAAACCCCAGTTTTCTTGCTGGGTTGACGGTACCCGATGAATAAGCACCGGCTAACTCCGTGCCAGC
AGCCGCGGTAATACGGAGGGTGCAAGCGTTATCCGGATTCACTGGGTTTAAAGGGAGCGTAGGTGGGATGGTAAGTCAGT
GGTGAAATCTCCGGGCTTAACTCGGAAACTGCCGTTGATACTATCATTCTTGAATATTGTGGAGGTAAGCGGAATATGTC
ATGTAGCGGTGAAATGCTTAGATATGACATAGAACACCGATAGCGAAGGCAGCTTGCTACACAATTATTGACACTGAGGC
TCGAAAGCGTGGGGATCAAACAGG
>OTU_180
CAGGGAATTTTGCGCAATGGGCGAAAGCCTGACGCAGCAACGCCGCGTGGgggATGAAGGCCTTCGGGTTGTAAACCCCT
TTAGGGAGGGACGAAATTGACGGTACCTCCAGAATAAGCCCCGGCCAACTACGTGCCAGCAGCCGCGGTGATACGTAGGg
ggCGAGCGTTGTCCGGAATCATTGGGCGTAAAGAGCTCGTAGGCGGCTTAGTAAGTCGGTCGTGAAAGCCCGAGGCTCAA
CTTCGGGACTGCGGTCGATACTGCTATAGCTAGAGTTTGGTAGAGGAGAACGGAATTCCCGGTGTAGCGGTGGAATGCGC
AGATATCGGGAGGAACACCTGTAGCGAAGGCGGTTCTCTGGGCCAATACTGACGCTGAGGAGCGAAAGCGTGGGGAGCGA
ACAGG
>OTU_181
TGGGGAATCTTGCACAATGGgggAAACCCTGATGCAGCGACGCCGCGTGAGCGATGAAGCCCTTCGGGGTGTAAAGCTCT
TTCGACGGGAACGATAATGACGGTACCCGGAGAAGAAGCTGCGGCTAACTACGTGCCAGCAGCCGCGGTAATACGTAGGC
AGCAAGCGTTGTTCGGAGTTACTGGGCGTAAAGAGTACGTAGGCGGTTTGCTAAGTCTGGTGTGAAATCTCCTGGCTTAA
CTGGGAGGGTGCGCTAGATACTGGCAGGCTTGAGTATGGGAGAGGAGAGTGGAATTCCTGGTGTAGCGGTGAAATGCGTA
GATATCAGGAGGAACGCCGGTGGTGTAGACGGCTctctGGACCATTACTGACGCTGAGGTACGAAAGCGTGGGTAGCAAA
CAGG
>OTU_182
GCGCGAAAACTCTGCAATAAGCGAAAGCTTGACAGGGTTATTCTGAGTGATTTCCGCTAAGGAGATCTTTTGGCACCTCT
AAaaaTGGTGCAGAATAAGGGGTGGGCAAGCCTGGTGTCAGCCGCCGCGGTAATACCAGCACCCCGAGTGGTCGGGACGA
TTATTGGGCCTAAAGCATCCGTAGCCGGTTCTACAAGTCTTCCGTTAAATCCACCTGCTTAACAGTTGGGCTGCAGAGGA
TACTATAGAGCTAGGAGGCGGGAGAGGCAAGCGGTACTTAGTGGGTAGGGGTAAAATCCGTTGATCCACTGAAGACCACC
AGTGGCGAAGGCGGCTTGCCAGAACGCGCTCGACGGTGAGGGATGAAAGCTGGgggAGCAAACCGG
>OTU_183
TTAGGAATCTTGCGCAATGGACGAAAGTCTGACGCAGCGACGCCGCGTGCGGGATGAAGGCCCTCGGGTTGTAAACCGCT
TTCAGCAGGGACGAAATTGACGGTACCTGCAGAAGAAGCCCCGGCCAACTACGTGCCAGCAGCCGCGGTAATACGTAGGg
ggCAAGCGTTGTCCGGATTTATTGGGCGTAAAGAGCTCGTAGGTGGTTCGGTAAGTCGGATGTGAAATCTCCAGGCTCAA
CCTGGAGGGGTCATTCGATACTGCCGTGACTAGAGTTCGGTAGGGGAGTGTGGAATTCCTGGTGGAGCGGTGAAATGCGC
AGATATCAGGAGGAACACCCGTAGCGAAGGCGGCACTCTGGGCCGATACTGACACTGAGGAGCGAAAGCGTGGGGAGCGA
ACAGG
>OTU_184
TGGGGAATTTTGCGCAATGGGCGAAAGCCTGACGCAGCAACGCCGCGTGGAGGATGAAGGTCTTTGGATTGTAAACTCCT
GTCAGCAGGGAAaaaGGGACTGGACCTCATACGTCTGGAACTTGATTGTACCTGCAGAGGAAGCCCCGGCTAACTCTGTG
CCAGCAGCCGCGGTAATACAGAGGgggCAAGCGTTATTCGGAATTATTGGGCGTAAAGGGCGCGTAGGCGGCTTTGCAAG
TGACGGGTGAAAGCCCTCGGCTTAACCGAGGAACTGCCTGTCAGACTGTGAGGCTTGAGACCAGGAGAGGTGAGTGGAAT
TCCCAGTGTAGCGGTGAAATGCGTAGATATTGGGAGGAACACCAGTGGCGAAGGCGGCTCACTGGACTGGTACTGACGCT
GAGGCGCGAAAGCGTGGGGAGCAAACAGG
>OTU_185
TAGGGAATATTGGTCAATGGATGCAAGTCTGAACCAGCCATGCCGCGTGCAGGAAGAAGGCCTTCTGGGTTGTAAACTGC
TTTTGCCAGGGGATAAAATTTCCATGCGTGGAAAATTGAAGGTACCTGGTGAATAAGCCACGGCTAACTACGTGCCAGCA
GCCGCGGTAATACGTAGGTGGCAAGCGTTGTCCGGATTTATTGGGTTTAAAGGGTGCGTAGGCGGCTTATTAAGTCAGTG
GTGAAATATCGCAGCTTAACTGTGAGGGTGCCATTGATACTGATGAGCTTGAGTACAGATGAGGTAGGCGGAATTGACGG
TGTAGCGGTGAAATGCTTAGATATCGTCAAGAACACCTATAGCGAAGGCAGCTTACTAAAGCTGAAACTGACGCTGAGGC
ACGAAAGTGTGGGGATCAAACAGG
>OTU_186
CGGGGAATATTGCGCAATGGGCGAAAGCCTGACGCAGCAACGCCGCGTGAGGGATGAAGGCTCTCGGGTTGTAAACCTCT
TTCAGCAGGGACGAAAACAGACGGTACCTGCAGAAGAAGCCCCGGCCAACTACGTGCCAGCAGCCGCGGTAACACGTAGG
gggCGAGCGTTGTCCGGATTTATTGGGCGTAAAGAGCTCGTAGGCGGTTCGATAAGTCGGGTGTGAAAACTCTGGGCTCA
ACTCAGAGACGCCACCCGATACTGTTGTGACTTGAGTCCGGTAGGGGAGTATGGAATTCCCGGTGTAGCGGTGAAATGCG
CAGATATCGGGAGGAACACCAGTGGCGAAGGCGGTACTCTGGGCCGGAACTGACGCTGAGGAGCGAAAGCGTGGGTAGCG
AACAGG
>OTU_187
TCGAGAGGCTTCGGCAATGGgggAAACCCTGACCGAGCGACGCCGCGTGGAGGATGAAGGCCCCTGGGTTGTAAACTCCT
TTTGCTGGGGAAGAAACACGATCAGGTGAACAATCTGGTCGTTTGACGGTACCCGGCGAATAAGCTCCGGCTAACTCCGT
GCCAGCAGCCGCGGTAACACGGggggAGCAAGCGTTGTTCGGAATCACTGGGCGTAAAGGGCGTGTAGGCGGTCAGGTAA
GTGGGATGTGAAATCCCTCGGCTCACCCGAGGACCTGCATCCCAAACTGCTTGGCTTGAGTATGGGAGAGGATGAGGGAA
TTCCTGGTGTAGCGGTGAAATGCGTAGATATCAGGAGGAACACCGGTGGCGAAAGCGCTCATCTGGCCCAATACTGACGC
TGAGGCGCGAAAGCTAGGGGAGCAAACGGG
>OTU_188
TAGGGAATTTTCGGCAATGGGCGAAAGCCTGACCGAGCAACGCCGCGTGAGTGAAGACGGCCTTAGGGTTGTAAAGCTCT
GTTGTAAAGGAAGAACGGCCTGGATAGAATCTAGGAATGACGGTACTTTACCAGAAAGCCACGGCTAACTACGTGCCAGC
AGCCGCGGTAATACGTAGGTGGCAAGCGTTATCCGGAATTATTGGGCGTAAAGGGTGCGTAGGCGGTTGATTAAGTTTTA
GGTGAAAGCGTGGGGCTCAACCCCATACAGCCTAAGAAACTGGTCGACTAGAGTGCAGAAGAGGGTAGTGGAATTCCATG
TGTAGCGGTAAAATGCGTAGATatatGGAGGAACACCAGTGGCGAAGGCGGCTACCTGGTCTGTAACTGACGCTCAAGCA
CGAAAGCGTGGGGAGCAAATAGG
>OTU_189
TGGGGAATTTTGGACAATGGGCGCAAGCCTGATCCAGCCATGCCGCGTGAGTGAAGAAGGCCTTCGGGTTGTAAAGCTCT
TTCGGCCGGAACGAAATCGTCCGGGTTAATACCCCGGATGGATGACGGTACCGGAAGAAGAAGCACCGGCTAACTACGTG
CCAGCAGCCGCGGTAATACGTAGGGTGCAGGCGTTAATCGGAATTACTGGGCGTAAAGCGTGCGCAGGCGGCTTCCTAAG
TCAGATGTGAAATCCCCGGGCTCAACCTGGGAACTGCGTTTGAAACTGGGAGGCTAGAGTGCGGCAGAGGggggTGGAAT
TCCACGTGTAGCAGTGAAATGCGTAGATATGTGGAGGAACACCGATGGCGAAGGCAGCCcccTGGGCCAGCACTGACGCT
CATGCACGAAAGCGTGGGGAGCAAACAGG
>OTU_190
TGAGGAATATTGCGCAATGGCCGAAAGGCTGACGCAGCGACGCCGCGTGGAGGATGAAATCCGTTAGGATGTAAACTCCT
TTTGCCGGGGAAGAATGTCCGCCTATGGCGGAAGAGACGGTACCTGGCGAATAAGGATCGGCTAACTACGTGCCAGCAGC
CGCGGTAATACGTAGGATCCGAGCGTTGTCCGGAATTACTGGGTGTAAAGGGCGTGTAGGTGGGCTTCTAAGTCGGTGGT
GAAATCCTGCAGCTTAACTGTAGAACTGCCATCGATACTGGGAGTCTTGAGTGCGGCAGAGGGAGATAGAATTCATGGTG
TAGCGGTGAAATGTGTAGATATCATGAAGAATACCAGTTGCGAAGGCGGTCTCCTGGTCCGTTACTGACACTGAGGCGCG
AAAGCGTGGGGAGCAAACAGG
>OTU_191
TGGGGAATATTGCACAATGGGCGAAAGCCTGATGCAGCGACGCCGCGTGAGGGATGACGGCCTTCGGGTTGTAAACCTCT
TTCAGCAGGGAAGAAGCGTGAGTGACGGTACCTGCAGAAGAAGCACCGGCTAACTACGTGCCAGCAGCCGCGGTAATACG
TAGGGTGCGAGCGTTGTCCGGAATTATTGGGCGTAAAGAGCTTGTAGGCGGTTTGTCGCGTCTGCTGTGAAAATCCGGGG
CTCAACCCCGGACTTGCAGTGGGTACGGGCAGGCTAGAGTGTGGTAGGGGAGACTGGAATTCCTGGTGTAGCGGTGGAAT
GCGCAGATATCAGGAGGAACACCGATGGCGAAGGCAGGTCTCTGGGCCACTACTGACGCTGAGAAGCGAAAGCATGGGGA
GCGAACAGG
>OTU_192
TGGGGAATCTTGGACAATGGGCGCAAGCCTGATCCAGCCATGCCGCGTGGATGATGAAGGCCTTAGGGTTGTAAAATCCT
TTCGTCAGGGACGATAATGACGGTACCTGAAGAAGAAGCCCCGGCTAACTTCGTGCCAGCAGCCGCGGTAATACGAAGGg
ggCTAGCGTTGTTCGGATTTACTGGGCGTAAAGCGCGTGTAGGCGGACTTGTAAGTTGGgggTGAAATCCCGAGGCTCAA
CCTCGGAACTGCCTCCAAAACTACAAGTCTGGAGCAAGATAGAGGCAAGTGGAATTGCGAGTGTAGAGGTGAAATTCGTA
GATATTCGCAGGAACACCAGTGGCGAAGGCGACTTGCTGGATCTTTGCTGACGCTGAGACGCGAAAGCGTGGGGAGCAAA
CAGG
>OTU_193
TGGGGAATATTGGACAATGGgggCAACCCTGATCCAGCAATGCCGCGTgtgtgAAGAAGGCCTGCGGGTTGTAAAGCACT
TTCAGAGGGGAAGAAaaaaTCGGAGCTAACACCTCCGAGCTTGACGTTACCCTTAGAAGAAGCACCGGCTAACTCCGTGC
CAGCAGCCGCGGTAATACGGAGGGTGCAAGCGTTAATCGGAATTACTGGGCGTAAAGCGCACGCAGGTGGCTGAGTCAGT
CGATTGTGAAAGCCCTGGGCTTAACCTGGGAATTGCAGTCGATACTACTCAGCTAGAGTATGGGAGAGGGTAGTGGAATT
CCCGGTGTAGCGGTGAAATGCGTAGATATCGGGAGGAACATCAGTGGCGAAGGCGGCTACCTGGCCCAATACTGACACTC
AGGTGCGACAGCGTGGGGAGCAAACAGG
>OTU_194
TGGGGAATATTGGACAATGGgggAAACCCTGATCCAGCAATGCCGCGTGAGTGAAGAAGGCCTTAGGGTTGTAAAGCTCT
TTCGGCGGGGACGATGGTGACGGTACCCGCAGAAGAAGCCCCGGCTAACTTCGTGCCAGCAGCCGCGGTAATACGAAGGg
ggCTAGCGTTGTTCGGAATCACTGGGCGTAAAGGGCGCGTAGGCGGCGCGACAAGTCAGGCGTGAAAGCCCCGGGCTCAA
CCCGGGAATTGCGCTTGATACTGTCGTGCTTGAGGCCGGGAGAGGATGGCGGAATTCCCAGTGTAGAGGTGAAATTCGTA
GATATTGGGAAGAACACCGGTGGCGAAGGCGGCCATCTGGACCGGTTCTGACGCTGAGGCGCGAAAGCGTGGGGAGCAAA
CAGG
>OTU_195
TGGGGAATATTGCGCAATGGgggCAACCCTGACGCAGCAACGCCGCGTGCAGGAAGAAGGTCTTCGGATTGTAAACTGTT
GTCGCAAGGGAAGAAGACAGTGACGGTACCTTGTGAGAAAGTCACGGCTAACTACGTGCCAGCAGCCGCGGTAATACGTA
GGTGACAAGCGTTGTCCGGATTTACTGGGTGTAAAGGGCGCGTAGGCGGACTGTCAAGTCAGTCGTGAAATACCGGGGCT
TAACCCCGGGGCTGCGATTGAAACTGACAGCCTTGAGTATCGGAGAGGAAAGCGGAATTCCTAGTGTAGCGGTGAAATGC
GTAGATATTAGGAGGAACACCAGTGGCGAAGGCGGCTTTCTGGACGACAACTGACGCTGAGGCGCGAAAGTGTGGGGAGC
AAACAGG
>OTU_196
TGGGGAATCTTGCACAATGGgggCAACCCTGATGCAGCGACGCCGCGTGAGCGATGAAGCCCTTCGGGGTGTAAAGCTCT
TTCGGCAGGGAAGATTATGACGGTACCTGCAGAAGCAGCTGCGGCTAACTACGTGCCAGCAGCCGCGGTAATACGTAGGC
AGCAAGCGTTGTTCGGAGTTACTGGGCGTAAAGGGTgtgtAGGCGGTTCCCTAAGTTTGGTGTGAAATCTCCCGGCTCAA
CTGGGAGGGTGCGCCGAAAACTGGggggCTAGAGTACTGGATGGGAGAGTGGAATTCCTGGTGTAGCGGTGAAATGCGTA
GATATCAGGAGGAACACCTGTGGTGTAGACGGCTctctGGACAGTAACTGACGCTGAGACACGAAAGCGTGGGTAGCAAA
CAGG
>OTU_197
TAGGGAATCTTCCACAATGGACGAAAGTCTGATGGAGCAACGCCGCGTGAGTGAAGAAGGGTTTCGGCTCGTAAAGCTCT
GTTGGTAGTGAAGAAAGATAGAGGTAGTAACTGGCCTTTATTTGACGGTAATTACTTAGAAAGTCACGGCTAACTACGTG
CCAGCAGCCGCGGTAATACGTAGGTGGCAAGCGTTGTCCGGATTTATTGGGCGTAAAGCGAGTGCAGGCGGTTCAATAAG
TCTGATGTGAAAGCCTTCGGCTCAACCGGAGAATTGCATCAGAAACTGTTGAACTTGAGTGCAGAAGAGGAGAGTGGAAC
TCCATGTGTAGCGGTGGAATGCGTAGATatatGGAAGAACACCAGTGGCGAAGGCGGCTctctGGTCTGCAACTGACGCT
GAGGCTCGAAAGCATGGGTAGCGAACAGG
>OTU_198
TAGGGAATATTGGACAATGGGCGAAAGCCTGATCCAGCAATGCCGCGTGAGTGAAGAAGGCCTTAGGGTTGTAAAGCTCT
TTCGGCGGGGAAGATGATGACGGTACCCGCAGAAGAAGCCCCGGCTAACTTCGTGCCAGCAGCCGCGGTAATACGAAGGg
ggCTAGCGTTGTTCGGAATCACTGGGCGTAAAGGGCGCGTAGGCGGCTTGGCAAGTCAGGTGTGAAAGGCCTGGGCTCAA
CCCAGGAACTGCACTTGAGACTGCCTCGCTTGAGTCCGGGAGAGGATGGCGGAATTCCCAGTGTAGAGGTGAAATTCGTA
GATATTGGGAAGAACACCGGTGGCGAAGGCGGCCATCTGGACCGGTACTGACGCTGAGGCGCGAAAGCGTGGGGAGCAAA
CAGG
>OTU_199
CAGGGAATTTTGCGCAATGGGCGAAAGCCTGACGCAGCAACGCCGCGTGGgggATGAAGGCCTTCGGGTTGTAAACCCCT
TTCAGGAGGAACGAAATTGACGGTACCTTCAGAAGAAGCCCCGGCCAACTACGTGCCAGCAGCCGCGGTAATACGTAGGg
ggCGAGCGTTGTCCGGAATCATTGGGCGTAAAGAGCTCGTAGGCGGCTGAGTAAGTCGGCGGTGAAATTCCAAGGCTCAA
CCTTGGCACTGCCGTCGATACTGCTCTGGCTAGAGTCCGGTAGAGGAGAACGGAATTCCCGGTGTAGCGGTGGAATGCGC
AGATATCGGGAGGAACACCTGTAGCGAAGGCGGTTCTGCTGGGCCGGAACTGACGCTGAGGAGCGAAAGCGTGGGGAGCA
AACAGG
>OTU_200
CTAAGAATCTTGCGCAATGGGCGAAAGCCTGACGCAGCAATTCCGCGTGGgggACGAAGGCCCTCGGGTCGTAAACCCCT
TTTGCGAGGGAAGAAGTTCTGACGGTACCTCGCGAATAAGACACGGCTAACTACGTGCCAGCAGCCGCGGTAATACGTAG
GTGTCAAGCGTTGTCCGGATTTATTGGGCGTAAAGCGCCCGCAGGCGGCTTGCCAAGTTCGATGTGAAATCTCCCGGCTC
AACTGGGAGGGTGCATCGAAAACTGGCAGGCTTGAGGCAGGGAGAGGGATGTGGAATTCCAGGTGTAGTGGTGAAATGCG
TAGATATCTGGAGGAACACCAGTGGCGAAGGCGGCATCCTGGCCCTGTCCTGACGCTCAGGGGCGAAAGCGTGGGGAGCA
AACCGG
>OTU_201
CAGGGAATCTTGCGCAATGGGCGAAAGCCTGACGCAGCAACGCCGCGTGGgggATGAAGGCCCTCGGGTTGTAAACCCCT
TTCAGCAGGAACGAAACTGACGGTACCTGCAGAAGAAGCCCCGGCCAACTACGTGCCAGCAGCCGCGGTAATACGTAGGg
ggCGAGCGTTGTCCGGATTCATTGGGCGTAAAGAGCTCGTAGGCGGTTTGGAAAGTCGGGTGTGAAATCTCCGGGCTCAA
CTCGGAGCGGCCATTCGATACTTCTATGACTAGAGTCCGGTAGGGGACCATGGAATTCCTGGTGTAGCGGTGAAATGCGC
AGATATCAGGAGGAACACCGGTGGCGAAGGCGGTGGTCTGGGCCGGTACTGACGCTGAGGAGCGAAAGCGTGGGGAGCGA
ACAGG
>OTU_202
TGGGGAATATTGCGCAATGGACGGAAGTCTGACGCAGCAACGCCGCGTGAGGGATGACGGCCTCGGGTTGTAAACCTCTT
TCAGCAGGGACGAAGCGAGAGTGACGGTACCTGCAGAAGAAGGACGGCCAACTACGTGCCAGCAGCCGCGGTAATACGTA
GGGTCCGAGCGTTGTCCGGAATTATTGGGCGTAAAGGGCTCGTAGGCGGTTCGTCGCGTCGGGAGTGAAAACTCGGAGCT
TAACTCCGAGCCTGCTTCCGATACGGGCAGACTAGAGGTAGGCAGGGGAGAGCGGAACTCCTGGTGTAGCGGTGGAATGC
GCAGATATCAGGAAGAACACCGGTGGCGAAGGCGGCTctctGGGCCTTACCTGACGCTGAGGAGCGAAAGCGTGGGTAGC
GAACAGG
>OTU_203
CAGGGAATTTTGCGCAATGGGCGAAAGCCTGACGCAGCAACGCCGCGTGGgggATGAAGGCTCTCGGGTCGTAAACCCCT
TTTGCCGGGGAAGATAATGACGGTACCCGGCGAATAAGCCACGGCTAACTACGTGCCAGCAGCCGCGGTAATACGTAGGT
GGCAAGCGTTGTCCGGATTTATTGGGCGTAAAGGGCgcgcAGGCGGTTCGTTAAGTCCGAGGTGAAATCTCCCGGCTCAA
CTGGGAGAGGTCTTCGGATACTGGCGGACTGGAGGTGAGCAGAGGTGAGTGGAATTCTCGGTGTAGTGGTGAAATGCGTA
GATATCGAGAGGAACACCAGTGGCGAAGGCGGCTCACTGGGCTCTACCTGACGCTGAGGCGCGAAAGCGTGGGGAGCGAA
CCGG
>OTU_204
TGGGGAATCTTGCCCAATGGGCGAAAGCCTGAGGCAGCAACGCCGCGTGCGGGATGAAGGCCCTTGGGTTGTAAACCGCT
TTCAGCAGGGACGAAGATGACGGTACCTGCAGAAGAAGCCCCGGCCAACTACGTGCCAGCAGCCGCGGTAAGACGTAGGg
ggCGAGCGTTGTCCGGATTTATTGGGCGTAAAGAGCTCGTAGGCGGCTCAGCAAGTCAGGTGTGAAACCTCCAGGCTTAA
CCTGGAGACGCCACCTGATACTGCTGTGGCTGGAGTCCGGTAGGGGAGCAGGGAATATCCGGTGTAGCGGTGAAATGCTT
AGATATCGGGTGGAACACCAGTGGCGAAGGCGCTGCTCTGGGCCGGTACTGACGCTGAGGAGCGAAAGCGTGGGTAGCAA
ACAGG
>OTU_205
TGGGGAATATTGCACAATGGGCGAAAGCCTGATGCAGCAACGCCGCGTGAAGGAAGACGGTTTTCGGATTGTAAACTTCT
ATCGATAGGGATGAAaaaaTGACAGTACCTAAGTAAGAAGCCCCGGCTAAATACGTGCCAGCAGCCGCGGTAATACGTAT
GGGGCAAGCGTTATCCGGAATTACTGGGTGTAAAGGGTGAGTAGGCGGTCGATTAAGTCATATGTGAAAGGTTAGGGCTC
AACCCTAAAGCTGCATAAGAAACTGGTTGACTAGAGTGCAGGAGAGGTAAGTGGAATTCCTAGTGTAGCGGTGAAATGCG
TAGATATTAGGAAGAACACCAGTGGCGAAGGCGACTTACTGGACTGTAACTGACGCTGAGTCACGAAAGCGTGGGGAGCG
AACAGG
>OTU_206
TGGGGAATTTTGCGCAATGGGCTAACGCCTGACGCAGCAACGCCGCGTGGAGGATGAAGGTCTTTGGATTGTAAACTCCT
GTCAGCGGGGAAaaaGCGACTTGGTCTAATACGCCAGGGAGTTGATTGTACCCGCAGAGGAAGCCCCGGCTAACTCTGTG
CCAGCAGCCGCGGTAATACAGAGGgggCAAGCGTTATTCGGAATTATTGGGCGTAAAGGGCGCGTAGGCGGCTTTGCAAG
TGGCGGGTGAAATCCCTCGGCTTAACCGAGGAACTGCCTGCCAGACTGTGAGGCTTGAGACCGGGAGAGGTGAGTGGAAT
TCCCAGTGTAGCGGTGAAATGCGTAGATATTGGGAGGAACACCAGTGGCGAAGGCGGCTCACTGGACCGGAACTGACGCT
GATGCGCGAAAGCGTGGGGAGCAAACAGG
>OTU_207
CAGGGAATTTTGCGCAATGGGCGAAAGCCTGACGCAGCAACGCCGCGTGGgggATGAAGGCCTTCGGGTTGTAAACCCCT
TTTAGGAGGGACGAAATTGACGGTACCTCCAGAAaaaGCCCCGGCCAACTACGTGCCAGCAGCCGCGGTAATACGTAGGg
ggCGAGCGTTGTCCGGAATTATTGGGCGTAAAGAGCTCGTAGGCGGCTTAGTAAGTCGGCGGTGAAATACCGAGGCTCAA
CCTCGGCACTGCCGTCGATACTGCTATGGCTAGAGTTTGGTAGAGGAGAACGGAATTCCCGGTGTAGCGGTGGAATGCGC
AGATATCGGGAGGAACACCCGTAGCGAAGGCGGTTCTCTGGGCCAATACTGACGCTGAGGAGCGAAAGCGTGGGGAGCAA
ACAGG
>OTU_208
TGGGGAATTTTGGACAATGGgggCAACCCTGATCCAGCAATGCCGCGTGAGTGAAGAAGGCCTTCGGGTTGTAAAGCTCT
TTTGTCAGGGAAGAAAAGGTCGTGGCTAATATCCACGACTGCTGACGGTACCTGAAGAATAAGCACCGGCTAACTACGTG
CCAGCAGCCGCGGTAATACGTAGGGTGCAAGCGTTAATCGGAATTACTGGGCGTAAAGCGTGCGCAGGCGGTTTCGTAAG
TCTGTCGTGAAATCCCCGGGCTTAACCTGGGAATGGCGATGGAGACTGCGAGGCTAGAGTTTGGCAGAGGggggTAGAAT
TCCACGTGTAGCAGTGAAATGCGTAGAGATGTGGAGGAACACCGATGGCGAAGGCAGCCcccTGGGTCAAAACTGACGCT
CATGCACGAAAGCGTGGGGAGCAAACAGG
>OTU_209
TGGGGAATATTGGACAATGGACCAAAAGTCTGATCCAGCAATTCTGtgtgCACGATGAAGTTtttCGGAATGTAAAGTGC
TTTCAGTTGGGAAGAAGTCAGTGACGGTACCAACAGAAGAAGCGACGGCTAAATACGTGCCAGCAGCCGCGGTAATACGT
ATGTCGCAAGCGTTATCCGGATTTATTGGGCGTAAAGCGCGTCTAGGCGGTTTAGTAAGTCTGATGTGAAAATGCGGGGC
TCAACCCCGTATTGCGTTGGAAACTGCTAAACTAGAGTACTGGAGAGGTAGGCGGAACTACAAGTGTAGAGGTGAAATTC
GTAGATATTTGTAGGAATGCCGATGGGGAAGCCAGCCTACTGGACAGATACTGACGCTAAAGCGCGAAAGCGTGGGTAGC
AAACAGG
>OTU_210
TGGGGAATCTTGCGCAATGCGCGAAAGCGTGACGCAGCAACGCCGCGTGGgggAAGAAGGCCTTCGGGTTGTAAACCCCT
TTCAGGAGGGACGAAGCCAGGGCGGTTAATAGCCGACCCGGGTGACGGTACCTCCAGAAGAAGCCCCGGCTAACTACGTG
CCAGCAGCCGCGGTAATACGTAGGgggCAAGCGTTGTCCGGAATCATTGGGCGTAAAGAGCGTGTAGGCGGTCCGGTAAG
TCGGCTGTGAAAGTCCAAGGCTCAACCTTGGGATGCCGGTCGATACTGCCGGACTAGAGTTCGGAAGAGGCGAGTGGAAT
TCCCGGTGTAGCGGTGAAATGCGCAGATATCGGGAGGAACACCTATGGCGAAGGCAGCTCGCTGGGACGTTACTGACGCT
GAGACGCGAAAGCGTGGGGAGCAAACAGG
>OTU_211
TGGGGAATCTTGCGCAATGGGCGAAAGCCTGACGCAGCGACGCCGCGTGAGGGAAGAAGGCCTTCGGGTTGTAAACCTCT
TTCAGCAGGGACGAAGCTACTCGGGTGAACAGCCCAGAGGGTGACGGTACCTGTAGAAGAAGCCCCGGCTAACTACGTGC
CAGCAGCCGCGGTAATACGTAGGgggCAAGCGTTGTCCGGATTTACTGGGCGTAAAGAGCGTGTAGGCGGCCAGGCAGGT
CTGTTGTGAAAACTGGAGGCTCAACTTCCAGACGTCGACAGAAACCGCTTGGCTAGAGTCCGGAAGAGGAGAGTGGAATT
CCTGGTGTAGCGGTGAAATGCGCAGATATCAGGAAGAACACCAATGGCGAAGGCAGCTctctGGGACGGTACTGACGCTG
AGACGCGAAAGCGTGGGGAGCGAACAGG
>OTU_212
TGGGGAATATTGGACAATGGgggAAACCCTGATCCAGCAATGCCGCGTGGGTGATGAAGGCCTTCGGGTTGTAAAGCCCT
TTCGGCGGGGACGATGATGACGGTACCCGCAGAAGAAGCCCCGGCTAACTTCGTGCCAGCAGCCGCGGTAATACGAAGGg
ggCTAGCGTTGTTCGGAATTACTGGGCGTAAAGGGCGCGTAGGCGGCTCTGTGCGTCGGGCGTGAAAGCCCTGGGCTCAA
CCCAGGAGTGGCGCTCGATACGGCGGAGCTCGAGTGTGGGAGAGGATGGTGGAATTCCCAGTGTAGAGGTGAAATTCGTA
GATATTGGGAAGAACACCGGTGGCGAAGGCGGCCATCTGGACCACAACTGACGCTGAGGCGCGAAAGCGTGGGGAGCAAA
CAGG
>OTU_213
TAAGGAATATTGGTCAATGGACGCAAGTCTGAACCAGCCATGCCGCGTGGAGGATGAAGGTCCTCTGGATTGTAAACTTC
TTTTATCTGGGACGAAaaaaGGGAATTCTTTCTCGTCTGACGGTACCAGATGAATAAGCACCGGCTAACTCCGTGCCAGC
AGCCGCGGTAATACGGAGGGTGCAAGCGTTATCCGGATTCACTGGGTTTAAAGGGTGCGTAGGCGGGTgtgtAAGTCCGT
GGTGAAATCTCCGAGCTTAACTCGGAAACTGCCATGGGTACTGCATGTCTTGAATGTTGTGGAGGTGAGCGGAATATGTC
ATGTAGCGGTGAAATGCTTAGATATGACATAGAACACCAATTGCGAAGGCAGCTCACTACACAAATATTGACGCTGAGGC
ACGAAAGCGTGGGGATCAAACAGG
>OTU_214
TGGGGAATTGTTCGCAATGGGCGAAAGCCTGACGACGCAACGCCGCGTGGAGGATGAAGAATTTCGGTTCGTAAACTCCT
TTCGACCGAGATGAATACTCACGGACCTAACACGTCCGTGGGCTGACAGTATCGAgagaAGAAGCCCCGGCTAACTCTGT
GCCAGCAGCCGCGGTAATACAGGgggggCAAGCGTTGTTCGGAATTACTGGGCGTAAAGGGTTCGTAGGTGGCCACTTAA
GTCAGACGTGAAATCCCTCAGCTTAACTGGGGAACTGCGTCTGATACTGGATGGCTTGAGTGCAGGAGAGGAATGCGGAA
TTCCAGGTGTAGCGGTGAAATGCGTAGATATCTGGAGGAACACCGGTGGCGAAGGCGGCATTCTGGACTGTAACTGACAC
TGATGAACGAAAGCCAGGGGAGCAAACGGG
>OTU_215
TGGGGAATATTGGGCAATGGGCGCAAGCCTGACCCAGCAACGCCGCGTGAAGGAAGAAGGCTTTCGGGTTGTAAACTTCT
TTTCTGGgggACGAACAAATGACGGTACCCCAGGAATAAGCCACGGCTAACTACGTGCCAGCAGCCGCGGTAATACGTAG
GTGGCAAGCGTTATCCGGATTTATTGGGTGTAAAGGGCGTGTAGGCGGGAAAGCAAGTCAGATGTGAAAACTCAGGGCTC
AACCCTGAGCCTGCATTTGAAACTGTTtttCTTGAGTGCTGGAGAGGCAATCGGAATTCCGTgtgtAGCGGTGAAATGCG
TAGATATACGGAGGAACACCAGTGGCGAAGGCGGATTGCTGGACAGTAACTGACGCTGAGGCGCGAAAGCGTGGGGAGCA
AACAGG
>OTU_216
TAAGGAATATTGGTCAATGGGCGAAAGCCTGAACCAGCCATCCAGCGTGCAGGAAGAAGGCCCTATGGGTTGTAAACTGC
TTTTGTCAGGGAATAAACCCTTGGATTCACTCCGAGGCTGAAGGTACCTGAAGAATAAGCACCGGCTAACTCCGTGCCAG
CAGCCGCGGTAATACGGAGGGTGCGAGCGTTATCCGGAATTACTGGGTTTAAAGGGTGCGTAGGCGGCTTGGTAAGTCAG
AAGTGAAAGTTTGCGGCTCAACCGTAAAATTGCTTTTGATACTGCCGGGCTGGAATCAGGATGAGGTCAGCGGAATGTGG
CATGTAGCGGTGAAATGCATAGATATGCCATAGAACACCAATTGCGAAGGCAGCTGGCTAGACCTGTATTGACGCTGAGG
CACGAAAGCGTGGGGAGCGAACAGG
>OTU_217
TGGGGAATCTTGCGCAATGGCCGAAAGGCTGACGCAGCGACGCCGCGTGGgggAGGAAGGTCTTCGGATCGTAAACCCCT
GTTGCCCGGGACGAATGACCCTTTCGAGGGGCGTGACGGTACCGGGTGAGGAAGCACCGGCTAACTCCGTGCCAGCAGCC
GCGGTAATACGGAGGGTGCGAGCGTTGTCCGGAATCACTGGGCGTAAAGGGCGCGTAGGCGGCGGGATAAGCGTGCGGTG
AAAGCTCGGGGCTCAACTCCGAGTCGGCCGTGCGAACTGTCTCGCTCGAGCACAGTAGAGGCAGATGGAATTCCGGGTGT
AGCGGTGGAATGCGTAGAGATCCGGAAGAACACCGGTGGCGAAGGCGGTCTGCTGGGCTGTGGCTGACGCTGAGGCGCGA
CAGCGTGGGGAGCAAACAGG
>OTU_218
TAGGGAATCTTGCGCAATGGGCGAAAGCCTGACGCAGCGACGCCGCGTGCGGGAAGAAGGCCTTCGGGTTGTAAACCGCT
TTCAGGAGGGACGAAGCCACTCGGGTTAATAGCCCAGAGGGTGACGGTACCTCCAGAAGAAGCCCCGGCTAACTACGTGC
CAGCAGCCGCGGTAATACGTAGGgggCAAGCGTTGTCCGGATTTATTGGGCGTAAAGAGCGTGTAGGCGGCCAGATAGGT
CAGCTGTGAAAACTCGAGGCTCAACCTCGAGATGTCGGCTGAAACCATCTGGCTAGAGTCCGGAAGAGGAGAATGGAATT
CCCGGTGTAGCGGTGAAATGCGCAGATATCGGGAAGAACACCCGTGGCGAAGGCGGTTCTCTGGGACGGTACTGACGCTG
AGACGCGAAAGCGTGGGGAGCGAACAGG
>OTU_219
TGGGGAATCTTGCACAATGGgggAAACCCTGATGCAGCGACGCCGCGTGAGCGATGAAGCCCTTCGGGGTGTAAAGCTCT
TTCGGCTGGAACGATAATGACGGTACCAGCAGAAGAAGCTGCGGCTAACTACGTGCCAGCAGCCGCGGTAATACGTAGGC
AGCGAGCGTTGTTCGGAGTTACTGGGCGTAAAGAGTGCGTAGGCGGTGCGGCAAGTCTGGTGTGAAATCTCCCGGCTTAA
CTGGGAGGGTGCGCTAGAAACTGCCGTGCTAGAGTGTGGGAGAGGTAAGCGGAATTCCTGGTGTAGCGGTGAAATGCGTA
GATATCAGGAGGAACACCTGCGGTGTAGACAGCTTACTGGACCATAACTGACGCTGAGGCACGAAAGCGTGGGTAGCAAA
CAGG
>OTU_220
TGGGGAATTTTGGACAATGGgggCAACCCTGATCCAGCCATGCCGCGTgtgtgAAGAAGGCCTTCGGGTTGTAAAGCACT
TTCGGCCGGAACGAAATCGcgcgGGCTAACACTCCGCGTGGATGACGGTACCGGAAGAAGAAGCACCGGCTAACTACGTG
CCAGCAGCCGCGGTAATACGTAGGGTGCGAGCGTTAATCGGAATTACTGGGCGTAAAGTGTGCGCAGGTGGCCGCGCAAG
TCGAGTGTGAAAGCCCCGGGCTTAACTTGGGAATTGCGCTCGAAACTACGTGGCTAGAGTGTGGCAGAGGAAGGTGGAAT
TCCACGTGTAGCGGTGAAATGCGTAGAGATGTGGAGGAACACCGATGGCGAAGGCAGCCTTCTGGGCCAACACTGACGCT
CATGCACGAAAGCGTGGGGAGCAAACAGG
>OTU_221
TAGGGAATCTTCCACAATGGACGCAAGTCTGATGGAGCAACGCCGCGTGAGTGAAGAAGGTCTTCGGATCGTAAAACTCT
GTTGTTAGAGAAGAACACGAGTGAGAGTAACTGTTCATTCGATGACGGTATCTAACCAGCAAGTCACGGCTAACTACGTG
CCAGCAGCCGCGGTAATACGTAGGTGGCAAGCGTTGTCCGGATTTATTGGGCGTAAAGGGAACGCAGGCGGTCTTTTAAG
TCTGATGTGAAAGCCTTCGGCTTAACCGGAGTAGTGCATTGGAAACTGGAAGACTTGAGTGCAGAAGAGGAGAGTGGAAC
TCCATGTGTAGCGGTGAAATGCGTAGATatatGGAAGAACACCAGTGGCGAAAGCGGCTctctGGTCTGTAACTGACGCT
GAGGTTCGAAAGCGTGGGTAGCAAACAGG
>OTU_222
TGGGGAATCTTGCGCAATGGGCGAAAGCCTGACGCAGCAACGCCGCGTGCGGGAAGAAGGCCTTCGGGTTGTAAACCGCT
TTCAGCAGGAACGAATCTGACGGTACCTGCAGAAGAAGGTGCGGCCAACTACGTGCCAGCAGCCGCGGTGACACGTAGGC
ACCAAGCGTTGTCCGGATTTATTGGGCGTAAAGAGCTCGTAGGCGGTTCAGTAAGTCGGGTGTGAAAACTCTGGGCTTAA
CCCAGAGCCGCCACCCGATACTGCTGTGACTTGAGTCCGGTAGGGGAGTGGGGAATTCCTAGTGTAGCGGTGAAATGCGC
AGATATTAGGAGGAACACCGGTGGCGAAGGCGCCACTCTGGGCCGGTACTGACGCTGAGGAGCGAAAGCGTGGGTAGCAA
ACAGG
>OTU_223
TAGGGAATCTTGCGCAATGGGCGAAAGCCTGACGCAGCGACGCCGCGTGAGCGATGAAGGCCCTCGGGTTGTAAAGCTCT
TTCAGCAGGGACGAAATTGACGGTACCTGCAGAAGAAGGTCGGCCAACTACGTGCCAGCAGCCGCGGTAATACGTAGGGA
CCGAGCGTTGTCCGGATTTATTGGGCGTAAAGAGCGCGTAGGCGGCTATCCACGTCGGATGTGAAAGCTCAGGGCTCAAC
CCTGAGAGGCCATTCGATACGGGATAGCTAGAGGCAGCTAGGGGAAAGTGGAATTCCTGGTGTAGCGGTGAAATGCGCAG
ATATCAGGAGGAACACCGGTGGCGAAGGCGGCTTTCTGGGGCTGTCCTGACGCTGAGGCGCGAAAGCTGGgggAGCGAAC
AGG
>OTU_224
TGGGGAATATTGGGCAATGGAGGCAACTCTGACCCAGCCATGCCGCGTGGGTGACGAAGGTCTTCGGATTGTAAAGCCCT
TTCGGCGGGGACGATGATGACGGTACCCGCAGAAGAAGCCCCGGCTAACTTCGTGCCAGCAGCCGCGGTAATACGAAGGg
ggCTAGCGTTGTTCGGAATTACTGGGCGTAAAGGGCGTGTAGGCGGCCCGTTAAGACAGGTGTGAAATTCCTGGGCTCAA
CCCAGGACGTGCGCCTGTGACTGGCGGGCTTGAGTCCGGGAGAGGATGGTGGAACTCCCAGTGTAGAGGTGAAATTCGTA
GATATTGGGAAGAACACCCGTGGCGAAGGCGGCCATCTGGACCGGTACTGACGCTAAGGCGCGACAGCGTGGGGAGCAAA
CAGG
>OTU_225
TGGGGAATATTGGACAATGGgggCAACCCTGATCCAGCAATGCCGCGTGAGTGAAGAAGGCCTTAGGGTTGTAAAGCTCT
TTCGGCGGGGACGATGATGACGGTACCCGCAGAAGAAGCCCCGGCTAACTCCGTGCCAGCAGCCGCGGTAATACGGAGGg
ggCTAGCGTTGTTCGGAATTACTGGGCGTAAAGGGCgcgcAGGCGGCGGTTCAAGTCGGGCGTGAAAGGCCTGGGCTCAA
CCCGGGAATGGCGCTCGAGACTGGACTGCTCGAGTCCGGGAGAGGATGGTGGAATTCCCAGTGTAGAGGTGAAATTCGTA
GATATTGGGAAGAACACCGGTGGCGAAGGCGGCCATCTGGACCGGTACTGACGCTGAGGCGCGAAAGCGTGGGGAGCAAA
CAGG
>OTU_226
TAAGGAATATTGGTCAATGGGCGCAAGCCTGAACCAGCCATGCCGCGTGAAGGATGAAGGTCCTCTGGATTGTAAACTTC
TTTTATCTATGAAGAAATGTCCTGATTCTTCGGGACTTGACGGTAATAGATGAATCAGCACCGGCTAACTCCGTGCCAGC
AGCCGCGGTAATACGGAGGGTGCAAGCGTTATCCGGATTCACTGGGTTTAAAGGGTGCGTAGGTTGACCGGGAAGTCAGT
GGTGAAATACTCTCGCTTAACGAgagaACTGCCGTTGATACTATCGGTCTTGAATACGGTGGAGGCGGGCGGAATGTGTC
ATGTAGTAGTGAAATACTTAGATATGACACAGAACACCTATTGCGAAGGCAGCTCGCTACGCCGTCATTGACACTGAGGC
ACGAAAGCGTGGGGATCAAACAGG
>OTU_227
TGGGGAATTtttCGCAATGGgggAAACCCTGACGAAGCAACGCCGCGTGGAGGATGAAGGCCTTCGGGTCGTAAACTCCT
GTCGACCGGGACGAAAGTAGTCTGACCTAATACGTCGGGCTGTTGACTGTACCGGTGGAGGAAGCCACGGCTAACTCTGT
GCCAGCAGCCGCGGTAATACAGAGGTGGCAAGCGTTGTTCGGAATTACTGGGCGTAAAGGGCGCGTAGGCGGCCTGGTCA
GTCCCGTGTGAAATCCCTCGGCTCAACTGAGGAACTGCACGGGAAACTGCCTGGCTTGAGTTCGGGAGAGGGAAGCGGAA
TTCCGGGTGTAGCGGTGAAATGCGTAGATATCCGGAGGAACACCGGTGGCGAAGGCGGCTTCCTGGACCGACACTGACGC
TGAGGCGCGAAAGCTAGGGGAGCAAACGGG
>OTU_228
TAGGGAATCTTCGGCAATGGGCGAAAGCCTGACCGAGCAACGCCGCGTGAGCGATGAAGGCCTTCGGGTCGTAAAGCTCT
GTTGTTAAGGAAGAACAAGTACGAGAGTAACTGCTCGTACCTTGACGGTACTTAACGAGAAAGCCACGGCTAACTACGTG
CCAGCAGCCGCGGTAATACGTAGGTGGCGAGCGTTATCCGGAATTATTGGGCGTAAAGCgcgcgcAGGCGGTTTCTTAAG
TCTGATGTGAAAGCCCACGGCTCAACCGTGGAGGGTCATTGGAAACTGGGAAACTTGAGTGCAGAAGAGGAAAGCGGAAT
TCCACGTGTAGCGGTGAAATGCGTAGAGATGTGGAGGAACACCAGTGGCGAAGGCGCTTTCTGGTCTGTAACTGACGCTG
AGGCGCGAAAGCGTGGGGAGCAAACAGG
>OTU_229
TGGGGAATCTTGCGCAATGGGCGAAAGCCTGACGCAGCGACGCCGCGTGCGGGAGGACGGCCTTCGGGTCGTAAACCGCT
GTTGCCCGGGACGAATGCGTCTTTCGAGACGAGTGACGGTACCGGGTGAGGAAGCACCGGCTAACTCCGTGCCAGCAGCC
GCGGTAATACGGAGGGTGCGAGCGTTGTCCGGAATCACTGGGCGTAAAGGGCGCGTAGGCGGCGCGAGGAGTCGGgggTG
AAAGTCCGGGGCTCAACCCCGGATCGGCCTTCGATACTCTCGCGCTGGAGCACAGTAGAGGCGGGTGGAATTCCGGGTGT
AGCGGTGGAATGCGTAGAGATCCGGAAGAACACCGGTGGCGAAGGCGGCCCGCTGGGCTGTGGCTGACGCTGAGGCGCGA
CAGCGTGGGGAGCAAACAGG
>OTU_230
TGGGGAATATTGGACAATGGgggAAACCCTGATCCAGCAATGCCGCGTGGGTGATGAAGGCCTTCGGGTTGTAAAGCCCT
TTTGGCGGGGACGATGATGACGGTACCCGCAGAATAAGCCCCGGCTAACTTCGTGCCAGCAGCCGCGGTAATACGAAGGg
ggCTAGCGTTGTTCGGAATTACTGGGCGTAAAGGGCgcgcAGGCGGCTTTGTAAGTTGGGCGTGAAAGGCCTGGGCTTAA
CCCGGGAATGGCGCTTGAGACTGCAAGGCTAGAGTACGGGAGAGGATGGTGGAATTCCCAGTGTAGAGGTGAAATTCGTA
GATATTGGGAAGAACACCGGTGGCGAAGGCGGCCATCTGGACCGTAACTGACGCTGAGGCGCGAAAGCGTGGGGAGCAAA
CAGG
>OTU_231
TGGGGAATTTTGCGCAATGGGCTAACGCCTGACGCAGCAACGCCGCGTGGAGGATGAAGGTCTTTGGATTGTAAACTCCT
GTCAGCAGGGAAaaaGCGACCTGACCTCATACGTCAGGGAGTTGATTGTACCTGCAGAGGAAGCCCCGGCTAACTCTGTG
CCAGCAGCCGCGGTAATACAGAGGgggCAAGCGTTATTCGGAATTATTGGGCGTAAAGGGCGCGTAGGCGGCCTGGCAAG
TGAAAGGTGAAATCCCTCGGCTTAACCGAGGAACTGCCTTTCAGACTGCTTGGCTTGAGACCGGGAGAGGTGAGTGGAAT
TCCCAGTGTAGCGGTGAAATGCGTAGATATTGGGAGGAACACCAGTGGCGAAGGCGGCTCACTGGACCGGTACTGACGCT
GAGGCGCGAAAGCGTGGGGAGCAAACGGG
>OTU_232
TGAGGAATATTGGTCAATGGGCGCTAGCCTGAACCAGCCAAGTAGCGTGAAGGATGACTGCCCTATGGGTTGTAAACTTC
TTTTATATGGGAATAAAGTGCAGTATGTATACTGCTTTGCATGTACCTTATGAATAAGGATCGGCTAACTCCGTGCCAGC
AGCCGCGGTAATACGGAGGATCCGAGCGTTATCCGGATTTATTGGGTTTAAAGGGAGCGTAGGCGGGTTGTTAAGTCAGT
TGTGAAAGTTTGCGGCTCAACCGTAAAATTGCAGTTGATACTGGCATCCTTGAGTACAGTAGAGGTAGGCGGAATTCGTG
GTGTAGCGGTGAAATGCTTAGATATCACGAAGAACTCCGATTGCGAAGGCAGCCTGCTGGACTGTAACTGACGCTGATGC
TCTTCCGATCTTCGAAGCCT
>OTU_233
TGGGGAATATTGCACAATGGGCGAAAGCCTGATGCAGCAACGCCGCGTGAGGGAAGACGGTTTTCGGATTGTAAACCTCT
GTTTTCGGTGACGAACAAATGACGGTAACCGAGTAGGAAGCCACGGCTAACTACGTGCCAGCAGCCGCGGTAATACGTAG
GTGGCAAGCGTTATCCGGAATTACTGGGTGTAAAGGGAGCGCAGGCGGGATAGCAAGTCAGTTGTGAAAACTATGGGCTC
AACCCATAGATTGCAGTTGAAACTGTTATTCTTGAGTGGAGTAGAGGCAAGCGGAATTCCGAGTGTAGCGGTGAAATGCG
TAGATATTCGGAGGAACACCAGTGGCGAAGGCGGCTTGCTGGGCTCTAACTGACGCTGAGGCTCGAAAGTGTGGGGAGCA
AACAGG
>OTU_234
TGGGGAATTTTGGACAATGGgggCAACCCTGATCCAGCCATGCCGCGTGCAGGATGAAGGTCTTCGGATTGTAAACTGCT
TTTGTCAGGGACGAAAAGGGATGCGATAACACCGCATTCCGCTGACGGTACCTGAAGAATAAGCACCGGCTAACTACGTG
CCAGCAGCCGCGGTAATACGTAGGGTGCAAGCGTTAATCGGAATTACTGGGCGTAAAGCGTGCGCAGGCGGTTCTGTAAG
ATAGATGTGAAATCCCCGGGCTCAACCTGGGAATTGCATatatGACTGCAGGACTTGAGTTTGTCAGAGGAGGGTGGAAT
TCCACGTGTAGCAGTGAAATGCGTAGATATGTGGAAGAACACCGATGGCGAAGGCAGCCCTCTGGGACATGACTGACGCT
CATGCACGAAAGCGTGGGGAGCAAACAGG
>OTU_235
TGGGGAATATTGGACAATGGGCGCAAGCCTGATCCAGCCATGCCGCGTGAGTGAAGAAGGCCTTCGGGTTGTAAAGCTCT
TTTGGCGGGGACGATGATGACGGTACCCGCAGAATAAGCCCCGGCTAACTTCGTGCCAGCAGCCGCGGTAAGACGAAGGg
ggCGAGCGTTGTTCGGAATCACTGGGCGTAAAGGGCGCGTAGGCGGCGCAGTCAGTCAGGCGTGAAAGCCCCGAGCTCAA
CTTGGGAATAGCGCTTGATACTATTGTGCTAGagagCGGGAGAGGATGGTGGAATTCCCAGTGTAGAGGTGAAATTCGTA
GATATTGGGAAGAACACCGGTGGCGAAGGCGGCCATCTGGACCGTTTCTGACGCTGAGGCGCGAAAGCGTGGGGAGCAAA
CAGG
>OTU_236
TGGGGAATATTGCGCAATGGGCGAAAGCCTGACGCAGCGACGCCGCGTGTGGGATGAAGGTCTTCGGATTGTAAACCACT
GTCGGGAGGGACGAAGCTCTGACGGTACCTCCAAAGGAAGCACCGGCTAACTCTGTGCCAGCAGCCGCGGTAATACAGAG
GGTGCGAGCGTTGTCCGGAATCACTGGGCGTAAAGGGCGCGTAGGCGGCTCGGTAAGTAGGgggTGAAATCTCACGGCTC
AACTGTGAGGCTGCCTTCTAGACTGTCGGGCTTGAGCACAGTAGAGGCTGGTGGAATTCCCGGTGTAGCGGTGGAATGCG
TAGAGATCGGGAAGAACATCTGTGGCGAAGGCGGCCAGCTGGGCTGTTGCTGACGCTGATGCGCGACAGCGTGGGGAGCA
AACAGG
>OTU_237
TGGGGAATTTTGGACAATGGgggAAACCCTGATCCAGCCATGCCGCGTGCGGGATGAAGGCCTTCGGGTTGTAAACCGCT
TTTGTCAGAGACGAAAAGGGACGTACGAATAATACGTTCCGCTGACGGTATCTGAAGAATAAGCACCGGCTAACTACGTG
CCAGCAGCCGCGGTAATACGTAGGGTGCAAGCGTTAATCGGAATTACTGGGCGTAAAGGGTGCGCAGGCGGCTGTGCAAG
ACAGATGTGAAATCCCCGGGCTTAACCTGGGAACTGCATTTGTGACTGCACGGCTAGAGTTTGTCAGAGGAGGGTGGAAT
TCCGCGTGTAGCAGTGAAATGCGTAGATATGCGGAAGAACACCAATGGCGAAGGCAGCCCTCTGGGACATGACTGACGCT
CATGCACGAAAGCGTGGGGAGCAAACAGG
>OTU_238
TGGGGAATATTGGACAATGGGCGAAAGCCTGATCCAGCCATGCCGCGTgtgtgAAGAAGGTCTTCGGATTGTAAAGCACT
TTAAGTTGGGAGGAAGGGCAGTAAGTTAATACCTTGCTGTTTTGACGTTACCAACAGAATAAGCACCGGCTAACTTCGTG
CCAGCAGCCGCGGTAATACGAAGGGTGCAAGCGTTAATCGGAATTACTGGGCGTAAAGCgcgcgTAGGTGGTTTGGTAAG
ATGGATGTGAAATCCCCGGGCTCAACCTGGGAACTGCATCCATAACTGCCTGACTAGAGTACGGTAGAGGGTGGTGGAAT
TTCCTGTGTAGCGGTGAAATGCGTAGATATAGGAAGGAACACCAGTGGCGAAGGCGACCACCTGGACTGATACTGACACT
GAGGTGCGAAAGCGTGGGGAGCAAACAGG
>OTU_239
TCGAGAGGCTTCGGCAATGGgggAAACCCTGACCGAGCGACGCCGCGTGGgggATGAAGGCCCTTGGGTTGTAAACCCCT
TTTGTTCGGGAAGAAGTGCGATCAGGTGAACAATCTGGTCGTTTGACGGTACCGGACGAATAAGCTCCGGCTAACTCCGT
GCCAGCAGCCGCGGTAACACGGggggAGCAAGCGTTGTTCGGAATCACTGGGCGTAAAGGGCGTGTAGGCGGTCAGGTAA
GTGGGACGTGAAATGCCTCGGCTCACCCGAGGAGCGGCGTCCCATACTGCTTGGCTTGAGTACGGGAGAGGATGTGGGAA
TTCCTGGTGTAGCGGTGAAATGCGTAGATATCAGGAGGAACACCGGTGGCGAAGGCGCACATCTGGCCCGATACTGACGC
TGAGGCGCGAAAGCTAGGGGAGCAAACGGG
>OTU_240
TCGAGAGGCTTCGGCAATGGgggAAACCCTGACCGAGCGACGCCGCGTGGGTGATGAAGATTCTCGGATCGTAAAACCCT
GTCAGGTGGGATGAAATACCATTCGGTTAATACCCGAGTGGCTTGACAGTACCACCAGAGGAAGCTCCGGCCAACTCCGT
GCCAGCAGCCGCGGTAACACGGggggAGCAAGCGTTGTTCGGATTCATTGGGCGTAAAGAGCTCGTAGGCCGCTCTGTAA
GTCGGAAGTGAAAGACCACGGCTCAACCGTGGAAACGCTTTCGAAACTGCGGAGCTTGAGGCCGGGAGAGGAGATCGGAA
TTCCTGGTGTAGCGGTGAAATGCGTAGATATCAGGAGGAACACCCGTGGCGAAGGCGGATCTCTGGACCGGTTCTGACGC
TGAGGAGCGAAAGCTAGGGGAGCAAACAGG
>OTU_241
TGGGGAATATTGGACAATGGGCGCAAGCCTGATCCAGCAACGCCGCGTGGAGGATGAAGGTCTTCGGATCGTAAACTCCT
GTCAGACGGGACGAACGCAGCCGGGTGAACAATCCGGCTGCTTGACGGTACCGTCAGAGGAAGCCCCGGCTAACTCCGTG
CCAGCAGCCGCGGTAATACGGAGGgggCGAGCGTTATTCGGAATTATTGGGCGTAAAGGGCGCGTAGGCGGCTTGATAAG
TCAAAGGTGAAATCCCTCGGCTCAACTGAGGAACTGCCTTTGAAACTGTCGAGCTTGAGGCCGGGAGGgggTAGCGGAAT
TCCCAGTGTAGCGGTGAAATGCGTAGATACTGGGAGGAACACCGGTGGCGAAGGCGCTACCTGGACCGGTTCTGACGCTG
AGGCGCGAAAGCGTGGGTAGCAAACAGG
>OTU_242
TGGGGAATTGTTCGCAATGGGCGCAAGCCTGACGACGCAACGCCGCGTGGAGGATGAAGATCTTCGGGTCGTAAACTCCT
GTCGAATGGGACGAACGGATCGCGTGTGAACAACACGTGGTCGTGACGGTACCGTTAAAGGAAACCCCGGCTAACTCCGT
GCCAGCAGCCGCGGTAATACGGggggggTAAGCGTTGTTCGGAATTACTGGGCGTAAAGGGCTCGTAGGCGGCCAACTAA
GTCAGACGTGAAATCCCTCAGCTTAACTGGGGAACTGCGTCTGATACTGGATGGCTTGGATCCGGAAGAGGGATGCGGAA
TTCCAGGTGTAGCGGTGAAATGCGTAGATATCTGGAGGAACACCGGTGGCGAAGGCGGCATCCTGGGCCGGTATTGACGC
TGAGGAGCGAAAGCCAGGGGAGCAAACGGG
>OTU_243
TGAGGAATATTGGTCAATGGACGAGAGTCTGAACCAGCCAAGTAGCGTGAAGGATGAAGGTCCTACGGATTGTAAACTTC
TTTTATAAGGGAATAAAACCTCCCACGTGTGGGAGCTTGTATGTACCTTATGAATAAGCATCGGCTAACTCCGTGCCAGC
AGCCGCGGTAATACGGAGGATGCGAGCGTTATCCGGATTTATTGGGTTTAAAGGGAGCGCAGACGGGTCGTTAAGTCAGC
TGTGAAAGTTTGGGGCTCAACCTTAAAATTGCAGTTGATACTGGCGTCCTTGAGTGCGGTTGAGGTGTGCGGAATTCGTG
GTGTAGCGGTGAAATGCTTAGATATCACGAAGAACTCCGATTGCGAAGGCAGCACACTAAGCCGTAACTGACGTTCATGC
TCGAAAGTGTGGGTATCAAACAGG
>OTU_244
TGAGGAATTTTGCGCAATGGGCGAAAGCCTGACGCAGCGACGCCGCGTGGAGGACGAAGGTCTTCGGATCGTAAACTCCT
GTCAAGCGGGACGAATCCCGGGCGGATGAATAAGCCGTCCGGTTGACGGTACCGCTGGAGGAAGCCCCGGCTAACTCCGT
GCCAGCAGCCGCGGTAATACGGAGGgggCCAGCGTTGTTCGGAATCATTGGGCGTAAAGGGCGCGTAGGTGGCCGTGCAA
GTCGGAGGTGAAAGCCCTCGGCTCAACTGAGGAACTGCCTCCGATACTGCATGGCTTGAGTCCCGGAGAGGGTGGTGGAA
TTCCCAGTGTAGCGGTGAAATGCGTAGATATTGGGAGGAACACCGGTGGCGAAGGCGGCCACCTGGACGGGTACTGACGC
TGATGCGCGAAAGCGTGGGGAGCAAACAGG
>OTU_245
TGGGGAATCTTGCACAATGGgggAAACCCTGATGCAGCGACGCCGCGTGAGCGATGAAGCCCTTCGGGGTGTAAAGCTCT
TTCGGCAGGGAAGATGATGACGGTACCTGCAGAAGCAGCTGCGGCTAACTACGTGCCAGCAGCCGCGGTAATACGTAGGC
AGCGAGCGTTGTTCGGAGTTACTGGGCGTAAAGGGTgtgtAGGCGGTTGTTTAAGTTTGGTGTGAAATCTCCCGGCTCAA
CTGGGAGGGTGCGCCGAATACTGAATGACTTCGAGTGCGGGAGAGGAAAGTGGAATTCCTGGTGTAGCGGTGAAATGCGT
AGATATCAGGAGGAACACCGGTGGTGTAGACGGCTTTCTGGACCGTAACTGACGCTGAGACACGAAAGCGTGGGTAGCAA
ACAGG
>OTU_246
TGGGGAATTTTGGACAATGGgggCAACCCTGATCCAGCCATGCCGCGTGCGGGAAGAAGGCCTTCGGGTTGTAAACCGCT
TTTGGCCGGGAAGAAAAGGCTGAGGTTAATACCTTCGGTTtttGACGGTACCGGCAGAATCAGCACCGGCTAACTACGTG
CCAGCAGCCGCGGTAATACGTAGGGTGCGAGCGTTAATCGGAATTACTGGGCGTAAAGCGTGCGTAGGCGGTTCGTTGTG
TCTGTGGTGAAAGCCCCGGGCTTAACCTGGGAATGGCCATGGAAACTGGCGAGCTGGAGTGTGGCAGAGGAGGGTGGAAT
TCCGCGTGTAGCAGTGAAATGCGTAGAGATGCGGAGGAACACCGATGGCGAAGGCAGCCCTCTGGGCTAACACTGACGCT
GAGGCACGAAAGCGTGGGGAGCAAACAGG
>OTU_247
TGGGGAATATTGGGCAATGGGCGCAAGCCTGACCCAGCCATGCCGCGTGAGTGACGAAGGCCTTAGGGTTGTAAAGCTCT
TTTGGCGGGGACGATAATGACGGTACCCGCAGAATAAGCCCCGGCTAACTTCGTGCCAGCAGCCGCGGTAATACGAAGGg
ggCTAGCGTTGTTCGGAATCACTGGGCGTAAAGCGCACGTAGGCGGACTTTCAAGTCAGGGGTGAAATCCCGGGGCTCAA
CCTCGGAACTGCCTTTGATACTGTTGGTCTCGAGTCCGATAGAGGTGGGTGGAATTCCTAGTGTAGAGGTGAAATTCGTA
GATATTAGGAAGAACACCGGTGGCGAAGGCGGCCCACTGGATCGGTACTGACGCTGAGGTGCGAAAGCGTGGGGAGCAAA
CAGG
>OTU_248
CAGGGAATATTGCACAATGGGCGCAAGCCTGATGCAGTAACGCCGCGTGGgggATGACTGCCCTCGGGTTGTAAACCCCT
TTCAGCAGGGACGAAACTGACGGTACCTGCAGAAGAAGCCCCGGCCAACTACGTGCCAGCAGCCGCGGTAAGACGTAGGg
ggCAAGCGTTGTCCGGATTTATTGGGCGTAAAGGGCTCGTAGGCGGTTTGGCAAGTCGGATGTGAAACCTCCAGGCTTAA
CCTGGAGACGCCATTCGATACTGCTATGACTTGAGTTCGGTAGGGGCGCATGGAATACCCGGTGTAGCGGTGAAATGCTT
AGATATCGGGTGGAACACCAGTGGCGAAGGCGGTGCGCTGGGCCGAAACTGACGCTGATGAGCGAAAGCGTGGGTAGCAA
ACAGG
>OTU_249
TGGGGAATATTGGACAATGGGCGGAAGCCTGATCCAGCAACGCCGCGTGAGGGATGACGGCCTCGGGTTGTAAACCTCTT
TCGCCTGTGACGAAGCGCAAGTGACGGTAACAGGTAAAGAAGCACGGCCAACTACGTGCCAGCAGCCGCGGTAATACGTA
GGGTGCGAGCGTTGTCCGGAATTATTGGGCGTAAAGGGCTCGTAGGCGGTTTGTCGCGTCGGGAGTGAAAACCAGGTGCT
TAACACCTGGCTTGCTTTCGATACGGGCAGACTAGAGGTATTCAGGGGAGAACGGAATTCCTGGTGTAGCGGTGAAATGC
GCAGATATCAGGAGGAACACCGGTGGCGAAGGCGGTTCTCTGGGAATGACCTGACGCTGAGGAGCGAAAGTGTGGGGAGC
GAACAGG
>OTU_250
TGGGGAATATTGGACAATGGgggCAACCCTGATCCAGCAATGCCGCGTGAGTGATGAAGGCCTTAGGGTTGTAAAGCTCT
TTTGGCGGGGACGATGATGACGGTACCCGCAGAATAAGCCCCGGCTAACTTCGTGCCAGCAGCCGCGGTAATACGAAGGg
ggCGAGCGTTGTTCGGAATTACTGGGCGTAAAGGGCGCGTAGGCGGCGACCCAAGTCAGATGTGAAAGTCCTGGGCTTAA
CCTGGGGACTGCATTTGATACTGGGTTGCTTGAATTCGGGAGAGGATAGCGGAATTCCCAGTGTAGAGGTGAAATTCGTA
GATATTGGGAAGAACACCGGTGGCGAAGGCGGCTATCTGGACCGACATTGACGCTGAGGCGCGAAAGCGTGGGGAGCAAA
CAGG
>OTU_251
TGGGGAATATTGCACAATGGgggAAACCCTGATGCAGCGACGCCGCGTGAGTGAAGAAGTATTTCGGTATGTAAAGCTCT
ATCAGCAGGGAAGATAATGACGGTACCTGACTAAGAAGCCCCGGCTAACTACGTGCCAGCAGCCGCGGTAATACGTAGGg
ggCAAGCGTTATCCGGATTTACTGGGTGTAAAGGGAGCGTAGGTGGCAGGGCAAGTCAGATGTGAAAACCCGGGGCTCAA
CCCCGGGAGTGCATTTGAAACTGTCCAGCTGGAGTGCAGGAGAGGTAAGCGGAATTCCTAGTGTAGCGGTGAAATGCATA
GATATTAGGAGGAACACCAGTGGCGAAGGCGGCTTACTGGACTGTAACTGACACTGAGGCTCGAAAGCGTGGGGAGCAAA
CAGG
>OTU_252
TAAGGAATATTGGTCAATGGACGCAAGTCTGAACCAGCCATGCCGCGTGGAGGATGAAGGCCCTCTGGGTTGTAAACTTC
TTTTATAGGGGACGAAACCCTGGTATTCCTACCAGATTGACGGTACCCTAGGAATAAGCACCGGCTAACTCCGTGCCAGC
AGCCGCGGTAATACGGAGGGTGCAAGCGTTATCCGGATTCACTGGGTTTAAAGGGTGCGTAGGAGGGCAGGTAAGTCAGT
GGTGAAATCTCCAAGCTTAACTTGGAAACTGCCGTTGATACTATCTGTCTTGAATATTGTGGAGGTGAGCGGAATATGTC
ATGTAGCGGTGAAATGCTTAGATATGACATAGAACACCAATTGCGAAGGCAGCTCACTACTCAATCATTGACTCTGAGGC
ACGAAAGCGTGGGGATCAAACAGG
>OTU_253
TAGGGAATATTGGTCAATGGATGCAAGTCTGAACCAGCCATGCCGCGTGCAGGAAGAAGGCCTTCTGGGTCGTAAACTGC
TTTTGCCAGGGGATAAAATTCCGATGCGTCGGAAATTGAAGGTACCTGGTGAATAAGCCACGGCTAACTACGTGCCAGCA
GCCGCGGTAATACGTAGGTGGCAAGCGTTGTCCGGATTTATTGGGTTTAAAGGGTGCGTAGGCGGTCCTATAAGTCAGTG
CTGAAATATCCCGGCTTAACCGGGAGGGTGGCATTGATACTGCAGGACTTGAGTAAAGTTGAGGTAGGCGGAATTGACGG
TGTAGCGGTGAAATGCTTAGATATCGTCAAGAACACCGATAGTGTAGACAGCTTACTAAGCTTTAACTGACGCTGAGGCA
CGAAAGTGTGGGGATCAAACAGG
>OTU_254
TGGGGAATATTGGGCAATGGGCGAAAGCCTGACCCAGCCACGCCGCGTGAGTGATGAAGGCCTTCGGGTCGTAAAGCTCT
GTGGGGAGGGACGAACAAATCTGGGGCTAATCACCCGGATCCTGACGGTACCTCCTTAGCAAGCACCGGCTAACCCTGTG
CCAGCAGCCGCGGTAATACAGGgggTGCAAACGTTGCTCGGAATCATTGGGCGTAAAGCGCACGTAGGCGGTCTGTTATG
TCGGATGTGAAAGCCCTTGGCTTAACTGAGGAAGTGCATCCGAAACTGGCAGGCTAGAGTACTAAAGAGGGTCGCGGAAT
TCCCGGTGTAGAGGTGAAATTCGTAGATATCGGGAGGAACACCGGTGGCGAAGGCGGCGACCTGGGTAGATACTGACGCT
GAGGTGCGAAAGCGTGGGGAGCAAACAGG
>OTU_255
CAGGGAATTTTGCGCAATGGGCGAAAGCCTGACGCAGCAACGCCGCGTGGgggAAGAAGGCTCTTGGGTCGTAAACCCCT
TTTGCCGGGGAAGATCGTGACGGTACCCGGCGAATAAGCCACGGCTAACTACGTGCCAGCAGCCGCGGTAATACGTAGGT
GGCAAGCGTTGTCCGGATTTATTGGGCGTAAAGCgcgcgcAGGTGGTTCGTTGCGTCCGAGGTGAAATCTCCCGGCTCAA
CTGGGAGGGGTCTTCGGATACGGGCGGACTTGAGGAGAGCAGAGGTAGGCGGAATGCTGGGTGTAGTGGTGAAATGCGTA
GATATCCAGCGGAACACCAGTGGCGAAGGCGGCCTACTGGGCTCCACCTGACACTGAGGCGCGAAAGCGTGGGGAGCGAA
CCGG
>OTU_256
TGGGGAATATTGCGCAATGGGCGGAAGCCTGACGCAGCGACGCCGCGTGAGGGATGACGGCCTTCGGGTTGTAAACCTCT
TTCAGCTCCGACGAATTTGACGGTAGGAGTAGAAGAAGCACCGGCCAACTACGTGCCAGCAGCCGCGGTAATACGTAGGG
TGCGAGCGTTGTCCGGAATTATTGGGCGTAAAGAGCTCGTAGGCGGTCTGTCGCGTCGAATGTGAAAACCCGGGGCTCAA
CTCCGGGCTTGCATTCGATACGGGCAGGCTAGAGTTCGGTAGGGGAGTCTGGAATTCCTGGTGTAGCGGTGAAATGCGCA
GATATCAGGAGGAACACCGGTGGCGAAGGCGGGACTCTGGGCCGATACTGACGCTGAGGAGCGAAAGCGTGGGGAGCGAA
CAGG
>OTU_257
TGGGGAATCTTGCGCAATGGTCTAACGACTGACGCAGCGACGCCGCGTGTGGGAGGACGCCTTTCGGGGTGTAAACCACT
GTTGCCCGGGACGAACGAGCGCTTTCGAGCGCTGTGACGGTACCGGGTGAGGAAGCACCGGCTAACTCCGTGCCAGCAGC
CGCGGTAATACGGAGGGTGCGAGCGTTGTCCGGAATCATTGGGCGTAAAGGGCGCGTAGGTGGCCCGGTCAGTCTTTGGT
GAAAGCGCGGGGCTCAACCCTGCGTCGGCCAGGGATACTGCCGCGGCTCGAGCACTGTAGAGGCAGGCGGAATTCCGGGT
GTAGCGGTGGAATGCGTAGAGATCCGGAAGAACACCGGTGGCGAAGGCGGCCTGCTGGGCAGTTTAGCTGACACTGAGGC
GCGACAGCGTGGGGAGCAAACAGG
>OTU_258
TAGGGAATCTTGCGCAATGGgggAAACCCTGACGCAGCGACGCCGCGTGCGGGATGAAGGCCTTCGGGTTGTAAACCGCT
TTCAGCAGGGACGAAATTGACGGTACCTGCAGAAGAAGGCCCGGCCAACTACGTGCCAGCAGCCGCGGTAATACGTAGGG
GCCAAGCGTTGTCCGGATTTATTGGGCGTAAAGAGCTCGTAGGCGGTTCGGTAAGTCAGCTGTGAAATCTCCACGCTCAA
CGTGGAGGGGTCAGCTGATACTGCCGTGACTTGAGTCTGGTAGGGGAGTGCGGAATTCCCGGTGTAGCGGTGAAATGCGC
AGATATCGGGAGGAACACCAGTGGCGAAGGCGGCACTCTGGGCCAGTACTGACGCTGAGGAGCGAAAGCGTGGGGAGCGA
ACAGG
>OTU_259
TGGGGAATATTGGACAATGGGCGCAAGCCTGATCCAGCCATGCCGCGTGAGTGATGACGGCCTTAGGGTTGTAAAGCTCT
TTCGGCGGGGACGATAATGACGGTACCCGCAGAAGAAGCCCCGGCTAACTTCGTGCCAGCAGCCGCGGTAATACGAAGGg
ggCTAGCGTTGTTCGGAATCACTGGGCGTAAAGGGCGCGTAGGCGGCTTTGTAAGTCGGgggTGAAAGCCTGTGGCTCAA
CCACAGAATTGCCTTCGATACTGCATGGCTTGAGACCGGAAGAGGTAAGTGGAACTGCGAGTGTAGAGGTGAAATTCGTA
GATATTCGCAAGAACACCAGTGGCGAAGGCGGCTTACTGGTCCGGTTCTGACGCTGAGGCGCGAAAGCGTGGGGAGCAAA
CAGG
>OTU_260
TGGGGAATCTTGGACAATGGgggCAACCCTGATCCAGCGACGCCGCGTgtgtgAAGAAGGCCTTCGGGTTGTAAAGCACT
TTCGGCAGGGACAAACAAGGCGGAGCTAACATCTCCGTTCCTGATGGTACCTGAAGAAGAAGCACCGGCTAACTCTGTGC
CAGCAGCCGCGGTAATACAGAGGGTGCAAGCGTTAATCGGAATTACTGGGCGTAAAGCGTgtgtAGGTGGTTTTCTAAGT
CAGGTGTGAAATCCCTGGGCTCAACCCAGGAATTGCATTTGATACTGGAGGACTAGAGTGCGGTAGAGGGTAGTGGAATT
CCCGGTGTAGCGGTGAAATGCGTAGATATCGGGAGGAACATCAGTGGCGAAGGCGGCTACCTGGACTGACACTGACACTG
AGACACGAAAGCGTGGGGAGCAAACAGG
>OTU_261
CTAAGAATCTTGCGCAATGGGCGAAAGCCTGACGCAGCAATTCCGCGTGGgggACGAAGGCCCTAGGGTCGTAAACCCCT
TTTGCGAGGGAAGAAGTTCTGACGGTACCTCGCGAATAAGCCACGGCTAACTACGTGCCAGCAGCCGCGGTAATACGTAG
GTGGCGAGCGTTGTCCGGATTTATTGGGCGTAAAGAGCCCGCAGGCGGCTCAGCAAGTTTCAGGTGAAATCTCCCGGCTC
AACTGGGAGGGGTCTTGGAAAACTGCTGGGCTTGAGGCAGGGAGAGGGATGCGGAATTCCAGGTGTAGTGGTGAAATGCG
TAGATATCTGGAGGAACACCAGTGGCGAAGGCGGCATCCTGGCCCTGTCCTGACGCTCAGGGGCGAAAGCGTGGGGAGCA
AACCGG
>OTU_262
CGGGGAATATTGCGCAATGGGCGAAAGCCTGACGCAGCAACGCCGCGTGAGGGATGAAGGCTCTCGGGTTGTAAACCTCT
TTCAGCAGGGACGATTGTGACGGTACCTGCAGAAGAAGCCCCGGCCAACTACGTGCCAGCAGCCGCGGTAACACGTAGGg
ggCAAGCGTTGTCCGGATTTATTGGGCGTAAAGAGCTCGTAGGTGGTTCGGTAAGTCGGGTGTGAAAACTCTGGGCTCAA
CTCAGAGACGCCACCCGATACTGCTGTGACTTGAGTCTGGTAGGGGAGTGTGGAATTCCCAGTGTAGCGGTGAAATGCGC
AGATATTGGGAGGAACACCAGTGGCGAAGGCGGCACTCTGGGCCAGTACTGACACTGAGGAGCGAAAGCGTGGGTAGCGA
ACAGG
>OTU_263
TGGGGAATATTGGACAATGGGCGCAAGCCTGATCCAGCCATGCCGCGTGAGTGAAGAAGGCCTTAGGGTTGTAAATCTCT
TTCGGCGGGGAAGATAATGACGGTACCCGCAGAAGAAGCCCCGGCTAACTCCGTGCCAGCAGCCGCGGTAATACGGAGGg
ggCTAGCGTTGTTCGGAATTACTGGGCGTAAAGGGCACGTAGGCTGGCTGTTAAGTCGGTGGTGAAATGCTGAGGCTCAA
CCTCAGAATTGCCTTCGATACTGACGGTCTTGAGTGCGGGAGAGGTGAGTGGAATTCCCAGTGTAGAGGTGAAATTCGTA
GATATTGGGAAGAACACCAGTGGCGAAGGCGGCTCACTGGCCCGCAACTGACGCTGAGGTGCGAAAGCGTGGGGAGCAAA
CAGG
>OTU_264
GCGAGAAACCTTAGCAATGTGCGAAAGCACGACTAGGTTAATCCGAGTGATTTCTGCTGAAGAAATCTTTTGTCAGTTTT
AAAAGTACAGACGAATAAGGGGTGGGCAAGTCTGGTGTCAGCCGCCGCGGTAATACCAGCACCTCGAGTGGTCAGGAGGT
TTATTGGGCCTAAAGCATCCGTAGCCGGCTATGCAAGTCTCCGGTTAAATCCAACTGCCTAACAGGTGGGCTGCCGGAGA
TACTACACAGCTAGGGAGCGGGAGAGGTAGACGGTATTCGGTGGGTAGGGGTAAAATCCTCTGATCCATTGAGGACCACC
AGTGGCGAAGGCGGTCTACCAGAACGCGTTCGACGGTGAGGGATGGAAAGCTGGgggAGCAAACCGG
>OTU_265
TGGGGAATATTGCACAATGGgggAAACCCTGATGCAGCGACGCCGCGTGAGTGAAGAAGTATCTCGGTATGTAAAGCTCT
ATCAGCAGGGAAGAAAATGACGGTACCTGACTAAGAAGCCCCGGCTAACTACGTGCCAGCAGCCGCGGTAATACGTAGGg
ggCAAGCGTTATCCGGATTTACTGGGTGTAAAGGGAGCGTAGACGGCGGAGCAAGTCTGAAGTGAAAGCCCGGGGCTCAA
CCCCGGGACTGCTTTGGAAACTGTTCTGCTAGAGTGCTGGAGAGGTAAGTGGAATTCCTAGTGTAGCGGTGAAATGCGTA
GATATTAGGAGGAACACCAGTGGCGAAGGCGGCTTACTGGACAGTAACTGACGTTGAGGCTCGAAAGCGTGGGGAGCAAA
CAGG
>OTU_266
TGGGGAATATTGGACAATGGGCGCAAGCCTGATCCAGCCATGCCGCGTGAGTGAAGAAGGCCCTAGGGTTGTAAAGCTCT
TTCAGCGGGGACGATAATGACGGTACCCGCAGAAGAAGCCCCGGCTAACTTCGTGCCAGCAGCCGCGGTAATACGAAGGg
ggCTAGCGTTGTTCGGATTTACTGGGCGTAAAGCgcgcgTAGGCGGACGTTTAAGTCAGGGGTGAAATCCCAGGGCTCAA
CCCTGGAACGGCCTTTGATACTGGACGTCTGGAGATCGGGAGAGGTTGGTGGAATTCCGAGTGTAGAGGTGAAATTCGTA
GATATTCGGAGGAACACCAGAAGCGAAGGCGGCCAACTGGCCCGATACTGACGCTGAGGCGCGAAAGCGTGGGGAGCAAA
CAGG
>OTU_267
TGGGGAATTTTGGACAATGGgggAAACCCTGATCCAGCCATTCCGCGTGAGTGAAGAAGGCCTCGGGTTGTAAAGCTCTT
TTGTCCGGAACGAAACGGTTGCGGTGAATATCCGCGACTACTGACGGTACCGGAAGAATAAGCACCGGCTAACTACGTGC
CAGCAGCCGCGGTAATACGTAGGGTGCGAGCGTTAATCGGAATTACTGGGCGTAAAGCGTGCGCAGGCGGTTTTGTAAGC
CAGATGTGAAATCCCCGGGCTTAACCTGGGAATGGCATTTGGGACTGCAAGGCTTGAGTGCGGCAGAGGAGACTGGAATT
CCCGGTGTAGCAGTGAAATGCGTAGATATCGGGAGGAATACCGATGGCGAAGGCAGGTCTCTGGGCTGACACTGACGCTC
ATGCACGAAAGCGTGGGGAGCAAACAGG
>OTU_268
TGGGGAATATTGGACAATGGGCGCAAGCCTGATCCAGCAATGCCGCGTGAGTGATGAAGGCCTTCGGGTTGTAAAGCTCT
TTCGCACGCGACGATGATGACGGTAGCGTGAGAAGAAGCCCCGGCTAACTTCGTGCCAGCAGCCGCGGTAATACGAAGGg
ggCTAGCGTTGTTCGGAATTACTGGGCGTAAAGGGCGCGTAGGCGGTGCCTCAAGTCAGGCGTGAAAGCCCCGGGCTCAA
CCTGGGAACCGCGCTTGAGACTGGAGTACTAGAGTTCGGGAGAGGATGGTGGAATTCCCAGTGTAGAGGTGAAATTCGTA
GATATTGGGAAGAACACCGATGGCGAAGGCAGCCATCTGGACCGACACTGACGCTGAGGCGCGAAAGCGTGGGGAGCAAA
CAGG
>OTU_269
CAAGGAATTTTCGTCAATGGgggCAACCCTGAACGAGCAACGCCGCGTGGAGGATGACGGCCTCGGGTTGTAAACTCCTT
TTCAGGgggATGATAATGACCGTACCCCTGGAATAAGGCTCGGCTAACTCTGTGCCAGCAGCCGCGGTAAGACAGAGGAG
CCAAGCGTTGTCCGGAGTGACTGGGCGTAAAGCGCACGCAGGCGGTCGTGCACGTGGGGTGTGAAAGCTCTCGGCTTAAC
TGAgagagGTCACCTCATACGGCGCGGCTCGAGCCCTGCAGAGGTCCACGGAATTGCCGGTGTAGTGGTGAAATGCGTAG
AGATCGGCAGGAACACCCAGGgggAAACCAGTGGACTGGGCAGGGGCTGACGCTCAGGTGCGAAAGCGTGGGGAGCGAAC
CGG
>OTU_270
TAGGGAATATTGCGCAATGGCCGCAAGGCTGACGCAGCAACGCCGCGTGGgggATGAAGGTTTTCGGATCGTAAACCCCT
GTCGAGAGGGACGAAAGGTGAATGGGTGAATAATCCATTCGCTTGACGGTACCTTTAGAGGAAGTTCCGGCCAACTTCGT
GCCAGCAGCCGCGGTAATACGGggggAACAAGCGTTGTTCGGAATTACTGGGTTTAAAGCgcgcgcAGGCGGAATAGCAA
GTCTGGTCGTGAAATCCTCCGGCTTAACCGGAGAATGGCGCTGGAAACTGCTGTTCTTGAGTGCGGAAGAGGAAAGTGGA
ATTCACGGTGTAGCGGTGAAATGCGTAGATATCGTGAGGAACACCGGTGGCGAAGGCGGCTTTCTGGTCCGCAACTGACG
CTCAGGCGCGAAGGCTAGGGGAGCAAACAGG
>OTU_271
TCGAGAGGCTTTGGCAATGGgggAAACCCTGACCAAGCGACGCCGCGTGGAGGATGAAGGCCCTTGGGTTGTAAACTCCT
TTTGTTGGGGAAGAAATGCGATCAGGTGAACAATCTGGTCGTTTGACGGTACCCGACGAATAAGCTCCGGCTAACTCCGT
GCCAGCAGCCGCGGTAACACGGggggAGCAAGCGTTGTTCGGAATCACTGGGCGTAAAGGGCGTGTAGGCGGTTGAGTAA
GTGGAATGTGAAATGCCCCGGCTCACCCGGGGACCGGCATTCCATACTGCTCAGCTCGAGTATGGGAGAGGATGAGGGAA
TTCCTGGTGTAGCGGTGAAATGCGTAGATATCAGGAGGAACACCGGTGGCGAAAGCGCTCATCTGGCCCAATACTGACGC
TGAGGCGCGAAAGCTAGGGGAGCAAACGGG
>OTU_272
TGGGGAATTTTGGACAATGGGCGCAAGCCTGATCCAGCCATGCCGCGTGCGGGAAGAAGGCCTTCGGGTTGTAAACCGCT
TTTGGCAGGAACGAAACGGCGCGAGCGAATATCTCGCGTTAATGACGGTACCTGCAGAATAAGCACCGGCTAACTACGTG
CCAGCAGCCGCGGTAATACGTAGGGTGCAAGCGTTAATCGGAATTACTGGGCGTAAAGCGTACGCAGGCGGCTTTGCAAG
ACAGGTGTGAAATCCCCGGGCCTAACCTGGGAACTGCATTTGTGACTGCATAGCTAGAGTCTGTCAGAGGggggTGGAAT
TCCACGTGTAGCAGTGAAATGCGTAGAGATGTGGAAGAACACCGATGGCGAAGGCAGCCcccTGGGATAAGACTGACGCT
CATGTACGAAAGCGTGGGGAGCAAACAGG
>OTU_273
TTAGGAATTTTGGGCAATGGGCGAAAGCCTGACCCAGCAACGCCGCGTGGGTGACGAAGGCCTTCGGGTCGTAAAGCCCT
TTTCCACGGGAAGATAATGACGGTACCGTGGGAATAAGCCCCGGCTAACTACGTGCCAGCAGCCGCGGTAATACGTAGGg
ggCGAGCGTTGTCCGGATTTACTGGGCGTAAAACGCTTGTAGGTGGCCACGCCAAGTCGGATGTGAAATCTCCCGGCTTA
ACTGGGAGGGGTCATTCGATACTGGCGGGCTCGAGGCAGGTAGGgggAAGCGGAATTCCCGGTGTAGTGGTGGAATGCGT
AGATATCGGGAGGAACACCAGTGGCGAAGGCGGCTTCCTGGACCTGTTCTGACACTGAGGAGCGAAAGCGTGGGGAGCGA
TCCGG
>OTU_274
TGGGGAATCTTGCACAATGGGCGAAAGCCTGATGCAGCAACGCCGCGTGCGGGAAGAAGGCCCTAGGGTTGTAAACCGCT
TTCAGTAGGGAAGAAAATGACGGTACCTACAGAAGAAGGTGCGGCCAACTACGTGCCAGCAGCCGCGGTGACACGTAGGC
ACCAAGCGTTATCCGGATTTATTGGGCGTAAAGAGCTCGTAGGCGGTTCGGTAAGTCGGGTGTGAAAACTCTGGGCTCAA
CCCAGagagGCCACCCGATACTGCTGTGACTAGAGTGCGGTAGGGGAGCGGGGAATTCCTGGTGTAGCGGTGAAATGCGC
AGATATCAGGAGGAACACCAGCGGCGAAGGCGCCGCTCTGGGCCGTAACTGACGCTGAGGAGCGAAAGCATGGGTAGCAA
ACAGG
>OTU_275
TGGGGAATCTTGCACAATGGgggCAACCCTGATGCAGCGACGCCGCGTGAGTGATGAAGCCCTTCGGGGTGTAAAGCTCT
TTCGGCAGGAACGATAATGACGGTACCTGAAGAAGAAGCTGCGGCTAACTACGTGCCAGCAGCCGCGGTAATACGTAGGC
AGCGAGCGTTGTTCGGAATTACTGGGCGTAAAGAGTgtgtAGGCGGTTTTCCAAGTTTGGTGTGAAATCTCCCGGCTTAA
CTGGGAGGGTGCGCCGAAAACTGGGAGGCTTGAGTATGGGAGAGGGAAGCGGAATTCCTGGTGTAGCGGTGAAATGCGTA
GATATCAGGAGGAACACCTGTGGTGTAGGCGGCTTCCTGGACCATTACTGACGCTGAGACACGAAAGCGTGGGGAGCAAA
CAGG
>OTU_276
TCGAGAGGCTTCGGCAATGGgggAAACCCTGACCGAGCGACGCCGCGTGGAGGATGAAGGCCTTTGGGTTGTAAACTCCT
TTCGTGGgggAAGAACGTACGCGAGGTGAATAATCTCGCGTGTTGACGGTACCCCAAGAAGAAGCTCCGGCTAACTCCGT
GCCAGCAGCCGCGGTAATACGGggggAGCAAGCGTTGTTCGGAATCACTGGGCGTAAAGGGCGTGTAGGCGGTTCGGTAA
GTGGGATGTGAAATCCCTCGGCTCACCCGAGGACCTGCATCCCATACTGCTGAGCTTGAGTACAGGAGAGGGTGGgggAA
TTCCTGGTGTAGCGGTGAAATGCGTAGATATCAGGAGGAACACCGGTGGCGAAGGCGCCCACCTGGCCTGCTACTGACGC
TGAGGCGCGAAAGCTAGGGGAGCAAACGGG
>OTU_277
TGGGGAATTTTGGACAATGGGCGCAAGCCTGATCCAGCCATGCCGCGTGCGGGAAGAAGGCCTTCGGGTTGTAAACCGCT
TTTGTCAGGGAAGAAATGCTTCGGGCTAATATCCTGGAGTGATGACGGTACCTGAAGAATAAGCACCGGCTAACTACGTG
CCAGCAGCCGCGGTAATACGTAGGGTGCGAGCGTTAATCGGAATTACTGGGCGTAAAGCGTGCGCAGGCGGTTGTGCAAG
ACAGATGTGAAATCCCCGGGCTCAACCTGGGAACTGCATTTGTGACTGCACGGCTGGAGTGCGGCAGAGGgggATGGAAT
TCCGCGTGTAGCAGTGAAATGCGTAGATATGCGGAGGAACACCGATGGCGAAGGCAATCCCCTGGGCCTGCACTGACGCT
CATGCACGAAAGCGTGGGGAGCAAACAGG
>OTU_278
TAAGGAATATTGGTCAATGGACGCAAGTCTGAACCAGCCATGCCGCGTGGAGGATGAAGGTCCTCTGGATTGTAAACTTC
TTTTATCTGGGAAGAAATCCACGAATTCTTTTGTGGTTGACGGTACCAGATGAATAAGCACCGGCTAACTCCGTGCCAGC
AGCCGCGGTAATACGGAGGGTGCAAGCGTTATCCGGATTCACTGGGTTTAAAGGGTGCGTAGGCGGACAGGTAAGTCAGT
GGTGAAATCTCTGGGCTTAACTCAGAAACTGCCGTTGATACTATTTGTCTTGAATATCATGGAGGTAAGCGGAATATGTC
ATGTAGCGGTGAAATGCTTAGATATGACATAGAACACCGATAGCGAAGGCAGCTTACTACATGATGATTGACGCTGAGGC
ACGAAAGCGTGGGGAGCAAACAGG
>OTU_279
TGGGGAATATTGCACAATGGgggAAACCCTGATGCAGCGACGCCGCGTGAGTGAAGAAGTATTTCGGTATGTAAAGCTCT
ATCAGCAGGGAAGAAAATGACGGTACCTGACCAAGAAGCCCCGGCTAACTACGTGCCAGCAGCCGCGGTAATACGTAGGg
ggCAAGCGTTATCCGGATTTACTGGGTGTAAAGGGAGCGTAGACGGTTTTGCAAGTCTGATGTGAAAGCCCGGGGCTCAA
CCCCGGGACTGCATTGGAAACTGTATGACTGGAGTGCAGGAGAGGTAAGTGGAATTCCTAGTGTAGCGGTGAAATGCGTA
GATATTAGGAGGAACACCAGTGGCGAAGGCGGCTTACTGGACTGTAACTGA
>OTU_280
TGGGGAATATTGCACAATGGgggAAACCCTGATGCAGCGACGCCGCGTGAGTGAAGAAGTATTTCGGTATGTAAAGCTCT
ATCAGCAGGGAAGAAaaaaGACGGTACCTGACTAAGAAGCCCCGGCTAACTACGTGCCAGCAGCCGCGGTAATACGTAGG
gggCAAGCGTTATCCGGATTTACTGGGTGTAAAGGGAGCGTAGACGGCGCGGCAAGTCTGAAGTGAAAGGCAGGGGCTTA
ACCCCTGAACTGCTTTGTAAACTGCCATGCTAGAGTGCTGGAGAGGTAAGTGGAATTCCTAGTGTAGCGGTGAAATGCGT
AGATATTAGGAGGAACACCAGTGGCGAAGGCGGCTTACTGGACAGTAACTGACGTTGAGGCTCGAAAGCGTGGGGAGCAA
ACAGG
>OTU_281
CAAGGAATTTTCGTCAATGGGCGCAAGCCTGAACGAGCAACGCCGCGTGCAGGATGACGGCCTTCGGGTTGTAAACTGCT
TTTCCGAGGGAAGATAATGACGGTACCTCGGGAATAAGGCTCGGCTAACTCTGTGCCAGCAGCCGCGGTAAGACAGAGGA
GCCAAGCGTTGTCCGGATTGACTGGGCGTAAAGCGCACGCAGGCGGATGCgcgcgTGGGGTGTGAAATCTGGCCGCTTAA
CGGCCAGGCGCCATCCCATACGGCGCGTCTGGAGTGATGCAGAGGTCGATGGAATTGCCGGTGTAGTGGTGAAATGCGTA
GAGATCGGCAGGAACACCCAGGgggAAACCAGTCGACTGGGCATCTACTGACGCTGAGGTGCGAGAGCGTGGGGAGCGAA
CCGG
>OTU_282
TGGGGAATATTGGACAATGGGCGCAAGCCTGATCCAGCCATGCCGCGTGAGTGATGAAGGCCTTCGGGTTGTAAAGCTCT
TTCACCCACGACGATGATGACGGTAGTGGGAGAAGAAGCCCCGGCTAACTTCGTGCCAGCAGCCGCGGTAATACGAAGGg
ggCAAGCGTTGTTCGGAATGACTGGGCGTAAAGGGCGCGTAGGCGGTTCGTTGCGTCAGATGTGAAAGCCCCGGGCTCAA
CCTGGGAACTGCATTTGATACGGGCGGGCTTGAATCCAAGagagGGTGGTGGAATTCCCAGTGTAGAGGTGAAATTCGTA
GATATTGGGAAGAACACCAGTGGCGAAGGCGGCCACCTGGCTTGGTATTGACGCTGAGGCGCGAAAGCGTGGGGAGCAAA
CAGG
>OTU_283
TGGGGAATCTTGCGCAATGGGCGAAAGCCTGACGCAGCAACGCCGCGTGCGGGATAAGGCCTTCGGGTTGTAAACCGCTT
TCAGCAGGGACGAAATTGACGGTACCTGCAGAAGAAGCACCGGCCAACTACGTGCCAGCAGCCGCGGTAATACGTAGGGT
GCAAGCGTTGTCCGGATTTATTGGGCGTAAAGAGCTCGTAGGCGGCTTGGCAAGTCGGGTGTGAAAACTCCAGGCTCAAC
CTGGAGATGCCACCCGATACTGCTATGGCTTGAGTCTGGTAGGGGAGCACGGAATTCCTGGTGTAGCGGTGAAATGCGCA
GATATCAGGAGGAACACCGGTGGCGAAGGCGGTGCTCTGGGCCAGTACTGACGCTGAGGAGCGAAAGCGTGGGGAGCAAA
CAGG
>OTU_284
TGGGGAATTTTGCGCAATGGGCGAAAGCCTGACGCAGCAACGCCGCGTGAAGGATGAAATCTTTCGGGATGTAAACTTCA
TAAATGTGGGAAGAACACAATGACGGTACCACATGTAAGCCCCGGCTAACTCCGTGCCAGCAGCCGCGGTAATACGGggg
gggCAAGCGTTGTTCGGAATTACTGGGCGTAAAGGGCGCGTAGGCGGCTTCTCAAGTCGGGCGTGAAATCTCCGGGCTTA
ACCTGGAAAAGTCGTTCGATACTGTCGAGCTAGAGTGTGGAAGAGGCTACTGGAATTCCGTgtgtAGCGGTGAAATGCGT
AGATATACGGAGGAACACCAGCGGCGAAGGCGGGTAGCTGGGCCAACACTGACGCTGAGGCGCGAAAGCCAGGGGAGCAA
ACGGG
>OTU_285
GCGCGAAACCTCTGCAATAAGCGAAAGCTTGACAGGGTTACTCTGAGTGATTTCCGCTAAGGAAGTCTTTTGGCACCTCT
AAaaaTGGTGCAGAATAAGGGGTGGGCAAGTCTGGTGTCAGCCGCCGCGGTAATACCAGCACCCCGAGTGGTCGGGACGA
TTATTGGGCCTAAAGCATCCGTAGCCGGTCCTGCAAGTCCTCCGTTAAATCCACCCGCTCAACGGTTGGGCCGCGGgggA
TACTACAGGGCTAGGAGGCGGGAGAGGCAAGCGGTACTCGATGGGTAGGGGTAAAATCCACTGATCCATTGAAGACCACC
AGTGGCGAAGGCGGCTTGCCAGAACGCGCTCGACGGTGAGGGATGAAAGCTGGgggAGCAAACCGG
>OTU_286
TGGGGAATTGTTCACAATGGGCGCAAGCCTGATGACGCAACGCCGCGTGGgggATGAAGGTCTTCGGATTGTAAACCCCT
GTCGAATGGGACGAAAGACTCGCGATCTAACATGTCGCGGGATTGACGGTACCGTTAAAGGAAGCCACGGCTAACTCTGT
GCCAGCAGCCGCGGTAATACAGAGGTGGCAAGCGTTGTTCGGAATTACTGGGCGTAAAGGGCGCGTAGGCGGCCATCTAA
GTCAGACGTGAAATCCcccGGCTTAACCTGGGAACTGCGTCTGATACTGGACGGCTCGAGTATGGGAGAGGGATGTAGAA
TTCCAGGTGTAGCGGTGAAATGCGTAGATATCTGGAGGAATACCGGTGGCGAAGGCGGCATCCTGGACCATTTACTGACG
CTGAGGCGCGAAAGCTAGGGGAGCAAACGGG
>OTU_287
TGAGGAATATTGGACAATGGAGGCAACTCTGATCCAGCCATGCCGCGTGCAGGAAGACTGCCCTATGGGTTGTAAACTGC
TTTTATACAGGAAGAAACACCTCTACGTGTAGAGGCTTGACGGTACTGTAAGAATAAGGATCGGCTAACTCCGTGCCAGC
AGCCGCGGTAATACGGAGGATCCAAGCGTTATCCGGAATCATTGGGTTTAAAGGGTCCGTAGGTGGATAATTAAGTCAGA
GGTGAAATCCTGCAGCTCAACTGTAGAATTGCCTTTGATACTGGTTATCTTGAGTTATTATGAAGTAGTTAGAATATGTA
GTGTAGCGGTGAAATGCATAGATATTACATAGAATACCAATTGCGAAGGCAGATTACTAATAATATACTGACACTGATGG
ACGAAAGCGTGGGGAGCGAACAGG
>OTU_288
TGGGGAATCTTGCGCAATGGGCGAAAGCCTGACGCAGCGACGCCGCGTGCGGGAGGACGGCCTTCGGGTCGTAAACCGCT
GTTGCCCGGGACGAAACGCTCTTTCGAGAGCATTGACGGTACCGGGTGAGGAAGCACCGGCTAACTCCGTGCCAGCAGCC
GCGGTAATACGGAGGGTGCGAGCGTTGTCCGGAATCACTGGGCGTAAAGGGCGCGTAGGCGGCGCGACAAGGCGGCGGTG
AAAGTCCGGGGCTCAACCCCGGATCGGCCGTGGCGACTGTCGTGCTTGAGCACAGTAGAGGCGGGTGGAATTCCGGGTGT
AGCGGTGGAATGCGTAGAGATCCGGAAGAACACCGGTGGCGAAGGCGGCCCGCTGGGCTGTGGCTGACGCTGAGGCGCGA
CAGCGTGGGGAGCAAACAGG
>OTU_289
TGGGGAATTTTGGACAATGGGCGAAAGCCTGATCCAGCCATGCCGCGTGCGGGAAGAAGGCCTTCGGGTTGTAAACCGCT
TTTGTCAGGGAAGAAATCTTTCGAGCTAATACCTTGAGAGGATGACGGTACCTGAAGAATAAGCACCGGCTAACTACGTG
CCAGCAGCCGCGGTAATACGTAGGGTGCAAGCGTTAATCGGAATTACTGGGCGTAAAGCGTGCGCAGGCGGTTGTGCAAG
ACAGGTGTGAAATCCCCGGGCTTAACCTGGGAACTGCACTTGTGACTGCACGGCTGGAGTACGGCAGAGGgggATGGAAT
TCCGCGTGTAGCAGTGAAATGCGTAGATATGCGGAGGAACACCGATGGCGAAGGCAGTCCCCTGGGCCTGTACTGACGCT
CATGCACGAAAGCGTGGGGAGCAAACAGG
>OTU_290
TTGGGAATCTTGCACAATGGgggAAACCCTGATGCAGCGACGCCGCGTGGAGGATGAAGGATCTAGGTCTGTAAACTCCT
TtttCAGGGAAAGACTTAGGACGGTACCCTGAGAATAAGGACCGGCTAACTACGTGCCAGCAGCCGCGGTAAGACGTAGG
GTCCAAGCGTTGTCCGGATTTACTGGGCGTAAAGAGCGCGTAGGCGGCTTGGTAAGTGTGGTGTGAAATCTCCAGGGCTC
AACCCGGAAACTGCACCGCAGACTGTCAGGCTTGAGGAATGCAGAGGTAACTGGAATTCCTGGTGTAGCGGTGAAATGCG
TTGATATCAGGAGGAACACCCATGGCGAAGGCAGGTTACTGGGCATTATCTGACGCTGAGGCGCGAAAGCGTGGGTAGCA
AACAGG
>OTU_291
TGGGGAATCTTGCGCAATGGTCGAAAGACTGACGCAGCGACGCCGCGTGAGGGAGGAAGCTCTTCGGGGTGTAAACCTCT
GTTGCCGGGAACGAAACTCCAGATTCGTCTGGATTGACGGTACTCGGTGAGGAAGCGCCGGCTAACTCTGTGCCAGCAGC
CGCGGTAATACAGAGGGCGCGAGCGTTGTCCGGAATCACTGGGCGTAAAGGGCGCGTAGGTGGCCACTATAAGGCCGCGG
TGAAAGTTCGGGGCTCAACCCCGGATCGGCCGCGGCGACTGTAGGGCTTGGGCACCGTAGAGGCAGATGGAATTCCGGGT
GTAGCGGTGGAATGCGTAGAGATCCGGAAGAACACCGGTGGCGAAGGCGGTCTGCTGGGCGGTGGACTCGTAAGAGTCCA
ATAGCCGACACTGAGGCGCGACAGCGTGGGGAGCAAACAGG
>OTU_292
TGGGGAATTTTGGACAATGGgggCAACCCTGATCCAGCCATTCCGCGTGAGTGAAGAAGGCCTTCGGGTTGTAAAGCTCT
TTTGTCCGGAACGAAACGGGTAGGTCTAACAAGCCTGCCTACTGACGGTACCGGAAGAATAAGCACCGGCTAACTACGTG
CCAGCAGCCGCGGTAATACGTAGGGTGCGAGCGTTAATCGGAATTACTGGGCGTAAAGCGTGCGCAGGCGGTTTTGTAAG
CCAGATGTGAAAGCCCCGGGCTTAACCTGGGAATGGCATTTGGGACTGCAAGGCTGGAGTGCGGCAGAGGAGACTGGAAT
TCCCGGTGTAGCAGTGAAATGCGTAGATATCGGGAGGAATACCGATGGCGAAGGCAGGTCTCTGGGCTGACACTGACGCT
CATGCACGAAAGCGTGGGGAGCAAACAGG
>OTU_293
TAACGAATCTTCCCCAATGGGCGCAAGCCTGAGGGAGCGACGCCGCGTGGAGGATGAAGTCCTTCGGGATGTAAACTCCT
GTCAGGGGTTACCAAGTTCTGAGGAGCCCCAAAGGAAGAGGCGGCTAACTCTGTGCCAGCAGCCGCGGTAAGACAGAGGC
CTCAAGCGTTAGGCGGAATCACTGGGCTTAAAGCGTgtgtAGGCGGATCGTTAAGTGCCTTGTGAAATCCCACGGCTTAA
CTGTGGAACGGCTGGGCATACTGGCGGTCTTGAGCCATCTAGGGGCGACTGGAACAAACGGTGGAGCGGTGAAATGCGTA
GATATCGTTTGGAACGCCAATGGTGAAAACAGGTCGCTGGGGATGAGCTGACGCTGAGACACGAAAGCCAGGGGAGCAAA
CGGG
>OTU_294
TCGAGAGGCTTCGGCAATGGgggAAACCCTGACCGAGCGACGCCGCGTGGAGGATGAAGGCCTTTGGGTTGTAAACTCCT
GTCATGAGGGAAGAAACGTCACCGTTCGAATAGGGCGGTGATTTGACGGTACCTCAAGAGGAAGCTCCGGCTAACTCCGT
GCCAGCAGCCGCGGTAATACGGggggAGCAAACGTTGTTCGGAATCACTGGGCGTAAAGGGAGCGTAGGCGGCCATGTAA
GTGAGGTGTTAAATCCcccGGCTCAACCGGGGACCTGCACCTCATACTGCACGGCTTGAGTACATCAGAGGAGACTGGAA
TTCCCGGTGTAGCGGTGAAATGCGTAGATATCGGGAGGAACACCAGTGGCGAAGGCGAGTCTCTGGGATGATACTGACGC
TGATGCTCGAAAGCTAGGGGAGCAAACGGG
>OTU_295
TGGGGAATATTGGACAATGGGCGCAAGCCTGATCCAGCCATGCCGCGTgtgtgAAGAAGGCCTTCGGGTTGTAAAGCACT
TTTGTCCGGAAAGAAATCCTGTCGGTTAATACCCGGCGGGGATGACGGTACCGGAAGAATAAGCACCGGCTAACTTCGTG
CCAGCAGCCGCGGTAATACGAAGGGTGCAAGCGTTACTCGGAATTACTGGGCGTAAAGCGTGCGTAGGTGGTTCGTTAAG
TCTGTCGTGAAAGCCCCGGGCTCAACCTGGGAATGGCGATGGATACTGGCGGGCTAGAGTGCGGTAGAGGGTGGTGGAAT
TCCCGGTGTAGCAGTGAAATGCGTAGAGATCGGGAGGAACATCAGTTGCGAAGGCGGCCACCTGGACCAGCACTGACACT
GAGGCACGAAAGCGTGGGGAGCAAACAGG
>OTU_296
TGGGGAATATTGCACAATGGgggAAACCCTGATGCAGCAACGCCGCGTGAGTGAAGAAGTATTTCGGTATGTAAAGCTCT
ATCAGCAGGGAAGATAATGACGGTACCTGACTAAGAAGCTCCGGCTAAATACGTGCCAGCAGCCGCGGTAATACGTATGG
AGCAAGCGTTATCCGGATTTACTGGGTGTAAAGGGTGCGTAGGTGGCAGTGCAAGTCAGATGTGAAAGGCCGGGGCTCAA
CCCCGGAGCTGCATTTGAAACTGCTCGGCTAGAGTACAGGAGAGGCAGGCGGAATTCCTAGTGTAGCGGTGAAATGCGTA
GATATTAGGAGGAACACCAGTGGCGAAGGCGGCCTGCTGGACTGTTACTGACACTGAGGCACGAAAGCGTGGGGAGCAAA
CAGG
>OTU_297
TGGGGAATTGTTCGCAATGGGCGCAAGCCTGACGACGCAACGCCGCGTGGAGGATGAAGACCTTCGGGTCGTAAACTCCT
TTCGACCGAGATGAATTCCCGCCGACCTAACACGTCGGCGGGGTGACAGTATCGAGGGAAGCAGCCCCGGCTAACTCCGT
GCCAGCAGCCGCGGTAATACGGggggggCAAGCGTTGTTCGGAATTACTGGGCGTAAAGGGTTCGTAGGTGGCCGGCTAA
GTCAGACGTGAAATCCCTCAGCTTAACTGGGGAACTGCGTCTGAGACTGGTCGGCTCGAGGGCAGGAGAGGAACGCGGAA
TTCCAGGTGTAGCGGTGAAATGCGTAGATATCTGGAGGAACACCGGTGGCGAAGGCGGCGTTCTGGACTGCATCTGACAC
TGAGGAACGAAAGCCAGGGGAGCAAACGGG
>OTU_298
TCGGGAATTTTGGGCAATGGGCGAAAGCCTGACCCAGCAACGCCGCGTGAGGGATGAAGGCCCTCGGGTCGTAAACCTCT
GTCGGGAGGGAAGAACGATCGGCAGTCGAACAGGCTGACGGTCTGACGGTACCTCCAAAGGAAGCACCGGCTAACTCCGT
GCCAGCAGCCGCGGTAATACGGAGGGTGCAAGCGTTGTTCGGAATCATTGGGCGTAAAGCGCGTGTAGGCGGCTTGGTAA
GTCGGGTGTGAAATCCCGGGGCCCAACCCCGGAACTGCATTCGAAACTGCCTCGCTAGAGTCCCGGAGAGGAAGGCGGAA
TTCCCGGTGTAGAGGTGAAATTCGTAGATATCGGGAGGAACACCAGCGGCGAAGGCGGCCTTCTGGACGGTGACTGACGC
TGAGACGCGAAAGCGTGGGGAGCAAACAGG
>OTU_299
TGGGGAATATTGGGCAATGGGCGCAAGCCTGACCCAGCCACGCCGCGTGAGTGATGAAGGCCTTCGGGTCGTAAAGCTCT
GTGGGGAGGGACGAAaaaaCGTCTGTTAATAGCAGGCGGACTGACTGTACCTCCTTAGCAAGCACCGGCTAACTCCGTGC
CAGCAGCCGCGGTAATACGGAGGGTGCAAACGTTGCTCGGAATTATTGGGCGTAAAGCGCACGTAGGCGGTCCAGCAAGT
CGGGTGTGAAAGCCCTCGGCTTAACCGAGGAAGTGCATTCGAAACTACTGGACTTGAATACCGGAGAGGATCGCGGAATT
CCCGGTGTAGAGGTGAAATTCGTAGATATCGGGAGGAACACCAGTGGCGAAGGCGGCGATCTGGACGGATATTGACGCTG
AGGTGCGAAAGCGTGGGGAGCAAACAGG
>OTU_300
TGGGGAATATTGCACAATGGGCGGAAGCCTGATGCAGCAACGCCGCGTGAGGGATGACGGCCTTCGGGTTGTAAACCTCT
TTTAGCAAGGAAGAAGCGAAAGTGACGGTACTTGCAGAAaaaGCGCCGGCTAACTACGTGCCAGCAGCCGCGGTAATACG
TAGGGCGCAAGCGTTATCCGGAATTATTGGGCGTAAAGAGCTCGTAGGCGGTTTGTCGCGTCTGCTGTGAAATCCCGAGG
CTCAACCTCGGGCCTGCAGTGGGTACGGGCAGACTAGAGTGCGGTAGGGGAGATTGGAATTCCTGGTGTAGCGGTGGAAT
GCGCAGATATCAGGAGGAACACCGATGGCGAAGGCAGATCTCTGGGCCGTAACTGACGCTGAGGAGCGAAAGGGTGGGGA
GCAAACAGG
>OTU_301
TGGGGAATTTTGGACAATGGgggCAACCCTGATCCAGCCATGCCGCGTgtgtgAAGAAGGCCTTCGGGTTGTAAAGCACT
TTCGGACGGAACGAAATCGcgcgGGTGAACATCCCGCGTGGATGACGGTACCGTAAGAAGAAGCACCGGCTAACTACGTG
CCAGCAGCCGCGGTAATACGTAGGGTGCGAGCGTTAATCGGAATTACTGGGCGTAAAGTGTGCGCAGGCGGCTCCGCAAG
TCGAGTGTGAAATCCCCGAGCTTAACTTGGGAATTGCGCTCGAAACTACGGAACTGGAGTGTGGCAGAGGAAGGTGGAAT
TCCACGTGTAGCGGTGAAATGCGTAGAGATGTGGAGGAACACCGATGGCGAAGGCAGCCTTCTGGGCCAACACTGACGCT
CATGCACGAAAGCGTGGGGAGCAAACAGG
>OTU_302
TCGGGAATTTTGCGCAATGGACGAAAGTCTGACGCAGCAACGCCGCGTGAGGGATGACGGCCTTCGGGTTGTAAACCTCT
TTTGTCAGGGACGATGATGACGGTACCTGACGAATAAGCCACGGCTAACTACGTGCCAGCAGCCGCGGTAATACGTAGGT
GGCAAGCGTTGTCCGGATTTACTGGGCGTAAAGAGCgcgcAGGCGGTCGTTCAAGTCGCGTGTGAAAGCCccccGGCTCA
ACTGGGGAGGGTCACGCGATACTGATCGACTCGAAGGCAGGAGAGGGTAGTGGAATTCCCGGTGTAGTGGTGAAATGCGT
AGATATCGGGAGGAACACCAGTGGCGAAGGCGACTACCTGGCCTGTTCTTGACGCTGAGGCGCGAAAGCTAGGgggAGCA
AACGGG
>OTU_303
TGGGGAATATTGGACAATGGGCGCAAGCCTGATCCAGCCATACCGCGTGGGTGAAGAAGGCCTTCGGGTTGTAAAGCCCT
TTTGTTGGGAAAGAAATCCAGCTGGTTAATACCCGGTTGGGATGACGGTACCCAAAGAATAAGCACCGGCTAACTTCGTG
CCAGCAGCCGCGGTAATACGAAGGGTGCAAGCGTTACTCGGAATTACTGGGCGTAAAGCGTGCGTAGGTGGTCGTTTAAG
TCCGTTGTGAAAGCCCTGGGCTCAACCTGGGAACTGCAGTGGATACTGGGCGACTAGAATGTGGTAGAGGGTAGCGGAAT
TCCTGGTGTAGCAGTGAAATGCGTAGAGATCAGGAGGAACATCCATGGCGAAGGCAGCTACCTGGACCAACATTGACACT
GAGGCACGAAAGCGTGGGGAGCAAACAGG
>OTU_304
TAGGGAATCTTGCGCAATGGGCGAAAGCCTGACGCAGCGACGCCGCGTGTGGGATGAATGCCTTCGGGTTGTAAACCACT
TTCAGCAGGGACGAAGCCTCACGGTGACGGTACCTGCAGAAGAAGCCCCGGCTAACTACGTGCCAGCAGCCGCGGTAATA
CGTAGGgggCAAGCGTTATCCGGATTTATTGGGCGTAAAGAGCTCGTAGGCGGCTGATCGCGTCGGTTGTGAAAGCTCAG
GGCTCAACCCTGAGACGCCAATCGATACGGATCGGCTAGAGGTAGGTAGGGGAAAGTGGAATTCCTGGTGTAGCGGTGAA
ATGCGCAGATATCAGGAGGAACACCGGTGGCGAAGGCGGCTTTCTGGGCCTTACCTGACGCTGAGGAGCGAAAGCTGGgg
gAGCAAACAGG
>OTU_305
TGGGGAATCTTGCGCAATGGGCGAAAGCCTGACGCAGCGACACCGCGTGGgggACGAAGGCCTTTCAGGTCGTAAACCCC
TTTCGGCAGGGACGAAGCGATCTCGTGACGGTACCTGCAGAAGAAGCCTCGGCTAACTACGTGCCAGCAGCCGCGGTAAC
ACGTAGGAGGCGAGCGTTGTCCGGAATCATTGGGCGTAAAGAGCgcgcAGGCGGCTTGGCAAGTCGGGTGTGAAATCCCG
GGGCTCAACCCCGTGACTGCATTCGATACTGTCAGGCTAGAGGTAGGTAGGGGAGATCGGAATTCCTGGTGTAGCGGTGA
AATGCGCAGATATCAGGAGGAACACCGGTGGCGAAGGCGGATCTCTGGGCCTTACCTGACGCTCAGGCGCGAAAGCTAGG
GGAGCGAACAGG
>OTU_306
CCGCGAACACTTCGCAATGTGGGAAACCACGACGAGGGAATCCCTAGTGTACGCACTAAGTGCGTACTGTTTCTCTGTCT
AAaaaGCAGGGAGAGTAAGGGCTGGGTAAGACGGGTGCCAGCCGCCGCGGTAATACCCGCAGCCCAAGTGGTGCTCGTTA
TTATTGGGCCTAAAACGTCCGTAGCCGGCCTTGTAAATCCATGTGGAAATCGGAGGGCCTAACCCTCCGAAGGGCGTGGA
CACTGCAAGGCTTGGGACTGGGTGAGTTCGGAGGTACTTCCGGGGTAGGGGTGAAATCCTGTAATCCTGGGAGGACCACC
AGTGGCGAAGGCGTCCGAATAGAACGGATCCGACGGTCAGGGACGAAGCCCTGGGGCGCAAACGGG
>OTU_307
TGGgggATATTGGACAATGGggggAACCCTGATCCAGCGACGCCGCGTGAGTGAAGAAGTATTTCGGTATGTAAAGCTCT
GTCAGCAGGGAAGAAAGCAATGACGGTACCTGACCAAGAAGCCCCGGCTAACTACGTGCCAGCAGCCGCGGTAATACGTA
GGgggCAAGCGTTATCCGGAATTACTGGGTGTAAAGGGAGCGTAGACGGCTGTGCAAGTCTGGAGTGAAAGGCGGgggCC
CAACCcccGGACTGCTCTGGAAACTGTATGGCTGGAGTGCAGGAGAGGTAAGCGGAATTCCTAGTGTAGCGGTGAAATGC
GTAGATATTAGGAGGAACACCAGTGGCGAAGGCGGCTTACTGGACTGTAACTGACGTTGAGGCTCGAAAGCGTGGGGAGC
AAACAGG
>OTU_308
TGGGGAATCTTGCGCAATGGACGAAAGTCTGACGCAGCGACGCCGCGTGGGTGATGAAGGCCTTCGGGTTGTAAAGCCCT
GTGGGGAGGGACGAATAAGTTCCGGTTAATACCCGGAGCGATGACGGTACCTCCTTAGCAAGCACCGGCTAACTCTGTGC
CAGCAGCCGCGGTAAGACAGAGGGTGCAAACGTTGTTCGGAATTACTGGGCGTAAAGCGCGTGTAGGCGGCTATGCAAGT
CGGATGTGAAAGCCCTCGGCTCAACCGGGGAAGTGCACCCGAAACTGCGTAGCTAGAGTCTCGGAGAGGATCGTGGAATT
CTCGGTGTAGAGGTGAAATTCGTAGATATCGAGAGGAACACCGGTGGCGAAGGCGGCGATCTGGACGATGACTGACGCTG
AGACGCGAAAGCGTGGGGAGCAAACAGG
>OTU_309
TGGGGAATATTGGGCAATGGGCGCAAGCCTGACCCAGCAACGCCGCGTGAAGGAAGAAGGCTTTCGGGTTGTAAACTTCT
TTTAAGAGGGAAGAGCAGAAGACGGTACCTCTTGAATAAGCCACGGCTAACTACGTGCCAGCAGCCGCGGTAATACGTAG
GTGGCAAGCGTTGTCCGGATTTACTGGGTGTAAAGGGCGTGCAGCCGGGAAGACAAGTCAGATGTGAAATCCCGCGGCTC
AACCGCGGAACTGCATTTGAAACTGTTtttCTTGAGTACCGGAGAGGTCATCGGAATTCCTTGTGTAGCGGTGAAATGCG
TAGATATAAGGAAGAACACCAGTGGCGAAGGCGGATGACTGGACGGCAACTGACGGTGAGGCGCGAAAGCGTGGGGAGCA
AACAGG
>OTU_310
TAAGGAATATTGGTCAATGGACGCAAGTCTGAACCAGCCATGCCGCGTGGAGGATGAAGGTCCTCTGGATTGTAAACTTC
TTTTATATGGGACGAAaaaGGGCCTTTCCAGGTCAACTGACGGTACCATATGAATAAGCACCGGCTAACTCCGTGCCAGC
AGCCGCGGTAATACGGAGGGTGCAAGCGTTATCCGGATTCACTGGGTTTAAAGGGTGCGTAGGTGGGTTGGTAAGTCAGT
GGTGAAATCCCCGAGCTTAACTCGGGAACTGCCATTGATACTATCAGTCTTGAATACCGTGGAGGTCAGCGGAATATGTC
ATGTAGCGGTGAAATGCTTAGATATGACATAGAACACCAATTGCGAAGGCAGCTGGCTACACGAATATTGACACTGAGGC
ACGAAAGCGTGGGGATCAAACAGG
>OTU_311
TGGGGAATATTGCACAATGGGCGAAAGCCTGATGCAGCGACGCCGCGTGAAGGATGAAGTATTTCGGTATGTAAACTTCT
ATCAGCAGGGAAGAAAATGACGGTACCTGACTAAGAAGCCCCGGCTAACTACGTGCCAGCAGCCGCGGTAATACGTAGGg
ggCAAGCGTTATCCGGATTTACTGGGTGTAAAGGGAGCGTAGACGGCTGTGCAAGTCTGAAGTGAAAGGCATGGGCTCAA
CCTGTGGACTGCTTTGGAAACTGTGCAGCTAGAGTGTCGGAGAGGTAAGTGGAATTCCTAGTGTAGCGGTGAAATGCGTA
GATATTAGGAGGAACACCAGTGGCGAAGGCGGCTTACTGGACGATGACTGACGTTGAGGCTCGAAAGCGTGGGGAGCAAA
CAGG
>OTU_312
TGGGGAATATTGCGCAATGGGCGAAAGCCTGACGCAGCGACGCCGCGTGGgggATGACGGCCTTCGGGTTGTAAACCTCT
TTCAGCAGGGACGAAGCGAAAGTGACGGTACCTGCAGAAGAAGCACCGGCCAACTACGTGCCAGCAGCCGCGGTAATACG
TAGGGTGCAAGCGTTGTCCGGAATTATTGGGCGTAAAGAGCTCGTAGGCGGTTTGTTGCGTCGGCTGTGAAATCCCGAGG
CTCAACCTCGGGTCTGCAGTCGATACGAGCAAACTAGAGTGTTGCAGGGGAGACTGGAATTCCTGGTGTAGCGGTGAAAT
GCGCAGATATCAGGAGGAACACCGGTGGCGAAGGCGGGTCTCTGGGCAACAACTGACGCTGAGGAGCGAAAGCGTGGGGA
GCGAACAGG
>OTU_313
TGGGGAATTGTTCACAATGGGCGCAAGCCTGATGACGCAACGCCGCGTGGgggATGAAGGTCTTCGGATCGTAAACCCCT
GTCGAATGGGACGAATGACCTCTGGGCTAATCACCAGAGGAATGACGGTACCGTTAAAGGAAGCCACGGCTAACTCTGTG
CCAGCAGCCGCGGTAATACAGAGGTGGCAAGCGTTGTTCGGAATTACTGGGCGTAAAGGGCGCGTAGGCGGCCATCTAAG
TCAGACGTGAAATCCcccGGCTTAACCTGGGAACTGCGTCTGATACTGGACGGCTTGAGTATGGGAGAGGGATGTAGAAT
TCCAGGTGTAGCGGTGAAATGCGTAGATATCTGGAGGAATACCGGTGGCGAAGGCGGCATCCTGGACCATTACTGACGCT
GAGGCGCGAAAGCTAGGGGAGCAAACGGG
>OTU_314
TGGGGAATATTGGACAATGGGCGCAAGCCTGATCCAGCAATGCCGCGTGAGTGAGGAAGGCCTTAGGGTTGTAAAGCTCT
TTCACCCACGACGATGATGACGGTAGTGGGAGAAGAAGCCCCGGCTAACTTCGTGCCAGCAGCCGCGGTAATACGAAGGg
ggCGAGCGTTGTTCGGATTTACTGGGCGTAAAGGGCgcgcAGGCGGCCGATCAAGTCAGACGTGAAAGCCCCGGGCTTAA
CCTGGGAATTGCGTTTGGGACTGGTTGGCTAGAGATCGGGAGAGGAGAGTGGAATTCCCAGTGTAGAGGTGAAATTCGTA
GATATTGGGAAGAACACCGGTGGCGAAGGCGGCTctctGGACCGATACTGACGCTGAGGCGCGAAAGCGTGGGGAGCAAA
CAGG
>OTU_315
TGGGGAATCTTGCGCAATGGGCGAAAGCCTGACGCAGCGACGCCGCGTGGgggATGAAGCTTCTCGGAGTGTAAACCCCT
TTCGACCCGGACGAATGACCCGCAAGGGTTTGACGGTACGGGGAGAAGAAGCCCCGGCTAACTACGTGCCAGCAGCCGCG
GTAAGACGTAGGgggCCAGCGTTGCTCGGAATTACTGGGCGTAAAGGGTTCGTAGGCGGTGCGGTAAGTCGAGAGTGAAA
TCTCCAGGCTCAACTTGGAGGCGCCTCCCGAAACTGCCGTGCTCGAGTGCTGGAGAGGCGAGTGGAATTGCAGGTGTAGC
GGTGAAATGCGTAGATATCTGCAGGAACACCAGTGGCGAAGGCGGCTCGCTGGACAGCAACTGACGCTGAGGAACGAAAG
CTAGGGGAGCAAACAGG
>OTU_316
TCGGGAATTTTGGGCAATGGGCGAAAGCCTGACCCAGCAACGCCGCGTGAGGGATGAAGGCCTTCGGGTCGTAAACCTCT
GTCGGGAGGGAAGAACGTTCCCGGGGTGAATATCCCCGGgggCTGACGGTACCTCTAGAGGAAGCGCCGGCTAACTCCGT
GCCAGCAGCCGCGGTAATACGGAGGGCGCAAGCGTTGTTCGGAATCATTGGGCGTAAAGCGCGTGTAGGCGGCTTGGCAA
GTCGAGTGTGAAAGCCCGGGGCTCAACCCCGGAAGGTCGCTCGAAACTGCCTCGCTCGAGTCCCGGAGAGGAAGGCGGAA
TTCCCGGTGTAGAGGTGAAATTCGTAGATATCGGGAGGAACACCAGCGGCGAAGGCGGCCTTCTGGACGGTGACTGACGC
TGAGACGCGAAAGCGTGGGGAGCAAACAGG
>OTU_317
TGAGGAATATTGGTCAATGGCCGAGAGGCTGAACCAGCCAAGTCGCGTGAAGGAAGAAGGATCTATGGTTTGTAAACTTC
TTTTATAGGGGAATAAAGTGGAGGACGTGTCCTTttttGTATGTACCCTATGAATAAGCATCGGCTAACTCCGTGCCAGC
AGCCGCGGTAATACGGAGGATGCGAGCGTTATCCGGATTTATTGGGTTTAAAGGGTGCGTAGGTGGTGATTTAAGTCAGC
GGTGAAAGTTTGTGGCTCAACCATAAAATTGCCGTTGAAACTGGGTTACTTGAGTgtgtTTGAGGTAGGCGGAATGCGTG
GTGTAGCGGTGAAATGCATAGATATCACGCAGAACTCCGATTGCGAAGGCAGCTTACTAAACCATAACTGACACTGAAGC
ACGAAAGCGTGGGGATCAAACAGG
>OTU_318
TGGGGAATTGTTCGCAATGGGCGCAAGCCTGACGACGCAACGCCGCGTGGAGGATGAAGGTCTTCGGATTGTAAACTCCT
GTTGATCGGAAAGAACAGGCTTCAACCTAATACGTTGGAGCACTGACGGTACCGGTTGAGGAAGCCACGGCTAACTCTGT
GCCAGCAGCCGCGGTAATACAGAGGTGGCAAGCGTTGTTCGGAATTACTGGGCGTAAAGGGCGCGTAGGCGGCCTTCTAA
GTCGGACGTGAAATCCCCAGGCTTAACTTGGGAACTGCGTCCGATACTGGAGGGCTTGAGTGCGGGAGAGGGATGTGGAA
TTCCAGGTGTAGCGGTGAAATGCGTAGATATCTGGAGGAACACCGGTGGCGAAGGCGGCATCCTGGACCGACACTGACGC
TGATGCGCGAAAGCCAGGGGAGCAAACGGG
>OTU_319
TGGGGAATATTGCACAATGGGCGCAAGCCTGATGCAGCGACGCCGCGTGAGGGATGACGGCCTTCGGGTTGTAAACCTCT
TTCAGCAGGGAAGAAGCGCAAGTGACGGTACCTGCAGAAGAAGCGCCGGCTAACTACGTGCCAGCAGCCGCGGTAATACG
TAGGGCGCAAGCGTTGTCCGGAATTATTGGGCGTAAAGAGCTCGTAGGCGGTTTGTCGCGTCTGCTGTGAAAACCTAAGG
CTCAACCTTGGGCTTGCAGTGGGTACGGGCAGACTAGAGTGCGGTAGGGGTGACTGGAATTCCTGGTGTAGCGGTGGAAT
GCGCAGATATCAGGAGGAACACCGATGGCGAAGGCAGGTCACTGGGCCGCAACTGACGCTGAGGAGCGAAAGCATGGGGA
GCGAACAGG
>OTU_320
TAGGGAATTTTCCACAATGGgggCAACCCTGATGGAGCAACGCCGCGTGCAGGATGAATGCCTTCGGGTTGTAAACTGCT
TTTATCTGTGAAGATTATGACAGTAGCAGATGAATAAGGACCTGCTAACTACGTGCCAGCAGCCGCGGTCATACGTAGGG
TCCAAGCGTTATCCGGAATTACTGGGCGTAAAGAGTTGCGTAGGTGGCTTGGTAAGTAGATAGTGAAAGCGTGCGGCTCA
ACCGCATATCCATTATCTAAACTGCTTAGCTAGAGGACGAgagagGTAGATGGAATTCCTGATGTAGGGGTAATATCCGT
AGATATCAGGAGGAACACCGATGGCGTAAGCAGTCTACTGGCTCGTTCCTGACACTAAGGCACGAAAGCGTGGGGAGCAA
ACAGG
>OTU_321
TGGGGAATCTTGCACAATGGAGGAAACTCTGATGCAGCGACGCCGCGTGAGCGATGAAGCCCTTCGGGGTGTAAAGCTCT
TTCGGCAGGAACGATAATGACGGTACCTGCAGAAGAAGCTGCGGCTAACTACGTGCCAGCAGCCGCGGTAATACGTAGGC
AGCAAGCGTTGTTCGGAATTACTGGGCGTAAAGAGTgtgtAGGTGGTGTCGTAAGTTTGGTGTGAAATCTCCCGGCTTAA
CTGGGAGGGTGCGCCGAAGACTGCGATGCTGGAGTATGGGAGAGGAAAGCGGAATTCCTGGTGTAGCGGTGAAATGCGTA
GATATCAGGAGGAACACCTGCGGTGTAGACGGCTTTCTGGACCATTACTGACACTGAGACACGAAAGCGTGGGTAGCAAA
CAGG
>OTU_322
TGGGGAATATTGGACAATGGGCGCAAGCCTGATCCAGCCACGCCGCGTGAGTGATGAAGGCCTTCGGGTCGTAAAGCTCT
GTGGGGAGGGACGAACCGCCGGTGGCTAATATCCATCGGCATGACGGTACCTCCTTAGCAAGCACCGGCTAACTTCGTGC
CAGCAGCCGCGGTAATACGAAGGGTGCAAACGTTGCTCGGAATCATTGGGCGTAAAGCGCACGTAGGCGGCTTCGCAAGT
CGGATGTGAAATCCCACGGCTCAACCATGGACGTGCATTCGAAACTGCGGAGCTTGAGTATGGAAGAGGGTCGCGGAATT
CCCGGTGTAGAGGTGAAATTCGTAGATATCGGGAGGAACACCAGTGGCGAAGGCGGCGACCTGGGCCAATACTGACGCTG
AGGTGCGAAAGCGTGGGGAGCAAACAGG
>OTU_323
TGGGGAATATTGGACAATGGGCGGAAGCCTGATCCAGCAACGCCGCGTGAGGGATGACGGCCTTCGGGTTGTAAACCTCT
TTCAGCACAGACGAAGCCTTGTCTTtttGGGTGGGGTGACGGTATGTGCAGAAGAAGCACCGGCCAACTACGTGCCAGCA
GCCGCGGTAATACGTAGGGTGCGAGCGTTGTCCGGAATTATTGGGCGTAAAGGGCTCGTAGGCGGTTTGTCGCGTCGGGA
GTGAAAACACCGGGCTTAACTCGGTGCTTGCTTTCGATACGGGCAGACTAGAGGTATGCAGGGGAGAACGGAATTCCTGG
TGTAGCGGTGAAATGCGCAGATATCAGGAGGAACACCGGTGGCGAAGGCGGTTCTCTGGGCATGACCTGACGCTGAGGAG
CGAAAGTGTGGGGAGCGAACAGG
>OTU_324
TAAGGAATATTGCGCAATGGGCGAAAGCCTGACGCAGCAACGCCGCGTGCGGGATGAAGGCCCTCGGGTTGTAAACCGCT
TTCAGTAGGGAAGAAAATGACGGTACCTACAGAAGAAGCCCCGGCCAACTACGTGCCAGCAGCCGCGGTAACACGTAGGg
ggCGAGCGTTGTCCGGATTTATTGGGCGTAAAGAGCTCGTAGGCGGTTTCGTAAGTCGGATGTGAAAACTCCAGGCTCAA
CTTGGAGACGCCATTCGATACTGCGATGACTTGAGTCCGGTAGGGGAGTGTGGAATTCCTGGTGTAGCGGTGAAATGCGC
AGATATCAGGAGGAACACCGGCGGCGAAGGCGGCACTCTGGGCCGGTACTGACGCTGAGGAGCGAAAGCGTGGGTAGCAA
ACAGG
>OTU_325
TCGGGAATTTTGCGCAATGGGCGAAAGCCTGACGCAGCAACGCCGCGTGCGGGATGAAGGCCTTCGGGTCGTAAACCGCT
TTTCTCAGGGACGATAATGACGGTACCTGAGGAATAAGTCACGGCTAACTACGTGCCAGCAGCCGCGGTAATACGTAGGT
GACTAGCGTTGTCCGGATTTACTGGGCGTAAAGAGCgcgcAGGCGGTCGTGCAAGTCGAGTGTGAAAGCCcccGGCTCAA
CTGGGGAGGGTCACTCGATACTGCTCGACTTGAAGGCGGGAGAGGGAAGCGGAATTCCCGGTGTAGTGGTGAAATGCGTA
GATATCGGGAGGAACACCAGTGGCGAAGGCGGCTTCCTGGCCCGTTCTTGACGCTGAGGCGCGAAAGCTAGGGGAGCAAA
CGGG
>OTU_326
TGGGGAATATTGGACAATGGACCAAAAGTCTGATCCAGCAATTCTGtgtgCACGATGAAGGTCTTCGGATTGTAAAGTGC
TTTCAGGTGGGAAGAAGAAAGTGACGGTACCACCAGAAGAAGCGACGGCTAAATACGTGCCAGCAGCCGCGGTAATACGT
ATGTCGCAAGCGTTATCCGGAATTATTGGGCGTAAAGCGAGTCTAGGCGGCTTGTTAAGTCAGATGTGAAAATGCGGGGC
TCAACTCCGTATGGCGTTTGAAACTGGCAAGCTAGAGTACTGGAGAGGTGGGCGGAACTACAAGTGTAGAGGTGAAATTC
GTAGATATTTGTAGGAATGCCGATAGTGAAGACAGCTCACTGGACAGATACTGACGCTAAAGCTCGAAAGCGTGGGGAGC
AAACAGG
>OTU_327
TAAGGAATATTGGGCAATGGACGCAAGTCTGACCCAGCCATGCCGCGTGGAGGATGAAGGTCCTCTGGATTGTAAACTTC
TTTTATCTGGGAAGAAATCCATATTTTCTAATGTGGTTGACGGTACCAGATGAATAAGCACCGGCTAACTCCGTGCCAGC
AGCCGCGGTAATACGGAGGGTGCAAGCGTTATCCGGATTCACTGGGTTTAAAGGGTGCGTAGGTGGGCAGGTAAGTCAGT
GGTGAAATCTCCGGGCTTAACTCGGAAACTGCCGTTGATACTATCTGTCTTGAATATCGTGGAGGTTAGCGGAATATGTC
ATGTAGCGGTGAAATGCTTAGATATGACATAGAACACCCATTGCGAAGGCAGCTAACTACACGATCATTGACACTGAGGC
ACGAAAGCGTGGGGAGCAAACAGG
>OTU_328
TGGGGAATATTGGACAATGGGCGCAAGCCTGATCCAGCCATGCCGCGTGGATGATGAAGGCCTTAGGGTTGTAAAGTCCT
TTTAACGGGGAAGATAATGACGGTACCCGTAGAATAAGCCCCGGCTAACTTCGTGCCAGCAGCCGCGGTAATACGAAGGg
ggCTAGCGTTGCTCGGAATCACTGGGCGTAAAGCGCACGTAGGCGGCTTTCTAAGTCAGGGGTGAAATCCTGGAGCTCAA
CTCCAGAACTGCCTTTGATACTGGAGAGCTTGAGTTCGGGAGAGGTGAGTGGAACTGCGAGTGTAGAGGTGAAATTCGTA
GATATTCGCAAGAACACCAGTGGCGAAGGCGGCTCACTGGCCCGATACTGACGCTGAGGTGCGAAAGCGTGGGGAGCAAA
CAGG
>OTU_329
TAAGGAATATTGCGCAATGGGCGAAAGCCTGACGCAGCGACGCCGCGTGGgggATGAAGGTCTTCGGATTGTAAACCCCT
TTCGGGAGGGAAAATGGAACGAGCAATCGTTCGGATGGTACCTCCAGAAGCAGCCACGGCTAACTTCGTGCCAGCAGCCG
CGGTAATACGAAGGTGGCAAGCGTTGTTCGGATTTACTGGGCGTACAGGGAGCGTAGGCGGTTTGGTAAGCCCTCTGGGA
AATCTTCGGGCTTAACCCGAAAAGTTCAGAGGGGACTGCCAGGCTAGAGGACGGGAGAGGAGCGCGGAATTCCCGGTGTA
GCGGTGAAATGCGTAGAGATCGGGAGGAAGGCCGGTGGCGAAGGCGGCGCTCTGGAACGTTTCTGACGCTGAGGCTCGAA
AGCGTGGGGAGCAAACAGG
>OTU_330
TGAGGAATATTGCGCAATGGGCGAAAGCCTGACGCAGCGACGCCGCGTGGAGGACGAAGGTCTTCGGATCGTAAACTCCT
GTCGAGCGGGACGAAGCCGGGACGGTGAACAGCCGTTTCGGTTGACGGTACCGCTAAAGGAAGCCCCGGCTAACTCCGTG
CCAGCAGCCGCGGTAATACGGAGGgggCCAGCGTTGTTCGGAATCATTGGGCGTAAAGGGCGCGTAGGCGGCTTGGTAAG
TCCGTTGTGAAATCCCTCGGCTCAACCGAGGAACTGCGACGGATACTGCTTGGCTTGAGTCCCGGAGAGGGTAGCGGAAT
TCCCAGTGTAGCGGTGAAATGCGTAGATATTGGGAGGAACATCGGTGGCGAAGGCGGCTACCTGGACGGGTACTGACGCT
GATGCGCGAAAGCTAGGGGAGCAAACAGG
>OTU_331
TGGGGAATATTGCACAATGGACGAAAGTCTGATGCAGCGACGCCGTGTGAGGGATGACGGCCTCGGGTTGTAAACCTCTT
TCGCCAGGGACGAAGCTAACGTGACGGTACCTGGAGAAGAAGCGCCGGCCAACTACGTGCCAGCAGCCGCGGTAAGACGT
AGGGCGCGAGCGTTGTCCGGATTTATTGGGCGTAAAGAGCTCGTAGGCGGTTCATTGCGTCAACCGTGAAATCCTGTGGC
TCAACTACAGGTCTGCGGTTGATACGGGTGGGCTGGAGTTCGGTAGGGGAGACTGGAATTCCTGGTGTAGCGGTGAAATG
CGCAGATATCAGGAGGAACACCGGTGGCGAAGGCGGGTCTCTGGGCCGATACTGACGCTGAGGAGCGAAAGCGTGGGGAG
CGAACAGG
>OTU_332
TCGGGAATTTTGGGCAATGGGCGAAAGCCTGACCCAGCAACGCCGCGTGAAGGATGAAATCCTTCGGGATGTAAACTTCG
CAAGAACGGGAAGAATAAACCGGTGTTAACACCACCGGCGATGACGGTACTGTTTGTAAGCTCCGGCTAACTCCGTGCCA
GCAGCCGCGGTAATACGGggggAGCAAGCGTTGTTCGGATTTACTGGGCGTAAAGGGCGGGTAGGCGGCCACTGCAAGTC
GGTTGTGAAATCTCCGGGCTTAACTCGGAAAGGTCAATCGATACTGCAGGGCTAGAGTGCAGAAGGGGCAACTGGAATTC
TCGGTGTAGCGGTGAAATGCGTAGATATCGAGAGGAACACCTGCGGCGAAGGCGGGTTGCTGGGCTGACACTGACGCTGA
ACTGCGAAAGCTAGGGGAGCGAACGGG
>OTU_333
TGGGGAATATTGCGCAATGGGCGAAAGCCTGACGCAGCGACGCCGCGTGGGTGATGAAGGCCTTCGGGTCGTAAAGCCCT
GTCGCAGGGGAAGAACAAGCATCGGGATAATACCCCGGTGCCCTGACGGTACCCTGCAAGAAAGCACCGGCTAACTCCGT
GCCAGCAGCCGCGGTAATACGGAGGGTGCGAGCGTTGTTCGGAATTACTGGGCGTAAAGCGCGTGTAGGCGGCCGATTAA
GTCTGGTGTGAAAGCCCGGGGCTCACCcccGGAAGTGCGCTGGAAACTGGTCGGCTAGAGTATGGGAGAGGAAAGTGGAA
TTCCCGGTGTAGCGGTGAAATGCGTAGATATCGGGAGGAACACCAGCGGCGAAGGCGGCTTTCTGGACCAATACTGACGC
TGAGACGCGAAAGCGTGGGGAGCAAACAGG
>OTU_334
TTAGGAATCTTGGGCAATGGGCGAAAGCCTGACCCAGCAACGCCGCGTGGGTGATGAAGGCCTTCGGGTCGTAAAGCTCT
TTTCCCGGGGAAGATGATGACGGTACCCGGGGAATAAGCCCCGGCTAACTACGTGCCAGCAGCCGCGGTAATACGTAGGg
ggCGAGCGTTGTCCGGATTTATTGGGCGTAAAACGCTTGTAGGCGGCCACGCTGCGTCGTGCGTGAAATCTCCCGGCTCA
ACTGGGAGGGGTCGTGCGATACGGGCGGGCTCGAGGCCGGTAGGgggACGCGGAATTCCCGGTGTAGTGGTGGAATGCGT
AGATATCGGGAGGAACACCAGTGGCGCAGGCGGCGTCCTGGACCGGCACTGACGCTGAGGAGCGAAAGCGTGGGGAGCGA
TCCGG
>OTU_335
TGGGGAATTGTTCACAATGGGCGCAAGCCTGATGACGCAACGCCGCGTGGgggATGAAGGTCTTCGGATTGTAAACCCCT
GTCGAACGGGACGAACGGCCTCTGGGCTAATCACCAGGGGAGTGACGGTACCGTTAAAGGAAGCCACGGCTAACTCTGTG
CCAGCAGCCGCGGTAATACAGAGGTGGCAAGCGTTGTTCGGAATTACTGGGCGTAAAGGGCGCGTAGGCGGCCATCTAAG
TCAGACGTGAAATCCcccGGCTTAACCTGGGAACTGCGTCTGATACTGGAAGGCTCGAGTTTGGGAGAGGGATGTGGAAT
TCCAGGTGTAGCGGTGAAATGCGTAGATATCTGGAGGAACACCGGTGGCGAAGGCGGCATCCTGGACCAACACTGACGCT
GAGGCGCGAAAGCTAGGGGAGCAAACGGG
>OTU_336
TGGGGAATCTTGCGCAATGGGCGAAAGCCTGACGCAGCAACGCCGCGTGGgggATGAAGGCTTTCGGGTTGTAAACCCCT
TTCAGCAGGGACGATTATGACGGTACCTGCAGAAGAAGGACCGGCCAACTACGTGCCAGCAGCCGCGGTAATACGTAGGG
TCCAAGCGTTGTCCGGATTTATTGGGCGTAAAGAGCTCGTAGGCGGCTCAGTAAGTCGGATGTGAAAACTCGGGGCTCAA
CCCCGAGACGCCATCCGATACTGCTGTGGCTTGAGTCTGGTAGGGGAACACGGAATTCCTGGTGTAGCGGTGAAATGCGC
AGATATCAGGAGGAACACCGATGGCGAAGGCAGTGTTCTGGGCCAGTACTGACGCTGAGGAGCGAAAGCGTGGGTAGCAA
ACAGG
>OTU_337
TAGGGAATATTGGGCAATGGACGGAAGTCTGACCCAGCCATGCCGCGTGCAGGAAGAAGGCCTTCTGGGTTGTAAACTGC
TTTTATCAGGGAAGAAAACACTCCTGCGGGAGAAACTGACGGTACCTGATGAATAAGCACCGGCTAACTCCGTGCCAGCA
GCCGCGGTAATACGGAGGGTGCAAGCGTTGTCCGGATTTATTGGGTTTAAAGGGTGCGTAGGCGGCTTATTAAGTCAGTG
GTGAAAGCCAACAGCTCAACTGTTGAACTGCCATTGATACTGATAAGCTTGAGTACAGACGAGGTAGGCGGAATTGAAGA
TGTAGCGGTGAAATGCATAGATATCTTCAAGAACACCGATTGCGTAGGCAGCTTACTAGGCTGTAACTGACGCTGAGGCA
CGAAAGCGTGGGGAGCGAACAGG
>OTU_338
TGGGGAATCTTGCGCAATGGGCGAAAGCCTGACGCAGCGACGCCGCGTGCGGGAAGAAGGCCTTCGGGTTGTAAACCGCT
TTCAGGAGGGACGAAGCCACTCGGGTTAATAGCCTAGAGGGTGACGGTACCTCCAGAAGAAGCCCCGGCTAACTACGTGC
CAGCAGCCGCGGTAATACGTAGGgggCTAGCGTTGTCCGGATTTATTGGGCGTAAAGAGCGTGTAGGCGGCCAGGTAGGT
CTGGTGTGAAAACTCGAGGCTTAACCTCGAGATGTCATCGGAAACCATTTGGCTAGAGTCCGGAAGAGGAAAGTGGAATT
CCTGGTGTAGCGGTGAAATGCGCAGATATCAGGAAGAACACCAATGGCGAAAGCAGCTTTCTGGGACGGTACTGACGCTG
AGACGCGAAAGCGTGGGGAGCGAACAGG
>OTU_339
TGGGGAATATTGGACAATGGgggAAACCCTTATCCAGCGACGCCGCGTGAGGGAAGAAGGTTTTCGGATTGTAAACCTCT
GTCAGTGGGGACGATAATGACGGTACCCACGGAGGAAGCCACGGCTAACTACGTGCCAGCAGCCGCGGTAATACGTAGGT
GGCAAGCGTTGTCCGGAATTACTGGGTGTAAAGGGAGCGTAGGCGGGATGTCAAGTCAGAAGTGAAAATTATGGGCTCAA
CTCATAACCTGCTTTTGAAACTGATATTCTTGAGTGAAGTAGAGGCAAGCGGAATTCCTAGTGTAGCGGTGAAATGCGTA
GATATTAGGAGGAACACCAGTGGCGAAGGCGGCTTGCTGGGCTTTTACTGACGCTGAGGCTCGAAAGCGTGGGGAGCAAA
CAGG
>OTU_340
TGGGGAATATTGGGCAATGGGCGCAAGCCTGACCCAGCAACGCCGCGTGAAGGAAGAAGGCCCTCGGGTTGTAAACTTCT
TTTATTCGGGACGAAACAAATGACGGTACCGAATGAATAAGCCACGGCTAACTACGTGCCAGCAGCCGCGGTAATACGTA
GGTGGCAAGCGTTATCCGGATTTACTGGGTGTAAAGGGCGTGTAGGCGGGAGAGCAAGTCAGACGTGAAATTCCAGGGCT
CAACCCTGGAACTGCGTTTGAAACTGTTCTTCTTGAGTGATGGAGAGGCAGGCGGAATTCCGTgtgtAGCGGTGAAATGC
GTAGATATACGGAGGAACACCAGTGGCGAAGGCGGCCTGCTGGACTGCAACTGACGTTGAGGCTCGAAGGCGTGGGGAGC
AAACAGG
>OTU_341
CTAGGAATCTTGGGAATGGGCGAAAGCCTGACCCAGCAACGCCGCGTGGGCGATGAAGGCCTTCGGGTCGTAAAGCCCTT
TTGCAGGGGAAGATGATGACGGTACCCTGCGAATAAGCCACGGCTAACTACGTGCCAGCAGCCGCGGTAATACGTAGGTG
GCAAGCGTTGTCCGGATTTACTGGGCGTAAAGGGCGTGCAGGCGGTCTGTTAAGTCTAGGGTGAAAGCTCCCGGCTCAAC
TGGGAGAGGTCCTTGGATACTGGCGGACTTGAGGGAGGTAGAGGAGAGTGGAATTCCCGGTGTAGTGGTGATATGCGTAG
ATATCGGGAGGAACACCAGTGGCGAAGGCGGCTctctGGGCCTTTCCTGACGCTGAGACGCGAAAGCGTGGGGAGCGAAC
CGG
>OTU_342
TGGGGAATCTTCCGCAATGGACGAAAGTCTGACGGAGCAACGCCGCGTGAGTGATGAAGGATTTCGGTCTGTAAAGCTCT
GTTGTTTATGACGAACGTGCAGTgtgtgAACAATGCATTGCAATGACGGTAGTAAACGAGGAAGCCACGGCTAACTACGT
GCCAGCAGCCGCGGTAATACGTAGGTGGCGAGCGTTGTCCGGAATTATTGGGCGTAAAGAGCATGTAGGCGGCTTAATAA
GTCGAGCGTGAAAATGCGGGGCTCAACCCCGTATGGCGCTGGAAACTGTTAGGCTTGAGTGCAGGAGAGGAAAGGGGAAT
TCCCAGTGTAGCGGTGAAATGCGTAGATATTGGGAGGAACACCAGTGGCGAAGGCGCCTTTCTGGACTGTGTCTGACGCT
GAGATGCGAAAGCCAGGGTAGCGAACGGG
>OTU_343
TGGGGAATATTGCACAATGGgggAAACCCTGATGCAGCGACGCCGCGTGAAGGAAGAAGTATCTCGGTATGTAAACTTCT
ATCAGCAGGGAAGAAAATGACGGTACCTGACTAAGAAGCCCCGGCTAACTACGTGCCAGCAGCCGCGGTAATACGTAGGg
ggCAAGCGTTATCCGGATTTACTGGGTGTAAAGGGAGCGTAGACGGATGGACAAGTCTGATGTGAAAGGCTGGGGCTCAA
CCCCGGGACTGCATTGGAAACTGCCCGTCTTGAGTGCCGGAGAGGTAAGCGGAATTCCTAGTGTAGCGGTGAAATGCGTA
GATATTAGGAGGAACACCAGTGGCGAAGGCGGCTTACTGGACGGTAACTGACGTTGAGGCTCGAAAGCGTGGGGAGCAAA
CAGG
>OTU_344
TGGGGAATTGTTCGCAATGGGCGCAAGCCTGACGACGCAACGCCGCGTGGAGGACGAAGATCTTCGGGTCGTAAACTCCT
TTCGATCGGGAAGAACGGCTTCCGGGTGAACAATCCGGGAGAGTGACGGTACCGAgagaAGAAGCCCCGGCTAACTCCGT
GCCAGCAGCCGCGGTAATACGGggggggCAAGGCGTTGTTCGGAATTACTGGGCGTAAAGGGCTCGTAGGCGGCCAACTA
AGTCCGACGTGAAATCCCCAGGCTTAACCTGGGAACTGCGTCGGATACTGGATGGCTTGAATTCGGGAGAGGGATGCAGA
ATTCCAGGTGTAGCGGTGAAATGCGTAGATATCTGGAGGAATACCGGTGGCGAAGGCGGCATCCTGGACCGACATTGACG
CTGAGGAGCGAAAGCTAGGGGAGCAAACGGG
>OTU_345
TGGGGAATATTGCACAATGGGCGAAAGCCTGATGCAGCAACGCCGCGTGAAGGAAGAAGGCTTTCGGGTCGTAAACTTCT
GTCCTTGGGGAAGAAGAACTGACGGTACCCAAGGAGGAAGCCCCGGCTAACTACGTGCCAGCAGCCGCGGTAATACGTAG
GgggCAAGCGTTATCCGGAATTATTGGGCGTAAAGAGTACGTAGGTGGCAACCTAAGCGCAGGGTTTAAGGCAATGGCTT
AACCATTGTTCGCCCTGCGAACTGGGATGCTTGAGTGCAGGAGAGGAAAGCGGAATTCCTAGTGTAGCGGTGAAATGCGT
AGATATTAGGAGGAACACCAGTGGCGAAGGCGGCTTTCTGGACTGTAACTGACACTGAGGTACGAAAGCGTGGGGAGCAA
ACAGG
>OTU_346
TGGGGAATATTGGACAATGGgggCAACCCTGATCCAGCAATGCCGCGTGAGTGATGAAGGCCTCGGGTTGTAAAGCTCTT
TTGGCGGGGACGATGATGACGGTACCCGCAGAATAAGCCCCGGCTAACTTCGTGCCAGCAGCCGCGGTAATACGAAGGgg
gCTAGCGTTGTTCGGAATTACTGGGCGTAAAGGGCGCGTAGGCGGTCCTGATCGTCGGATGTGAAAGGCCTGGGCTCAAC
CTGGGAACTGCATCCGATACGGCGGGACTGGAGTGTGGGAGAGGTTGGTGGAATTCCCAGTGTAGAGGTGAAATTCGTAG
ATATTGGGAAGAACACCGGTGGCGAAGGCGGCCAACTGGACCACAACTGACGCTGAGGCGCGAAAGCGTGGGGAGCAAAC
AGG
>OTU_347
TGGGGAATTTTGGACAATGGGCGCAAGCCTGATCCAGCCATTCCGCGTGCAGGATGAAGGCCCTCGGGTTGTAAACTGCT
TTTGTACGGAACGAAACGGCCTGGGTTAATACCTCGGGCTAATGACGGTACCGTAAGAATAAGCACCGGCTAACTACGTG
CCAGCAGCCGCGGTAATACGTAGGGTGCGAGCGTTAATCGGAATTACTGGGCGTAAAGCGTGCGCAGGCGGTGATGTAAG
ACAGGTGTGAAATCCCCGGGCTTAACCTGGGAACTGCATTTGTGACTGCATCGCTGGAGTGCGGCAGAGGgggATGGAAT
TCCGCGTGTAGCAGTGAAATGCGTAGATATGCGGAGGAACACCGATGGCGAAGGCAATCCCCTGGGCCTGCACTGACGCT
CATGCACGAAAGCGTGGGGAGCAAACAGG
>OTU_348
TGGGGAATCTTGCGCAATGGGCGAAAGCCTGACGCAGCAACGCCGCGTGCGGGATGAAGGCTCTCGGGTTGTAAACCGCT
TTCAGGAGGGACGAAATTGACGGTACCTCCAGAAGAAGCCCCGGCCAACTACGTGCCAGCAGCCGCGGTAACACGTAGGg
ggCGAGCGTTGTCCGGATTTATTGGGCGTAAAGAGCTCGTAGGCGGTTAGGAAAGTCGGGTGTGAAAGCTCGAGGCTCAA
CCTCGAGACGCCACTCGATACTTCCTTGACTGGAGTCCGGTAGAGGAGTGCGGAATTCCTGGTGTAGCGGTGAAATGCGC
AGATATCAGGAGGAACACCAACGGCGAAGGCAGCACTCTGGGCCGGTACTGACGCTGAGGAGCGAAAGCGTGGGGAGCAA
ACAGG
>OTU_349
TAGGGAATCTTGCGCTAATGCGCGAAAGCGTGACGCAGCGACGCCGCGTGCGGGATGAAGGCCCTCGGGTCGTAAACCGC
TTTCGGCAGGGACGAAGCGAAAGTGACGGTACCTGCAGAAGAAGTCCCGGCTAACTACGTGCCAGCAGCCGCGGTAACAC
GTAGGGGACGAGCGTTGTCCGGATTCATTGGGCGTAAAGCgcgcgTAGGCGGCTCGGAAAGTCGGTCGTGAAATCCTGGG
GCTCAACCCCGGAACTGCGTCCGATACTTCCGAGCTGGAGGCAGGTAGGGGAGATCGGAATTCCTGGTGTAGCGGTGAAA
TGCGCAGATATCAGGAGGAACACCGGTGGCGAAGGCGGATCTCTGGGCCTTGCCTGACGCTGAGGCGCGAAAGCTAGGGG
AGCGAACAGG
>OTU_350
TAAGGAATATTGGACAATGGAGGCAACTCTGATCCAGCCATGCCGCGTGAAGGATGAATGCGCTATGCGTTGTAAACTTC
TTTTATACGGGAAaaaTATCCGCTATTCTTAGCGGATTGATTGTACTGTAAGAATAAGGGTCGCTAACTTCGTGCCAGCA
GCCGCGGTAATACGAAGGACCCGAGCGTTATCCGGATTTATTGGGTTTAAAGGGTGCGTAGGCGTCCTGGAAAGTTACGG
TTGAAATCTCCTTGCTCAACAAGGAAACTGGCCGTAAAACTATCAGGATTGAGTACATTTGAAGCGGGCGGAATGTGTCA
TGTAGCGGTGAAATGCTTAGATATGACACAGAACACCAATTGCGAAGGCAGCTCGCTAAACTGTAACTGACGCTGAGGCA
CGAAAGCGTGGGGATCAAACAGG
>OTU_351
TGGGGAATCTTGCGCAATGGGCGAAAGCCTGACGCAGCAACGCCGCGTGCGGGAAGAAGGCTCTCGGGTTGTAAACCGCT
TTCAGCAGGAACGAAAATGACGGTACTTGCAGAAGAAGGTGCGGCCAACTACGTGCCAGCAGCCGCGGTGACACGTAGGC
ACCAAGCGTTGTCCGGATTTATTGGGCGTAAAGAGCTCGTAGGCGGTTCGGTAAGTCGGGTGTGAAAACTTTGGGCTTAA
CCCAAAGCCTGCATCCGATACTGCTGTGACTAGAGTTCGGTAGGGGAGTGGGGAATTCCTAGTGTAGCGGTGAAATGCGC
AGATATTAGGAGGAACACCGGTGGCGAAGGCGCCACTCTGGGCCGAAACTGACGCTGAGGAGCGAAAGCGTGGGTAGCAA
ACAGG
>OTU_352
TGGGGAATTGTTCGCAATGGGCGCAAGCCTGACGACGCAACGCCGCGTGGAGGATGAAGATCTTCGGGTCGTAAACTCCT
GTCGAGCGGGAAGAATGCCTTGCGGGTGAATAATCCGCGAGGGTGACGGTACCGCTAAAGGAAGCCCCGGCTAACTCCGT
GCCAGCAGCCGCGGTAATACGGggggggCAAGCGTTGTTCGGAATTACTGGGCGTAAAGGGCTCGTAGGTGGCCAACTAA
GTCAGACGTGAAATCCCCAGGCTCAACTTGGGAACTGCGTCTGATACTGGATGGCTTGAATTCGGGAGAGGGATGCAGAA
TTCCAGGTGTAGCGGTGAAATGCGTAGATATCTGGAGGAATACCGGTGGCGAAGGCGGCATCCTGGACCGATATTGACAC
TGAGGAGCGAAAGCCAGGGGAGCAAACGGG
>OTU_353
TGGGGAATATTGCACAATGGgggAAACCCTGATGCAGCGACGCCGCGTGAGTGAAGAAGTATTTCGGTATGTAAAGCTCT
ATCAGCAGGAACGAGACAAGACGGTACCTGACTAAGAAGCCCCGGCTAACTACGTGCCAGCAGCCGCGGTAATACGTAGG
gggCAAGCGTTATCCGGAATCACTGGGTGTAAAGGGAGCGTAGACGGCTGAGCAAGCCTGAAGTGAAAGGCGGgggCCCA
ACCCCTGGACTGCTTTGGGAACTGTACGGCTGGAGTGCAGGAGAGGTAAGTGGAATTCCTAGTGTAGCGGTGAAATGCGT
AGATATTAGGAGGAACACCAGTGGCGAAGGCGGCTTACTGGACTGTAACTGACGTTGAGGCTCGAAAGCGTGGGGAGCAA
ACAGG
>OTU_354
TGGGGAATATTGCACAATGGGCGAAAGCCTGATGCAGCAACGCCGCGTGAAGGAAGACGGTTTTCGGATTGTAAACTTCT
GTTCTTAGTGAAGAATAATGACGGTAACTAAGGAGCAAGCCACGGCTAACTACGTGCCAGCAGCCGCGGTAATACGTAGG
TGGCAAGCGTTGTCCGGAATTACTGGGTGTAAAGGGAGCGTAGGCGGGAAGCCAAGTCAGCTGTGAAAACTACGGGCTTA
ACCTGTAGACTGCAGTTGAAACTGGCTTTCTTGAGTGAAGTAGAGGTTGGCGAATTCCGAGTGTAGCGGTGAAATGCGTA
GATATTCGGAGGAACACCGGTGGCGAAGGCGGCCAACTGGGCTTTAACTGACGCTGAGGCTCGAAAGTGTGGGGAGCAAA
CAGG
>OTU_355
TGAGGAATATTGGTCAATGGACGCAAGTCTGAACCAGCCATGCCGCGTGCAGGATGACGGCTCTATGAGTTGTAAACTGC
TTTTGTACGAGGGTAAACGCAGATACGTGTATCTGTCTGAAAGTATCGTACGAATAAGGATCGGCTAACTCCGTGCCAGC
AGCCGCGGTAATACGGAGGATTCAAGCGTTATCCGGATTTATTGGGTTTAAAGGGTGCGTAGGCGGTTTGATAAGTTAGA
GGTGAAATTTCGGGGCTCAACCCTGAACGTGCCTCTAATACTGTTGAGCTAGagagTAGTTGCGGTAGGCGGAATGTATG
GTGTAGCGGTGAAATGCTTAGAGATCATACAGAACACCGATTGCGAAGGCAGCTTACCAAACTATATCTGACGTTGAGGC
ACGAAAGCGTGGGGAGCAAACAGG
>OTU_356
TGGGGAATATTGGACAATGGGCGAAAGCCTGATCCAGCAATGCCGCGTGAGTGATGAAGGCCTTAGGGTTGTAAAGCTCT
TTTACCCGGGATGATAATGACAGTACCGGGAGAATAAGCTCCGGCTAACTCCGTGCCAGCAGCCGCGGTAATACGGAGGG
AGCTAGCGTTGTTCGGAAATACTGGGCGTAAAGCGCACGTAGGCGGCGCAGCAAGTCAGGGGTGAAATCCCGGGGCTCAA
CCCCGGAACTGCCCTTGAAACTGCAGTGCTAGAATCTTGGAGAGGCGAGTGGAATTCCGAGTGTAGAGGTGAAATTCGTA
GATATTCGGAAGAACACCAGTGGCGAAGGCGACTCGCTGGACAAGTATTGACGCTGAGGTGCGAAAGCGTGGGGAGCAAA
CAGG
>OTU_357
TGAGGAATATTGGGCAATGGAGGCAACTCTGACCCAGCCATGCCGCGTGCAGGAAGAAGGTTCTATGGATCGTAAACTGC
TTTTATACAGGAAGAAACACTCCCTCGTGAGGGAGCTTGACGGTACTGTAAGAATAAGCACCGGCTAACTCCGTGCCAGC
AGCCGCGGTAATACGGAGGGTGCAAGCGTTATCCGGAATCATTGGGTTTAAAGGGTCCGCAGGCGGTCAATTAAGTCAGA
GGTGAAATCCCATAGCTCAACTATGGAACTGCCTTTGATACTGGTTGACTTGAGTTATACGGAAGTAGATAGAATGTGTA
GTGTAGCGGTGAAATGCATAGAGATTACACAGAATACCGATTGCGAAGGCAGTCTACTACGTAtataCTGACGCTCATGG
ACGAAAGCGTGGGGAGCGAACAGG
>OTU_358
TGGGGAATTTTGGACAATGGgggCAACCCTGATCCAGCCATGCCGCGTGAGTGAAGAAGGCCTTCGGGTTGTAAAGCTCT
TTCGGTGGGAACGAAACGGGGCGTGCTAATACCACGCACCAATGACGGTACTCACAGAAGAAGCACCGGCTAACTACGTG
CCAGCAGCCGCGGTAATACGTAGGGTGCGAGCGTTAATCGGAATTACTGGGCGTAAAGCGTGCGTAGGCGGTTGCACAAG
CTTGATGTGAAAGCCCCGGGCTCAACCTGGGAATGGCATTGAGGACTGTGCGGCTTGAGTGCGGCAGAGGGAGGTGGAAT
TCCAGGTGTAGCAGTGAAATGCGTAGAGATCTGGAGGAACACCGATGGCGAAGGCAGCCTCCTGGGCCGACACTGACGCT
GATGCACGAAAGCGTGGGGAGCAAACAGG
>OTU_359
TCGAGAGGCTTCGGCAATGGgggAAACCCTGACCGAGCGACGCCGCGTGAGGGATGACGCCCTTCGGGGTGTAAACCTCT
TTTCTGAGGGAAGAAACTCGGCGGAGTGAACAACTCCGTCGACTGACGGTACCTCAGGAATAAGCTCCGGCCAACTCCGT
GCCAGCAGCCGCGGTAACACGGggggAGCAAACGTTGTTCGGAATCACTGGGCGTAAAGGGCGCGTAGGCGGCCTCGTAA
GTGGTgtgtgAAATGTCCTGGCTCAACCAGGGAATTGCGCTCCAAACTGCGAGGCTTGAGGGCAGTAGAGGAAGCTGGAA
TTCCAGGTGTAGCGGTGAAATGCGTAGATATCTGGAGGAACACCGTTGGCGAAGGCGAGCTTCTGGGCTGTTCCTGACGC
TGATGCGCGAAAGCTGGgggAGCAAACAGG
>OTU_360
TGGGGAATATTGCACAATGGGCGCAAGCCTGATGCAGCAACGCCGCGTGCGGGATGACGGCCTTCGGGTTGTAAACCGCT
TTTAGTAAGGAAGAAGGGGCTTCGGCCTTGACGGTACTTGCAGAAaaaGGACCGGCTAACTACGTGCCAGCAGCCGCGGT
AATACGTAGGGTCCGAGCGTTGTCCGGAATTATTGGGCGTAAAGAGCTCGTAGGCGGTTTGTCGCGTCTGCTGTGAAATC
CCGAGGCTCAACCTCGGGCCTGCAGTGGGTACGGGCAGACTTGAGTGGTGTAGGGGAGACTGGAATTCCTGGTGTAGCGG
TGGAATGCGCAGATATCAGGAGGAACACCGATGGCGAAGGCAGGTCTCTGGGCACTTACTGACGCTGAGGAGCGAAAGCG
TGGGGAGCGAACAGG
>OTU_361
TGGGGAATATTGCGCAATGGGCGAAAGCCTGACGCAGCGACGCCGCGTGAGGGATGACGGCCTCGGGTTGTAAACCTCTT
TCGCCAGGGACGAAGGGTGACTGACGGTACCTGGAGAAGAAGCACCGGCTGACTACGTGCCAGCAGCCGCGGTAATACGT
AGGGTGCGAGCGTTGTCCGGAATTATTGGGCGTAAAGAGCTCGTAGGCGGTTTGTTGCGTCGGTCGTGAAAACCTGGGGC
TTAACCCTGGGCTTGCGGTCGATACGGGCAGACTTGAGTTCGGTAGGGGAGACTGGAATTCCTGGTGTAGCGGTGAAATG
CGCAGATATCAGGAGGAACACCGGTGGCGAAGGCGGGTCTCTGGGCCGATACTGACGCTGAGGAGCGAAAGCGTGGGGAG
CGAACAGG
>OTU_362
TGGGGAATATTGGACAATGGgggAAACCCTGATCCAGCGACGCCGCGTGGGTGAAGAAGGCCTGCGGGTTGTAAAGCCCT
TTCAGTGGGGAAGAAAAGCCTCGAGTTAACACCTCGGGGTCTTGACGTAACCCATAGAAGAAGCACCGGCTAACTCTGTG
CCAGCAGCCGCGGTAATACAGAGGGTGCGAGCGTTAATCGGAATTACTGGGCGTAAAGCgcgcgTAGGCGGCTTTGCAAG
TCGGGTGTGAAATCCCCAGGCTTAACCTGGGAACTGCATTCGAGACTGCATTGCTAGAGTATGGGAGAGGGAAGTGGAAT
TTCCGGTGTAGCGGTGAAATGCGTAGATATCGGAAGGAACATCAGTGGCGAAAGCGACTTCCTGGACCAATACTGACGCT
CATGTGCGAAAGCGTGGGGAGCAAACAGG
>OTU_363
TGGGGAATATTGGACAATGGGCGAAAGCCTGATCCAGCAATGCCGCGTgtgtgAAGAAGGTCTTCGGATCGTAAAGCACT
TTCGACAGGGACGATGATGACGGTACCTGTAGAAGAAGCCCCGGCTAACTTCGTGCCAGCAGCCGCGGTAATACGAAGGg
ggCTAGCGTTACTCGGAATTACTGGGCGTAAAGGGCGCGTAGGCGGCTTGGCCAGTCAGGCGTGAAATTCCTGGGCTTAA
CCTGGGGACTGCGCTTGATACTGCCAGGCTTGAGGCCGAgagagGGTGGTGGAATTCCCAGTGTAGAGGTGAAATTCGTA
GATATTGGGAAGAACACCGGTGGCGAAGGCGACCACCTGGCTCGGTACTGACGCTGAGGCGCGACAGCGTGGGGAGCAAA
CAGG
>OTU_364
TAGGGAATCTTCCACAATGGGCGAAAGCCTGATGGAGCAACGCCGCGTGGGTGAAGAAGGTCTTCGGATCGTAAAACCCT
GTTGTTAGAGAAGAAAGTGCGTGAGAGTAACTGTTCACGTTTCGACGGTATCTAACCAGAAAGCCACGGCTAACTACGTG
CCAGCAGCCGCGGTAATACGTAGGTGGCAAGCGTTATCCGGATTTATTGGGCGTAAAGGGAACGCAGGCGGTCTTTTAAG
TCTGATGTGAAAGCCTTCGGCTTAACCGGAGTAGTGCATTGGAAACTGGGAGACTTGAGTGCAGAAGAGGAGAGTGGAAC
TCCATGTGTAGCGGTGAAATGCGTAGATatatGGAAGAACACCAGTGGCGAAAGCGGCTctctGGTCTGTAACTGACGCT
GAGGTTCGAAAGCGTGGGTAGCAAACAGG
>OTU_365
TGGGGAATTTTGGACAATGGgggCAACCCTGATCCAGCAATGCCGCGTGAGTGAAGAAGGCCTCGGGTTGTAAAGCTCTT
TCGGTGGGAACGAAATGGGGCGGGTGAACAATCCGTCTCGATGACGGTACTCACAGAAGAAGCACCGGCTAACTACGTGC
CAGCAGCCGCGGTAATACGTAGGGTGCGAGCGTTAATCGGAATTACTGGGCGTAAAGCGTGCGTAGGCGGCgcgcTAAGA
CAGGTGTGAAAGCCCCGGGCTTAACCTGGGAATGGCGCTTGTGACTGGCGGGCTCGAGTGCGGCAGAGGGAGGTGGAATT
CCACGTGTAGCAGTGAAATGCGTAGAGATGTGGAGGAACACCGATGGCGAAGGCAGCCTCCTGGGCCGACACTGACGCTC
AAGCACGAAAGCGTGGGGAGCAAACAGG
>OTU_366
TGGGGAATTTTGGACAATGGGCGCAAGCCTGATCCAGCCATGCCGCGTGGGTGAAGAAGGCCTTCGGGTTGTAAAGCCCT
TTCGGCTGGGACGAAAAGGTCCGCGCTAACACCGCGGATCCATGACGGTACCAGCAGAAGAAGCACCGGCTAACTACGTG
CCAGCAGCCGCGGTAATACGTAGGGTGCAGGCGTTAATCGGAATTACTGGGCGTAAAGCGTGCGCAGGCGGTCTATTAAG
ACAGGTGTGAAATCCCCGGGCTTAACCTGGGAACTGCGCTTGTAACTGATAGGCTTGAGTGTGGCAGAGGggggTGGAAT
TCCACGTGTAGCAGTGAAATGCGTAGAGATGTGGAGGAACACCGATGGCGAAGGCAGCCcccTGGGCTAACACTGACGCT
CATGCACGAAAGCGTGGGGAGCAAACAGG
>OTU_367
TGGGGAATCTTGCGCAATGGGCGAAAGCCTGACGCAGCGACGCCGCGTGGgggATGAAGGCCCTCGGGTTGTAAACCCCT
TTCGGCAGGGACGAAGCGATCGTGACGGTACCTGCAGAAGAAGCCTCGGCTAACTACGTGCCAGCAGCCGCGGTAACACG
TGGGAGGCGAGCGTTGTCCGGATTCATTGGGCGTAAAGAGCgcgcAGGCGGTTTGGCAAGTCGGATGTGAAATCCCGAGG
CTCAACCTCGGGACTGCATCCGATACTGCCCGACTAGAGGTAGGTAGGGGAGATCGGAATTCCTGGTGTAGCGGTGAAAT
GCGCAGATATCAGGAGGAACACCGGTGGCGAAGGCGGATCTCTGGGCCTTACCTGACGCTCAGGCGCGAAAGCTAGGGGA
GCGAACAGG
>OTU_368
TAGGGAATATTGGACAATGGGTGCAAGCCTGATCCAGCCATGCCGCGTGCAGGAAGAAGGCCTTCTGGGTTGTAAACTGC
TTTGCCAGGGGATAAaaaGCTCGTGCGCGAGAAATTGAAGGTACCTGGTGAATAAGCCACGGCTAACTACGTGCCAGCAG
CCGCGGTAATACGTAGGTGGCAAGCGTTGTCCGGATTTATTGGGTTTAAAGGGTGCGTAGGCGGTCCTGTAAGTCAGTGC
TGAAATATCCCGGCTTAACCGGGAGGGTGGCATTGATACTGCGGGACTTGAGTAAAGTTGAGGTAGGCGGAATTGACGGT
GTAGCGGTGAAATGCTTAGATATCGTCAAGAACACCTATAGCGAAGGCAGCTTACTAAGCTTTAACTGACGCTGAGGCAC
GAAAGTGTGGGGATCAAACAGG
>OTU_369
CAAGGAATTTTCGTCAATGGGCTAACGCCTGAACGAGCAACGCCGCGTGCAGGATGACGGCCTTCGGGTTGTAAACTGCT
TtttCGGgggACGATGATGACGGTACCCCGGGAATAAGGCTCGGCTAACTCTGTGCCAGCAGCCGCGGTAATACAGAGGA
GCCAAGCGTTGTCCGGATTGACTGGGCGTAAAGCGCACGCAGGCGGATGTGCGCGTGGGGTGTGAAATCTGGCCGCTTAA
CGGCCAGGCGCCATCCCATACGGCACGTCTGGAGTGATGCAGAGGTCGGTGGAATTGCCGGTGTAGTGGTGAAATGCGTA
GAGATCGGCAGGAACACCCAGGgggAAACCAGCCGACTGGGCATCGACTGACGCTGAGGTGCGAGAGCGTGGGGAGCGAA
CCGG
>OTU_370
TAGGGAATATTGGTCAATGGATGCAAGTCTGAACCAGCCATGCCGCGTGCAGGAAGACGGCCCTATGGGTTGTAAACTGC
TTTTGTCAGGGGATAAAACAGCTCTGCGGAGCAAATTGAAGGTACCTGGCGAATAAGCCACGGCTAACTACGTGCCAGCA
GCCGCGGTAATACGTAGGTGGCAAGCGTTGTCCGGATTTATTGGGTTTAAAGGGTGCGTAGGCGGCCTTATAAGTCAGTG
CTGAAATATCCCGGCTTAACCGGGAGGGTGGCATTGATACTGTAGGGCTTGAGTAAAGTTGAGGTAGGCGGAATTGACGG
TGTAGCGGTGAAATGCTTAGATATCGTCAAGAACACCGATAGCGAAGGCAGCTTGCTAAACTTTAACTGACGCTGATGCA
CGAAAGTGTGGGGATCAAACAGG
>OTU_371
TGGGGAATCTTGCGCAATGGCCGCAAGGCTGACGCAGCGACGCCGCGTGTGGGATGACGGCCTTCGGGTTGTAAACCACT
GTCGGGAGGAACGAATACTCGGCTTCGAATAGGAGCCCGAGGGTGACGGTACCTCCAAAGGAAGCACCGGCTAACTCCGT
GCCAGCAGCCGCGGTAATACGGAGGGTGCGAGCGTTGTCCGGAATCACTGGGCGTAAAGGGCGCGTAGGTGGCCCGTTAA
GTGGTTGGTGAAATCCCGGGGCTCAACTCCGGGGCTGCCGATCAGACTGGCGGGCTAGAGCACGGTAGGGGCAGATGGAA
TTCCCGGTGTAGCGGTGGAATGCGTAGAGATCGGGAAGAATACCAGTGGCGAAGGCGTTCTGCTGGGCCGTTGCTGACAC
TGAGGCGCGACAGCGTGGGGAGCAAACAGG
>OTU_372
TGGGGAATATTGCGCAATGGGCGAAAGCCTGACGCAGCGACGCCGCGTGCGGGATGAAGGTCTTCGGATTGTAAACCGCT
GTCGGGAGGGACGAAGCTCTGACGGTACCTCCAAAGGAAGCACCGGCTAACTCTGTGCCAGCAGCCGCGGTAATACAGAG
GGTGCGAGCGTTGTCCGGAATCACTGGGCGTAAAGGGCGCGTAGGCGGCTGGGTAAGTAGAGGGTGAAATCCCACGGCTC
AACCGTGGGGCTGCCTTCTCGACTGCCCGGCTCGAGCACGGCAGAGGCCGGTGGAATTCCCGGTGTAGCGGTGGAATGCG
TAGAGATCGGGAAGAATATCGGTGGCGAAGGCGGCCGGCTGGGCCGTTGCTGACGCTGAGGCGCGACAGCGTGGGGAGCA
AACAGG
>OTU_373
TAAGGAATATTGGTCAATGGACGCAAGTCTGAACCAGCCATGCCGCGTGGAGGATGAAGGTCCTCTGGATTGTAAACTTC
TTTTATTTGGGAAGAAATCCATCTATTCTTGGATGGTTGACGGTACCAGATGAATAAGCACCGGCTAACTCCGTGCCAGC
AGCCGCGGTAATACGGAGGGTGCAAGCGTTATCCGGATTCACTGGGTTTAAAGGGTGCGTAGGTGGATTAGTAAGTCAGT
GGTGAAATCTCTGGGCTTAACTCAGAAACTGCCATTGATACTATTAATCTTGAATACCGTGGAGGTCAGCGGAATATGTC
ATGTAGCGGTGAAATGCTTAGATATGACATAGAACACCAATTGCGAAGGCAGCTGGCTACACGAATATTGACACTGAGGC
ACGAAAGCGTGGGGATCAAACAGG
>OTU_374
TGGGGAATTTTGGACAATGGgggCAACCCTGATCCAGCCATGCCGCGTGCGGGAAGAAGGCCTTCGGGTTGTAAACCGCT
TTTGTCCGGGAAGAAAGGGCTCTAGATAATACCTGGAGCTGTTGACGGTACCGGGAGAATAAGCACCGGCTAACTACGTG
CCAGCAGCCGCGGTAATACGTAGGGTGCGAGCGTTAATCGGAATTACTGGGCGTAAAGCGTGCGCAGGCGGTTGGTTGTG
TCTGATGTGAAAGCCCCGGGCTCAACCTGGGAATGGCATTGGAAACTGGCCAGCTGGAGTGTGGCAGAGGggggTGGAAT
TCCGCGTGTAGCAGTGAAATGCGTAGAGATGCGGAGGAACACCGATGGCGAAGGCAGCCcccTGGGCCAACACTGACGCT
CAGGCACGAAAGCGTGGGGAGCAAACAGG
>OTU_375
TGGGGAATATTGGACAATGGGCGCAAGCCTGATCCAGCCATGCCGCGTGAGTGATGAAGGCCTTAGGGTTGTAAAGCTCT
TTTAGCGGGGACGATAATGACGGTACCCGCAGAAaaaGCCCCGGCTAACTTCGTGCCAGCAGCCGCGGTAATACGAAGGg
ggCTAGCGTTGCTCGGAATCACTGGGCGTAAAGCGCACGTAGGTGGGTCGCTAAGTCGGgggTGAAATCCTGGAGCTCAA
CTCCAGAACTGCCTTCGATACTGGCGATCTTTGAGTCCGGGAGAGGTGGGTGGAACTGCGAGTGTAGAGGTGAAATTCGT
AGATATTCGCAAGAACACCAGTGGCGAAGGCGGCTCACTGGCCCGGTACTGACACTGAGGTGCGAAAGCGTGGGGAGCAA
ACAGG
>OTU_376
TGAGGAATATTGGTCAATGGACGAGAGTCTGAACCAGCCAAGTAGCGTGAAGGATGAAGGTTCTATGGATTGTAAACTTC
TTTTATACGGGAATAAACGAATCCACGTGTGGATTtttGCATGTACCGTATGAATAAGGATCGGCTAACTCCGTGCCAGC
AGCCGCGGTAATACGGAGGATCCGAGCGTTATCCGGATTTATTGGGTTTAAAGGGAGCGTAGATGGGTTGTTAAGTCAGT
TGTGAAAGTTTGCGGCTCAACCGTAAAATTGCAATTGATACTGGCAGTCTTGAGTACAGTTGAGGTAGGCGGAATTCGTG
GTGTAGCGGTGAAATGCTTAGATATCACGAAGAACTCCGATTGCGAAGGCAGCTTACTAACCTGTAACTGACATTGATGC
TCGAAAGTGTGGGTATCAAACAGG
>OTU_377
TGGGGAATTTTGCGCAATGGGCGAAAGCCTGACGCAGCAACGCCGCGTGGAGGATGAAGGCCTTCGGGTCGTAAACTCCT
GTCAGGggggACGAAACGCCCGGCAACGGGCATTGACTGTACCCTCTGAGGAAGCCACGGCTAACTCCGTGCCAGCAGCC
GCGGTAATACGGAGGTGGCAAGCGTTGTTCGGAATTACTGGGCGTAAAGGGCGCGTAGGCGGCAAGGCAAGTCAGGTGTG
AAAGCCCCGAGCTTAACTCGGGAATTGCATCTGAAACTGCTGTGCTTGAGTTCTGGAGGgggTAGTGGAATTCCCAGTGT
AGCGGTGAAATGCGTAGATATTGGGAGGAACACCTGCGGCGAAGGCGGCTACCTGGACAGAAACTGACGCTGAGGCGCGA
AAGCTAGGGGAGCGAACGGG
>OTU_378
TGGGGAATATTGCGCAATGGGCGAAAGCCTGACGCAGCGACGCCGCGTGAGGGATGACGGCCTCGGGTTGTAAACCTCTT
TCAGCAGGGACGAAGCGCAAGTGACGGTACCTGCAGAAGAAGGACGGCCAACTACGTGCCAGCAGCCGCGGTAATACGTA
GGGTCCAAGCGTTGTCCGGAATTATTGGGCGTAAAGAGCTCGTAGGCGGTCTGTCGCGTCGGCTGTGAAAACCCGGGGCT
CAACTCCGGGCCTGCAGTCGATACGGGCAGACTAGAGTTCGGTAGGGGAGACTGGAATTCCTGGTGTAGCGGTGAAATGC
GCAGATATCAGGAGGAACACCGGTGGCGAAGGCGGGTCTCTGGGCCGAAACTGACGCTGAGGAGCGAAAGCGTGGGGAGC
GAACAGG
>OTU_379
TGGGGAATCTTGCACAATGGgggCAACCCTGATGCAGCGACGCCGCGTGAGTGATGAAGCCCTTCGGGGTGTAAAGCTCT
TTCGACAGGAACGATAATGACGGTACCTGGAGAAGAAGCTGCGGCTAACTACGTGCCAGCAGCCGCGGTAATACGTAGGC
AGCAAACGTTGTTCGGAGTTACTGGGCGTAAAGAGTGCGTAGGCGGTTTGCTAAGTCTGGTGTGAAATCTCCCGGCTTAA
CTGGGAGGGTGCGCCGGATACTGGCGGGCTAGAGTGTGGGAGAGGGAAGCGGAATTCCTGGTGTAGCGGTGAAATGCGTA
GATATCAGGAGGAACACCTGCGGTGTAGACGGCTTCCTGGACCACGACTGACGCTGAGGTACGAAAGCGTGGGGAGCAAA
CAGG
>OTU_380
TGGGGAATTTTGGACAATGGGCGAAAGCCTGATCCAGCCATGCCGCGTGCGGGAAGAAGGCCTTCGGGTTGTAAACCGCT
TTTGTCAGGGAAGAAATCTTCTGGGCTAATACCTCGGGAGGATGACGGTACCTGAAGAATAAGCACCGGCTAACTACGTG
CCAGCAGCCGCGGTAATACGTAGGGTGCAAGCGTTAATCGGAATTACTGGGCGTAAAGCGTGCGCAGGCGGTTGTGCAAG
ACAGATGTGAAATCCCCGGGCTTAACCTGGGAACTGCATTTGTGACTGCACAGCTGGAGTACGGTAGAGGGAGATGGAAT
TCCGCGTGTAGCAGTGAAATGCGTAGATATGCGGAGGAACACCGATGGCGAAGGCAATCTCCTGGACCTGTACTGACGCT
CATGCACGAAAGCGTGGGGAGCAAACAGG
>OTU_381
TGGGGAATATTGCGCAATGGGCGAAAGCCTGACGCAGCGACGCCGCGTGAGGGATGAAGGCCTTCGGGTTGTAAACCTCT
TTCAGCAGGGAAGAAGCGAAAGTGACGGTACCTGCAGAAGAAGCACCGGCTAACTACGTGCCAGCAGCCGCGGTAATACG
TAGGGTGCAAGCGTTGTCCGGAATTATTGGGCGTAAAGAGCTCGTAGGCGGTCTGTCGCGTCGGATGTGAAAATCAGGGC
TTAACCCTGGACCTGCACTCGATACGGGCAGACTAGAGTTCGGTAGGGGAGACTGGAATTCCTGGTGTAGCGGTGAAATG
CGCAGATATCAGGAGGAACACCGGTGGCGAAGGCGGGTCTCTGGGCCGAAACTGACGCTGAGGAGCGAAAGCGTGGGGAG
CGAACAGG
>OTU_382
TGGGGAATCTTGCGCAATGCGCGACAGCGTGACGCAGCAACGCCGCGTGGgggAAGAAGGCCTTCGGGTTGTAAACCTCT
TTCAGGAGGGGCGAAGCTTCGGCAGCGAATAGCTGTCCGGAGTGACGGTACCTCCACAAGAAGCCCCGGCTAACTACGTG
CCAGCAGCCGCGGTAATACGTAGGgggCTAGCGTTGTCCGGAATCATTGGGCGTAAAGCgcgcgTAGGCGGCCAGATAAG
TCCGGTGTGAAAGTCACAGGCTCAACCTGTGAATGCCGCTGGAAACTGTCTGGCTAGAGTCCGGAAGGGGCGAGTGGAAT
TCCTGGTGTAGCGGTGAAATGCGCAGATATCAGGAGGAACACCAATGGCGAAGGCAGCTCGCTGGGACGGTACTGACGCT
GAGGCGCGAAAGCGTGGGGAGCGAACAGG
>OTU_383
TGAGGAATATTGGTCAATGGGCGCAAGCCTGAACCAGCCATGCCGCGTGCAGGATGACGGTCCTATGGATTGTAAACTGC
TTTTGTACAGGAAGAAACACTGGTTCGTGAACCAGCTTGACGGTACTGTAAGAATAAGGATCGGCTAACTCCGTGCCAGC
AGCCGCGGTAATACGGAGGATCCAAGCGTTATCCGGAATCATTGGGTTTAAAGGGTCCGTAGGCGGTTTTGTAAGTCAGT
GGTGAAAGCCCATCGCTCAACGGTGGAACGGCCATTGATACTGCAAGACTTGAATTACTAGGAAGTAACTAGAATATGTA
GTGTAGCGGTGAAATGCTTAGATATTACATGGAATACCAATTGCGAAGGCAGGTTACTACTAGTGGATTGACGCTGATGG
ACGAAAGCGTGGGGAGCGAACAGG
>OTU_384
TGGGGAATCTTGCCCAATGGGCGAAAGCCTGAGGCAGCAACGCCGCGTGGAGGATGAAGGCCCTCGGGTTGTAAACTCCT
TTCAGCAGGAACGAAGATGACGGTACCTGCAGAAGAAGCTCCGGCCAACTACGTGCCAGCAGCCGCGGTAAGACGTAGGG
AGCGAGCGTTGTCCGGATTCATTGGGCGTAAAGGGTCCGTAGGCGGCTCAGCAAGTCAGGTGTGAAATCTCCAGGCTCAA
CCTGGAGGGGCCACCTGATACTGCTGTGGCTTGAGTCCAGTAGGGGAGCATGGAATTCCCGGTGTAGCGGTGAAATGCGC
AGATATCGGGAGGAACACCAGTGGCGAAGGCGGTGCTCTGGGCTGGAACTGACGCTGATGGACGAAAGCGTGGGTAGCAA
ACAGG
>OTU_385
TGGGGAATTtttCGCAATGGGCGCAAGCCTGACGAAGCAACGCCGCGTGGAGGATGAAGGCCTTCGGGTCGTAAACTCCT
GTCGACCGGGACGAAAGCAGTCTGGGTAAATAGCCCGGGCTGTTGACTGTACCGGTGGAGGAAGCCACGGCTAACTCTGT
GCCAGCAGCCGCGGTAATACAGAGGTGGCAAGCGTTGTTCGGAATTACTGGGCGTAAAGGGCGCGTAGGCGGTTCGATAA
GTCCCGTGTGAAAGCCcccGGCTCAACTGGGGAACTGCACGGGAAACTGACGGACTTGAGTTCGGGAGAGGGAAGCGGAA
TTCCGGGTGTAGCGGTGAAATGCGTAGATATCCGGAGGAACACCGGTGGCGAAGGCGGCTTCCTGGACCGACACTGACGC
TGAGGCGCGAAAGCTAGGGGAGCAAACGGG
>OTU_386
TGGGGAATCTTGCCCAATGGGCGAAAGCCTGAGGCAGCAACGCCGCGTGTGGGATGACGGCCCTCGGGTTGTAAACCACT
TTCAGTAGGGACGAAAATGACGGTACCTACAGAAGAAGCTCCGGCCAACTACGTGCCAGCAGCCGCGGTAATACGTAGGG
AGCGAGCGTTGTCCGGATTTATTGGGCGTAAAGAGCGCGTAGGCGGCTTGGTAAGCCGGATGTGAAACCcccGAGCTCAA
CTCGGGGCGGCCATTCGGAACTGCCATGGCTAGAGTCTGGTAGGGGAACACGGAATACCTGGTGTAGCGGTGAAATGCTT
AGATATCAGGTGGAACACCAGTGGCGAAGGCGGTGTTCTGGGCCAGTACTGACGCTGAGGCGCGAAAGCGTGGGGAGCGA
ACAGG
>OTU_387
TCGGGAATTTTGCCCAATGGACGAAAGTCTGAGGCAGCAACTCCGCGTGAGGGATGACGGCCTTCGGGTTGTAAACCTCT
TTTCCCAGGGAAGATCCAAGACGGTACCTGGGGAATAAGCCACGGCTAACTACGTGCCAGCAGCCGCGGTAATACGTAGG
TGGCAAGCGTTGTCCGGATTTACTGGGCGTAAAGCgcgcgcAGGCGGCTGGCCAAGTCCGATGTGAAAGCTTCCGGCTTA
ACTGGAAAACGGCATTGGATACTGGTCGGCTTGAAGGTGGGAGAGGGTAGCGGAATTCCCGGTGTAGTGGTGAAATGCGT
AGATATCGGGAGGAACACCAGTGGCGAAAGCGGCTACCTGGCCCACTCTTGACGCTGAGGCGCGAAAGCTAGGGGAGCAA
ACGGG
>OTU_388
CGTGGACTTGAAGAGGCCGTGGAAAGTGTCCACGATCACAGAATCGTTCCGCCGTTTGTGGTTTTGCCATGCCTCCTGTG
CCACCTCCTGTTGATAGTGTCATGGTGGGTGGTGGGGCTTGCCCAGGGTAAGAGGAAACCATGGCTTGGGGTGCATTCAA
ATGGGGTGAAGCGGAAGGCCACTGCTAAAGTCCAGAGGCAGAGCTCCAGCTAGGGATACACAGAGACTATGTTCACGGTC
AAGACTGGgggTCAGTTTAGGGCAGGAGACTGCGCTGGGGTTTACTCTGGGTTGACTGGTGGgggCAGATATGGTATTGC
AACTAAGGTTAAGAGTAAGGCTGGAGTTGAGGTCAGGTAGAGAAACTTAACAGAAAATGGTGGCGT
>OTU_389
TCGGGAATTTTGGGCAATGGGCGAAAGCCTGACCCAGCAACGCCGCGTGAAGGATGAAGTATTTCGGTATGTAAACTTCG
AAAGAATGGGAAGAATCAATGACGGTACCATTTATAAGCTCCGGCTAACTACGTGCCAGCAGCCGCGGTAATACGTAGGG
AGCAAGCGTTGTTCGGATTTACTGGGCGTAAAGGGCGCGTAGGCGCCTGTCAAGTCAACTGTGAAATCTCCGGGCTTAAC
TCGGAACGGTCAGTTGATACTGTCAGGCTAGAGTGCAGAAAGGGCAATCGGAATTCTTGGTGTAGCGGTGAAATGCGTAG
ATATCAAGAGGAACACCTGAGGCGAAGGCGGGTTGCTAGGCTGACACTGACGCTGAGGCGCGAAAGCCAGGGGAGCAAAC
GGG
>OTU_390
TGGGGAATATTGGGCAATGGGCGCAAGCCTGACCCAGCAACGCCGCGTGAAGGAAGAAGGCTTTCGGGTTGTAAACTTCT
TTTCTCAGGGACGAAGCAAGTGACGGTACCTGAGGAATAAGCCACGGCTAACTACGTGCCAGCAGCCGCGGTAATACGTA
GGTGGCAAGCGTTATCCGGATTTACTGGGTGTAAAGGGCGTGTAGGCGGGACTGCAAGTCAGATGTGAAAACCACGGGCT
CAACCTGTGGCCTGCATTTGAAACTGTAGTTCTTGAGTACTGGAGAGGCAGACGGAATTCCTAGTGTAGCGGTGAAATGC
GTAGATATTAGGAGGAACACCAGTGGCGAAGGCGGTCTGCTGGACAGCAACTGACGCTGAGGCGCGAAAGCGTGGGGAGC
AAACAGG
>OTU_391
TGGGGAATATTGGACAATGGGCGCAAGCCTGATCCAGCCATGCCGCGTGAGTGATGAAGGCCTTAGGGTTGTAAAGCTCT
TTTGTCCGGGAAGATAATGACTGTACCGGAAGAATAAGCCCCGGCTAACTTCGTGCCAGCAGCCGCGGTAATACGAAGGg
ggCTAGCGTTGCTCGGAATCACTGGGCGTAAAGCGCACGTAGGCGGACTCTTAAGTCGGgggTGAAAGCCCAGGGCTCAA
CCCTGGAACTGCCTTCGATACTGGGAGTCTTGAGTGTGGAAGAGGTTGGTGGAACTGCGAGTGTAGAGGTGAAATTCGTA
GATATTCGCAAGAACACCAGTGGCGAAGGCGGCCAACTGGTCCACTACTGACGCTGAGGTGCGAAAGCGTGGGGAGCAAA
CAGG
>OTU_392
TGGGGAATATTGCACAATGGggggAACCCTGATGCAGCGACGCCGCGTGGGTGAGGAAGTACTTCGGTATGTAAAGCCCT
ATCAGCAGGGAAGAAAATGACGGTACCTGACTAAGAAGCCCCGGCTAACTACGTGCCAGCAGCCGCGGTAATACGTAGGg
ggCAAGCGTTATCCGGATTTACTGGGTGTAAAGGGAGCGTAGACGGCGTGCCAAGTCTGGTGTGAAAGGCCGGGGCTCAA
CCCCGGGACTGCATTGGAAACTGGCATGCTGGAGTGCCGGAGGGGCAAGCGGAATTCCTAGTGTAGCGGTGAAATGCGTA
GATATTAGGAGGAACACCGGTGGCGAAGGCGGCTTGCTGGACGGTAACTGACGTTGAGGCTCGAAAGCGTGGGGAGCAAA
CAGG
>OTU_393
TAGGGAATTTTGCGCAATGGGCGCAAGCCTGACGCAGCAACGCCGCGTGTGGGATGAAGGCCTTCGGGTCGTAAACCACT
GTCGGAGGGGACGAACGGCCTTGCGGTTAATACCCGCGAGGCGTGACGGTACCCTCAAAGGAAGCACCGGCTAACTCCGT
GCCAGCAGCCGCGGTAATACGGAGGGTGCAAGCGTTGTTCGGAATTACTGGGCGTAAAGCGCGTGTAGGCGGCTTGGCAA
GTCGGATGTGAAATCCTCGGGCTCAACCCGAGAACTGCATCCGAAACTGCTTCGCTAGAGTCTCGGAGAGGAAGGCAGAA
TTCCCAGTGTAGGGGTGAAATCCGTAGATACTGGGAGGAATACCGGCAGCGAAGGCGGCCTTCTGGACGATGACTGACGC
TGAGACGCGAAAGCGTGGGGAGCAAACAGG
>OTU_394
CGAGGAATCTTGGGCAATGGGCGAAAGCCTGACCCAGCGACGCCGCGTGAGGGAAGAAGGCCTTCGGGTCGTAAACCTCT
TTTATGGgggAAGAAGTTCTGACGGTACCCCATGAATAAGCCACGGCTAACTACGTGCCAGCAGCCGCGGTAATACGTAG
GTGGCGAGCGTTGTCCGGATTTACTGGGCGTAAAGGGCTTGTAGGCGGTCCGCTAAGTCTGGTGTGAAATCTCCCGGCTC
AACTGGGAGGGGTCATCGGATACTGGCGGACTTGAGGggggTAGAGGAAAGCAGAATTCCTGGTGTAGCGGTGAAATGCG
TAGATATCAGGAGGAATACCAGTGGCGAAGGCGGCTTTCTGGGCCTACCCTGACGCTGAGGAGCGAAAGCGTGGGGAGCA
AACCGG
>OTU_395
TGAGGAATATTGGTCAATGGACGAGAGTCTGAACCAGCCAAGTAGCGTGAAGGATGACTGCCCTATGGGTTGTAAACTTC
TTTTATACGGGAATAAAGTGGAGTATGCATACTCCTTTGTATGTACCGTATGAATAAGGATCGGCTAACTCCGTGCCAGC
AGCCGCGGTAATACGGAGGATCCGAGCGTTATCCGGATTTATTGGGTTTAAAGGGAGCGTAGGCGGGTGCTTAAGTCAGT
TGTGAAAGTTTGCGGCTCAACCGTAAAATTGCAGTTGATACTGGGCGCCTTGAGTGCAGCATAGGTAGGCGGAATTCGTG
GTGTAGCGGTGAAATGCTTAGATATCACGAAGAACTCCGATTGCGAAGGCAGCTTACTGGACTGTAACTGACGCTGATGC
TCGAAAGTGTGGGTATCAAACAGG
>OTU_396
TGGGGAATATTGGACAATGGGCGCAAGCCTGATCCAGCCACGCCGCGTGAGTGATGAAGGCCTCGGGTCGTAAAGCTCTG
TGGGGAGGGACGAACCGCTGCACGTGCATAGCGTGCAGCATGACGGTACCTCCTTAGCAAGCACCGGCTAACTTCGTGCC
AGCAGCCGCGGTAATACGAAGGGTGCAAACGTTGCTCGGAATTATTGGGCGTAAAGCGCACGTAGGCGGCTTAGCAAGTC
GGATGTGAAATCCCTCGGCTCAACCAAGGAAGTGCATCCGAAACTGCTGAGCTTGAGTACGAAAGAGGATCGCGGAATTC
CCGGTGTAGAGGTGAAATTCGTAGATATCGGGAGGAACACCAGTGGCGAAGGCGGCGATCTGGGTCGATACTGACGCTGA
GGTGCGAAAGCGTGGGGAGCAAACAGG
>OTU_397
TGGgggATCTTGCGCTAATGCGCGAAAGCGTGACGCAGCGACGCCGCGTGGgggATGAAGGCCCTCGGGTTGTAAACCCC
TTTCGGCAGGGACGAAGCGAAAGTGACGGTACCTGCAGAAGAAGTCCCGGCTAACTACGTGCCAGCAGCCGCGGTAACAC
GTAGGGGACGAGCGTTGTCCGGATTTATTGGGCGTAAAGCgcgcgTAGGCGGCTCGGAAAGTCGGTCGTGAAAGGCCGGG
GCTCAACCCCGGGACTGCGTCCGATACTTCCGGGCTGGAGGTAGGTAGGGGAGATCGGAATTCCTGGTGTAGCGGTGAAA
TGCGCAGATATCAGGAGGAACACCGGTGGCGAAGGCGGATCTCTGGGCCTTACCTGACGCTGAGGCGCGAAAGCTAGGGG
AGCGAACAGG
>OTU_398
TGGGGAATCTTGCGCAATGGGCGAAAGCCTGACGCAGCGACGCCGCGTGAGTGATGAAGGCCCTCGGGTTGTAAAGCTCT
GTGGAGGgggACGAATAAGTGTTGGCTAATATCCAGCATGATGACGGTACCCCTTTAGCAAGCACCGGCTAACTCTGTGC
CAGCAGCCGCGGTAAGACAGAGGGTGCAAACGTTGTTCGGAATTACTGGGCGTAAAGCGCGTGTAGGCTGCCTCGAAAGT
CAGGTGTGAAAGCCCTGGGCTCAACCCAGGAAGTGCACTTGAAACTTCGAGGCTCGAGTTCTGGAGAGGATGGCGGAATT
CTCGGTGTAGAGGTGAAATTCGTAGATATCGAGAGGAACACCGGTGGCGAAGGCGGCTATCTGGACAGTGACTGACGCTG
AGACGCGAAAGCGTGGGGAGCAAACAGG
>OTU_399
TGGGGAATATTGGACAATGGGCGAAAGCCTGATCCAGCCATGCCGCGTGAGTGATGAAGGCCCTCGGGTCGTAAAGCTCT
GTGGAGAGGGAAGAATCCGTTCAGCATCAGATCCTGAACGTTGACGGTACCTCTTTAGCAAGCACCGGCTAACTCCGTGC
CAGCAGCCGCGGTAATACGGAGGGTGCAAACGTTGCTCGGAATCATTGGGCGTAAAGCGCACGTAGGCGGACCGCTAAGT
CGGATGTGAAAGCCCTCGGCTTAACCGAGGAAGTGCATTCGAAACTGACAGTCTTGAGTATGGAAGAGGGTCGCGGAATT
CCCGGTGTAGAGGTGAAATTCGTAGATATCGGGAGGAACACCAGTGGCGAAGGCGGCGACCTGGGCCAATACTGACGCTG
AGGTGCGAAAAGCGTGGGGAGCAAACAGG
>OTU_400
TGGGGAATATTGGACAATGGGCGCAAGCCTGATCCAGCAACGCCGCGTGGAGGACGAAGGTCTTCGGATCGTAAACTCCT
GTCAGGCGGGACGAAGGTAGCGGGGTGAACAATCCCGCTGCTTGACGGTACCGCCAGAGGAAGCCCCGGCTAACTCCGTG
CCAGCAGCCGCGGTAATACGGAGGgggCTAGCGTTATTCGGAATTATTGGGCGTAAAGGGCGCGTAGGCGCTCGACGTGT
CCAAGGTGAAATCCCTCGGCTCAACTGAGGAACTGCCTTGGAAACTGTCGAGCTTGAGGCCGGGAGGgggTAGCGGAATT
CCCAGTGTAGCGGTGAAATGCGTAGATATTGGGAGGAACACCAGTGGCGAAGGCGGCTACCTGGACCGGTTCTGACGCTG
ATGCGCGAAAGCGTGGGTAGCAAACAGG
>OTU_401
TGAGGAATATTGGTCAATGGGCGAGAGCCTGAACCAGCCAAGTAGCGTGCGGGACGACGGCCCTATGGGTTGTAAACCGC
TTTTGATTGGGAACAAAGAGCGCCACGTGTGGTGCGTTGCGTGTACCTTTCGAATAAGCATCGGCTAATTCCGTGCCAGC
AGCCGCGGTAATACGGAAGATGCGAGCGTTATCCGGATTTATTGGGTTTAAAGGGAGCGTAGGCGGGCTGTTAAGTCAGC
GGTCAAATGTCAGGGCCCAACCTTGGCATGCCGTTGATACTGGCGGCCTTGAGTTCAcacaAGGAAGGTGGAATTCGTCG
TGTAGCGGTGAAATGCTTAGATATGACGAAGAACTCCGATTGCGAAGGCAGCCTTCTGGGGTGTTACTGACGCTGAGGCT
CGAAAGTGCGGGAATCAAACAGG
>OTU_402
TGAGGAATCTTGCGCAATGGGCGAAAGCCTGACGCAGCGACGCCGCGTGGAGGACGAAGGTCTTCGGATTGTAAACTCCT
GTCGAGAGGGACGAATGCCGTGAGGGTGAACAATCCTCGCGGTTGACGGTACCTCCAGAGGAAGCCCCGGCTAACTCCGT
GCCAGCAGCCGCGGTAATACGGAGGgggCCAGCGTTGTTCGGAATCATTGGGCGTAAAGGGCGCGTAGGCGCCGACCAAG
TCGGAGGTGAAATCCCTCGGCTCAACTGAGGAACTGCCTCCGATACTGTTCGGCTTGAGTCCCGGAGAGGGTAGTGGAAT
TCCGAGTGTAGCGGTGAAATGCGTAGAGACTCGGAAGAACACCAGTGGCGAAGGCGGCTACCTGGACGGGTACTGACGCT
GAAGCGCGAAAGCTAGGGGAGCAAACAGG
>OTU_403
TGAGGAATATTGAGCAATGGGCGCAAGCCTGACTCAGCAACGCCGCGTGGATGAAGAAGGCCTCGGGTTGTAAAATCCTT
TTCTGGgggAAGATGATGACGGTACCCCAGGAATAAGTTCCGGCTAACTACGTGCCAGCAGCCGCGGTAAAACGTAGGGG
ACAAGCGTTATCCGGATTTACTGGGCGTAAAGCGCATGTAGGTGGCGCGGAAAGTTGGACGTGAAAGCTCCCGGCTTAAC
TGGGAGAGGTCGTACAAAACTACCGTGCTTGAGGTTGGAAGAGGAGAGCGGAATTCCCGGTGTAGTGGTGGAATGCGTAG
ATATCGGGAGGAACACCAGTGGCGAAAGCGGCTctctGGTTCAATACTGACACTGAGATGCGAAAGCGTGGGGAGCGAAC
GGG
>OTU_404
TGGGGAATCTTGCGCAATGGgggAAACCCTGACGCAGCGACGCCGCGTGCGGGATGAAGGCCTTCGGGTTGTAAACCGCT
TTCAGCAGGGACGAAATTGACGGTACCTGCAGAAGAAGGCCCGGCCAACTACGTGCCAGCAGCCGCGGTAATACGTAGGG
GCCTAGCGTTGTCCGGATTTATTGGGCGTAAAGAGCTCGTAGGCGGTTCGGCAAGTCGGATGTGAAATCTCCACGCTTAA
CGTGGAGGGGCCATTCGAAACTGCCGTGACTCGAGTCCGGTAGGGGAGTGTGGAATTCCTGGTGTAGCGGTGAAATGCGC
AGATATCAGGAGGAACACCAGTAGCGAAGGCGGCACTCTGGGCCGGTACTGACGCTGAGGAGCGAAAGCGTGGGGAGCGA
ACAGG
>OTU_405
TGGGGAATATTGGACAATGGGCGCAAGCCTGATCCAGCCATGCCGCGTGGGTGATGAAGGCCCTAGGGTTGTAAAGCCCT
TTCGGCGGGGAAGATAATGACGGTACCCGCAGAAGAAGCCCCGGCTAACTTCGTGCCAGCAGCCGCGGTAATACGAAGGg
ggCTAGCGTTGCTCGGAATCACTGGGCGTAAAGCGCACGTAGGCGGACTCTTAAGTCGGgggTGAAATCCTGGAGCTCAA
CTCCAGAACTGCCTTCGATACTGGGAGTCTTCGAGTTCGGGAGAGGTGAGTGGAACTGCGAGTGTAGAGGTGAAATTCGT
AGATATTCGCAAGAACACCAGTGGCGAAGGCGGCTCACTGGCCCGATACTGACGCTGAGGTGCGAAAGCGTGGGGAGCAA
ACAGG
>OTU_406
TGGGGAATATTGGACAATGGGCGCAAGCCTGATCCAGCAACGCCGCGTGAGGGATGACGGCCTCGGGTTGTAAACCTCTT
TCAGCAGGGACGAAGCGCAAGTGACGGTACCTGCAGAAGAAGCACGGCCAACTACGTGCCAGCAGCCGCGGTAATACGTA
GGGTGCGAGCGTTGTCCGGAATTATTGGGCGTAAAGGGCTCGTAGGCGGTCCATCGCGTCGGGAGTGAAAAGCTGGGGCT
TAACCCCAGTCCTGCTTCCGATACGGGTGGACTAGAGGTAGGCAGGGGAGAACGGAATTCCTGGTGTAGCGGTGAAATGC
GCAGATATCAGGAGGAACACCGGTGGCGAAGGCGGTTCTCTGGGCCTTACCTGACGCTGAGGAGCGAAAGCATGGGGAGC
AAACAGG
>OTU_407
TGGGGAATCTTGCGCAATGGGCGAAAGCCTGACGCAGCGACGCCGCGTGCGGGAAGAAGGCCTTCGGGTTGTAAACCGCT
TTCAGGAGGGACGAAGCCACTCGGGTTAATAGCCCAGAGGGTGACGGTACCTCCAGAAGAAGCCCCGGCTAACTACGTGC
CAGCAGCCGCGGTAATACGTAGGgggCAAGCGTTGTCCGGATTTATTGGGCGTAAAGAGCGTGTAGGCGGTCAGGTAGGT
CGGTTGTGAAAACTGGAGGCTCAACCTTCAGAGGTCGACCGAAACCcccTGGCTAGAGTCCGGGAGAGGAGAGTGGAATT
CCTGGTGTAGCGGTGAAATGCGCAGATATCAGGAAGAACACCCGTGGCGAAAGCGGCTctctGGAACGGTACTGACGCTG
AGACGCGAAAGCGTGGGGAGCGAACAGG
>OTU_408
TCGAGAGGCTTCGGCAATGGgggAAACCCTGACCGAGCGACGCCGCGTGGAGGATGAAGGCCTTTGGGTTGTAAACTCCT
GTCATGAGGGAAGAAACGTCACCGTTCGAATAGGGCGGTGATTTGACGGTACCTCAAGAGGAAGCTCCGGCTAACTCCGT
GCCAGCAGCCGCGGTAATACGGggggAGCAAACGTTGTTCGGAATCACTGGGCGTAAAGGGCGCGTAGGCGGCCAGATAA
GTGGGGTGTTAAATCTCCCGGCTCAACCGGGAACCTGCACCTCATACTGCCTGGCTTGAGTGCAGCAGAGGAGACTGGAA
TTCCCGGTGTAGCGGTGAAATGCGTAGATATCGGGAGGAACACCAGTGGCGAAGGCGAGTCTCTGGGCTGTATCTGACGC
TGATGCGCGAAAGCTAGGGGAGCAAACGG
>OTU_409
TAGGGAATATTGGACAATGGGCGAAAGCCTGATCCAGCCATGCCGCGTGAGTGATGAAGGCCCTAGGGTTGTAAAGCTCT
TTCGCCAGGGACGATAATGACGGTACCTGGATAAGAAGCCCCGGCTAACTTCGTGCCAGCAGCCGCGGTAATACGAAGGg
ggCTAGCGTTGTTCGGAATCACTGGGCGTAAAGCGCATGCAGGCGGATCGCTAAGTCGGgggTGAAATCCCGAGGCTCAA
CCTCGGAACTGCCTTCGATACTGGCGATCTTCGAGTCCGGGAGAGGTGAGTGGAACTCCGAGTGTAGAGGTGAAATTCGT
AGATATTCGGAAGAACACCAGTGGCGAAGGCGGCTCACTGGCCCGGTACTGACGCTGAGATGCGAAAGCGTGGGGAGCAA
ACAGG
>OTU_410
TGGGGAATATTGGGCAATGGGCGCAAGCCTGACCCAGCAACGCCGCGTGAAGGAAGAAGGCTTTCGGGTTGTAAACTTCT
TTTATGAGGGACGAAAGAAATGACGGTACCTCATGAATAAGCCACGGCTAACTACGTGCCAGCAGCCGCGGTAATACGTA
GGTGGCAAGCGTTATCCGGATTTACTGGGTGTAAAGGGCGTGTAGGCGGGACTGCAAGTCAGATGTGAAAATTATGGGCT
CAACCCATAACCTGCATTTGAAACTGTAGTTCTTGAGTGATGGAGAGGCAGGCGGAATTCCGTgtgtAGCGGTGAAATGC
GTAGATATACGGAGGAACACCAGTGGCGAAGGCGGCCTGCTGGACATTAACTGACGCTGAGGCGCGAAAGCGTGGGGAGC
AAACAGG
>OTU_411
CTAGGAATCTTGGGAATGGGCGAAAGCCTGACCCAGCAACGCCGCGTGGGCGATGAAGGCCTTAGGGTCGTAAAGCCCTT
TTGTGGgggAAGATTATGACGGTACCCCACGAATAAGCCACGGCTAACTACGTGCCAGCAGCCGCGGTAATACGTAGGTG
GCAAGCGTTGTCCGGATTTACTGGGCGTAAAGGGCGTGCAGGCGGTTTGCTAAGTCTAGGGTGAAAGCTCCCGGCTTAAC
TGGGAGAGGTCCTTGGATACTGGCAGACTTGAGGAGGGTAGAGGAGAGTGGAATTCCCGGTGTAGTGGTGATATGCGTAG
ATATCGGGAGGAACACCAGTGGCGAAGGCGGCTctctGGGCCCTACCTGACGCTGAGACGCGAAAGCGTGGGGAGCGAAC
CGG
>OTU_412
TCGAGAATTtttCACAATGGGCGCAAGCCTGATGGAGCGACGCCGCGTGGgggATGAAGGGCTTCGGCTCGTAAACCCCT
GTCAGTTGCGAACAAGGTTCACTCAATAACACTGGGTGGATTGATAGTAGTGACAGAGGAAGGGACGGCTAACTCTGTGC
CAGCAGCCGCGGTAATACAGAGGTCCCGAGCGTTGTTCGGATTCACTGGGCGTAAAGGGTGCGTAGGCGGCTTCGTAAGT
CTGATGTGAAATCTCCAGGCCCAACCTGGAAATGGCATTAGAAACTGCGGGGCTGGAGGCTTGGAGGgggAACTGGAATG
CTCGGTGTAGCAGTGAAATGCGTAGAGATCGAGCGGAACACCAGTGGCGAAGGCGAGTTCCTGGACAAGACCTGACGCTG
AGGCACGAAAGCCAGGGGAGCAAACAGG
>OTU_413
TCGAGAATTtttCACAATGGGCGCAAGCCTGATGGAGCGACGCCGCGTGGgggATGAATGGCTTCGGCCCGTAAACCCCT
GTCATTTGCGATCAAACCTCGTTATTTAAAAGATGACGAGCTGATAGTAGCGAAAGAGGAAGGGACGGCTAACTCTGTGC
CAGCAGCCGCGGTAATACAGAGGTCCCAAGCGTTGTTCGGATTCACTGGGCGTAAAGGGTGCGTAGGTGGTGGGGTAAGT
CGGATGTGAAATCTCCGAGCTCAACTCGGAAATGGCATTGGAAACTACCCTGCTAGAGGGTCGGAGGggggACTGGAATG
CTTGGTGTAGCAGTGAAATGCGTAGATATCAAGCGGAACACCAGTGGCGAAGGCGAGTCCCTGGACGACTCCTGACACTG
AGGCACGAAAGCTAGGGGAGCAAACAGG
>OTU_414
TGGGGAATATTGCACAATGGGCGCAAGCCTGATGCAGCCATGCCGCGTgtgtgAAGAAGGCCTCGGGTTGTAAAGCACTT
TCAGTCAGGAGGAAAGGTTAGTAGTTAATACCTGCTAGCTGTGACGTTACTGACAGAAGAAGCACCGGCTAACTCCGTGC
CAGCAGCCGCGGTAATACGGAGGGTGCGAGCGTTAATCGGAATTACTGGGCGTAAAGCGTACGCAGGCGGTTTGTTAAGC
GAGATGTGAAAGCCCCGGGCTCAACCTGGGAACTGCATTTCGAACTGGCAAACTAGAGTGTGATAGAGGGTGGTAGAATT
TCAGGTGTAGCGGTGAAATGCGTAGAGATCTGAAGGAATACCGATGGCGAAGGCAGCCACCTGGGTCAACACTGACGCTC
ATGTACGAAAGCGTGGGGAGCAAACAGG
>OTU_415
TGGGGAATTTTGGGCAATGGCCGAAAGGCTGACCCAGCGACGCCGCGTGTGGGAGGAAGCCCTTCGGGGTGTAAACCACT
GTCGGGAGGGACGAACGAGGAGCGTGGGAATACTGCGCTTCTGTGACGGTACCTTCAAAGGAAGCGCCGGCTAACTCTGT
GCCAGCAGCCGCGGTAAGACAGAGGGCGCGAGCGTTGTTCGGAATTACTGGGCGTAAAGCgcgcgTAGGCGGATCTGCAT
GTCCGTAAGTGAAATCCCGCCGCTCAACGGCGGGGCTGCTTGGGAAACGGCAGGTCTGGGGACCGGTAGAGGTCGGTAGA
ATTCCCGGTGTAGCGGTGGAATGCGTAGAGATCGGGAAGAATACCCGTGGCGAAGGCGGCCGACTGGGCCGGATCCGACG
CTGATGCGCGAAAGCGTGGGGAGCAAACAGG
>OTU_416
GCGAGAAACCTTAGCAATGTGCGAAAGCACGACTAGGTTAATCCGAGTGATTTCTGTTGAAGAAATCTTTTGTCAGTCGT
AAAACCACAGACGAATAAGGGGTGGGCAAGTCTGGTGTCAGCCGCCGCGGTAATACCAGCACCTCGAGTGGTCAGGAGGT
TTATTGGGCCTAAAGCATCCGTAGCCGGCTACGCAAGTCTCCGGTTAAATCCAGCTGCTCAACAGATGGGCTGCCGGAGA
TACTACATAGCTAGGGAGCGGGAGAGGTAGACGGTATTCTGTGGGTAGGGGTAAAATCCACTGATCCATAGAGGACCACC
AGTGGCGAAGGCGGTCTACCAGAACGCGTTCGACGGTGAGGGATGAAAGCTGGgggAGCAAACCGG
>OTU_417
TGAGGGATATTGGTCAATGGgggCAACCCTGAACCAGCGACGCCGCGTGGGTGATGAAGGTCTTCGGATCGTAAAACCCT
TTTCAAGGTGACGAGACAAGGACGGTAGCCTTGGAAGAAGTCTCGGCTAACTACGTGCCAGCAGCCGCGGTAAAACGTAG
GAGGCAAGCGTTATCCGGAGTTACTGGGCGTAAAGCGCATGTAGGCGGTTGGGCAAGTGGCGTGTGAAAGCTCCCGGCTA
AACTGGGAGACGACAGGTCAGACTGCCGAACTGGAGTCCGATAGAGGAGCGTAGAATTCCGGGTGTAGCGGTGAAATGTG
TAGAGATCCGGAGGAATACCAGTGGCGCAAGCGGCGCTCTGGGTCGGGACTGACGCTGAGATGCGAAAGCGTGGGGAGCG
AACGGG
>OTU_418
TGAGGAATATTGGTCAATGGGCGAGAGCCTGAACCAGCCAAGTAGCGTGAAGGATGACGGCCCTACGGGTTGTAAACTTC
TTTTGTGCGGGAATAAAGGAGCCTACGTGTAGGCTTTTGCATGTACCGTAACGAATAAGCATCGGCTAACTCCGTGCCAG
CAGCCGCGGTAATACGGAGGATGCGAGCGTTATCCGGATTTATTGGGTTTAAAGGGAGCGTAGACGGGTTtttAAGTCAG
CTGTGAAAGTTTGGGGCTCAACCTTAAAATTGCAGTTGAAACTGGAGACCTTGAGTACGGTTGAGGCAGGCGGAATTCGT
GGTGTAGCGGTGAAATGCTTAGATATCACGAAGAACCCCGATTGCGAAGGCAGCCTGCTAAGCCGCCACTGACGTTGAGG
CTCGAAAGTGCGGGTATCAAACAGG
>OTU_419
TGGGGAATATTGGACAATGGGCGCAAGCCTGATCCAGCCATGCCGCGTGGGTGAAGAAGGCCTTCGGGTTGTAAAGCCCT
TTTGTTGGGAAAGAAATCCTGTCGGCTAATACCCGGCGGGGATGACGGTACCCAAAGAATAAGCACCGGCTAACTTCGTG
CCAGCAGCCGCGGTAATACGAAGGGTGCAAGCGTTACTCGGAATTACTGGGCGTAAAGCGTGCGTAGGCGGTTCGTTAAG
TCTGTCGTGAAAGCCCTGGGCTCAACCTGGGAATTGCGATGGATACTGGCGAGCTAGAGTACGGTAGAGGATGGTGGAAT
TCCCGGTGTAGCGGTGAAATGCGTAGAGATCGGGAGGAACACCCGTGGCGAAGGCGGCCATCTGGACCAGTACTGACGCT
GAGGCACGAAAGCGTGGGGAGCAAACAGG
>OTU_420
TGGGGAATCTTGGACAATGGGCGCAAGCCTGATCCAGCCATGCCGCGTGAGTGATGAAGGCCCTAGGGTTGTAAAACTCT
TTCGCCGAGGACGATAATGACGGTACTCGGAGAAGAAGCTCCGGCTAACTTCGTGCCAGCAGCCGCGGTAATACGAAGGg
ggCTAGCGTTGTTCGGATTTACTGGGCGTAAAGCGCGTGTAGGCGGGTCGTTAAGTTGGgggTGAAATCCCGAGGCTCAA
CCTCGGAACTGCCTTCAAAACTGGCGACCTGGAGCAAGATAGAGGCAAGTGGAATTGCGAGTGTAGAGGTGAAATTCGTA
GATATTCGCAGGAACACCAGTGGCGAAGGCGACTTGCTGGATCTTTTGCTGACGCTGAGACGCGAAAGCGTGGGGAGCAA
ACAGG
>OTU_421
TCGGGAATTTTGGGCAATGGGCGAAAGCCTGACCCAGCAACGCCGCGTGAAGGATGAAGTTtttCGGAATGTAAACTTCG
TAAGAATAGGAAGAATAAATGACGGTACTATTTGTAAGGTCCGGCTAACTACGTGCCAGCAGCCGCGGTAATACGTAGGG
ACCAAGCGTTGTTCGGATTTACTGGGCGTAAAGGGCGCGTAGGCGGCAATTCAAGTCAGCTGTGAAATCTCCGGGCTTAA
CTCGGAACGGTCAGCTGATACTGCTTTGCTAGAGTGCAGAAGGGGCAATCGGAATTCTTGGTGTAGCGGTGAAATGCGTA
GATATCAAGAGGAACACCTGAGGTGAAGACGGGTTGCTGGGCTGACACTGACGCTGAGGCGCGAAAGCTAGGGTAGCAAA
CGG
>OTU_422
TGGGGAATATTGCACAATGGgggAAACCCTGATGCAGCGACGCCGCGTGAGTGAAGAAGTATCTCGGTATGTAAAGCTCT
ATCAGCAGGGAAGAAAATGACGGTACCTGACTAAGAAGCCCCGGCTAACTACGTGCCAGCAGCCGCGGTAATACGTAGGg
ggCAAGCGTTATCCGGAATTACTGGGTGTAAAGGGTGCGTAGGTGGTATGGCAAGTCAGAAGTGAAAACCCAGGGCTTAA
CTCTGGGACTGCTTTTGAAACTGTCAGACTGGAGTGCAGGAGAGGTAAGCGGAATTCCTAGTGTAGCGGTGAAATGCGTA
GATATTAGGAGGAACATCAGTGGCGAAGGCGGCTTACTGGACTGAAACTGACACTGAGGCACGAAAGCGTGGGGAGCAAA
CAGG
>OTU_423
TAAGGAATATTGGTCAATGGACGCAAGTCTGAACCAGCCATGCCGCGTGGAGGATGAAGGCCCTCTGGGTTGTAAACTTC
TTTTATGGgggACGAAATCACTTATTCTTAAGTGTCTGACGGTACCCCAGGAATAAGCACCGGCTAACTCCGTGCCAGCA
GCCGCGGTAATACGGAGGGTGCAAGCGTTATCCGGATTCACTGGGTTTAAAGGGTGCGTAGGAGGGCAGGAAAGTCAGTG
GTGAAATCTCCGGGCTTAACTCGGAAACTGCCGTTGATACTACTTGTCTTGAATATCGTGGAGGTGAGCGGAATATGTCA
TGTAGCGGTGAAATGCTTAGATATGACATGGAACACCAATTGCGAAGGCAGCTCACTACACGAATATTGACTCTGAGGCA
CGAAAGCGTGGGGATCAAACAGG
>OTU_424
TGAGGAATATTGCACAATGGGCGAAAGCCTGATGCAGCGACGCCGCGTGGGTGATGAAGGTTTTCGGATCGTAAAGCCCT
TTTCTGCATGACGAGCAAGGACGGTAGTGCAGGAATAAGTGTCGGCTAACTACGTGCCAGCAGCCGCGGTAAAACGTAGG
ACACAAGCGTTATCCGGAATTACTGGGCGTAAAGGGCGTGCAGGCGGTTGCGTAAGTTAGGCGTGAAAGACTTCGGCTAA
ACCGGgggAGGTCGTCTGATACTGCGTAACTAGAGTGTGGTAGAGGCGTGTAGAATTCCGGGTGTAGTGGTGAAATGCGT
AGAGATCCGGAGGAATACCAGTGGCGAAGGCGGCACGCTGGGCCATAACTGACGCTAAAACGCGAAAGCATGGGTAGCGA
ACGGG
>OTU_425
TGGGGAATATTGGACAATGGGCGGAAGCCTGATCCAGCAACGCCGCGTGAGGGATGACGGCCTCGGGTTGTAAACCTCTT
TCAGCACAGACGAAGCGCAAGTGACGGTATGTGCAGAAGAAGGACCGGCCAACTACGTGCCAGCAGCCGCGGTAATACGT
AGGGTCCGAGCGTTGTCCGGAATTATTGGGCGTAAAGGGCTCGTAGGCGGTCTGTCGCGTCGGGAGTGAAAACCAGGTGC
TTAACACCTGGCCTGCTTTCGATACGGGCAGACTAGAGGTACTCAGGGGAGAATGGAATTCCTGGTGTAGCGGTGAAATG
CGCAGATATCAGGAGGAACACCGGTGGCGAAGGCGGTTCTCTGGGAGTATCCTGACGCTGAGGAGCGAAAGTGTGGGGAG
CGAACAGG
>OTU_426
TAGGGAATCTTCCACAATGGACGAAAGTCTGATGGAGCAACGCCGCGTGAGCGATGAAGGCCTTCGGGTCGTAAAGCTCT
GTTGTTAGGGAAGAACAAGTACCGGAGTAACTGCCGGTACCTTGACGGTACCTAACCAGAAAGCCACGGCTAACTACGTG
CCAGCAGCCGCGGTAATACGTAGGTGGCAAGCGTTGTCCGGAATTATTGGGCGTAAAGCgcgcgcAGGCGGTCCTTTAAG
TCTGATGTGAAAGCCCACGGCTCAACCGTGGAGGGTCATTGGAAACTGGgggACTTGAGTGCAGAAGAGGAAAGCGGAAT
TCCACGTGTAGCGGTGAAATGCGTAGAGATGTGGAGGAACACCAGTGGCGAAGGCGGCTTTCTGGTCTGTAACTGACGCT
GAGGCGCGAAAGCGTGGGGAGCAAACAGG
>OTU_427
TGGGGAATATTGGACAATGGGCGGAAGCCTGATCCAGCAACGCCGCGTGAGGGATGACGGCCTTCGGGTTGTAAACCTCT
TTCAGTACCGACGAAGCGACCCGTTGGgggAGTGACGGTAGGTACAGAAGAAGCACCGGCCAACTACGTGCCAGCAGCCG
CGGTAATACGTAGGGTGCGAGCGTTGTCCGGAATTATTGGGCGTAAAGGGCTCGTAGGCGGTTTGTCGCGTCGGGAGTGA
AAACATCCAGCTTAACTGGGTGCTTGCTTTCGATACGGGCAGACTTGAGGTATGCAGGGGAGAATGGAATTCCTGGTGTA
GCGGTGAAATGCGCAGATATCAGGAGGAACACCGGTGGCGAAGGCGGTTCTCTGGGCATTACCTGACGCTGAGGAGCGAA
AGTGTGGGGAGCGAACAGG
>OTU_428
TGGGGAATATTGGACAATGGGCGAAAGCCTGATCCAGCGATGCCGCGTgtgtgAAGAAGGCCTGCGGGTTGTAAAGCACT
TTCAGTGGGGAAGAAAGGTCAGGGGCTAATACCTCCTGCCCGTGACGTTACCCACAGAAGAAGCACCGGCTAACTCCGTG
CCAGCAGCCGCGGTAATACGGAGGGTGCGAGCGTTAATCGGAATTACTGGGCGTAAAGCgcgcgTAGGCGGTTCGATAAG
TCGGGTGTGAAAGCCCTGGGCTTAACCTGGGAATTGCATTCGATACTGTCGAGCTAGAGTGTGGTAGAGGGAAGTGGAAT
TTCCGGTGTAGCGGTGAAATGCGTAGATATCGGAAGGAACATCAGTGGCGAAGGCGGCTTCCTGGACCAACACTGACGCT
GAGGTGCGAAAGCGTGGGGAGCAAACAGG
>OTU_429
TGGGGAATATTGGACAATGGGCGAAAGCCTGATCCAGCAATGCCGCGTGAGTGATGAAGGCCTTAGGGTTGTAAAGCTCT
TTTACCCGGGATGATAATGACAGTACCGGGAGAATAAGCTCCGGCTAACTCCGTGCCAGCAGCCGCGGTAATACGGAGGG
AGCTAGCGTTGTTCGGAATTACTGGGCGTAAAGCgcgcgTAGGCGGCTTTGTAAGTTAGAGGTGAAAGCCCGGGGCTCAA
CCCCGGAATTGCCTTTAAGACTGCATCGCTAGAATCCGGGAGAGGTGAGTGGAATTCCGAGTGTAGAGGTGAAATTCGTA
GATATTCGGAAGAACACCAGTGGCGAAGGCGGCTCACTGGACCGGTATTGACGCTGAGGTGCGAAAGCGTGGGGAGCAAA
CAGG
>OTU_430
TAAGGAATATTGGTCAATGGAGGCAACTCTGAACCAGCCATGCCGCGTGCAGGAAGACAGCCCTCTGGGTCGTAAACTGC
TTTTATTCGGGAATAAACCTATCTACGTGTAGATAGCTGAATGTACCGAAGGAATAAGGATCGGCTAACTCCGTGCCAGC
AGCCGCGGTAATACGGAGGATCCAAGCGTTATCCGGATTTATTGGGTTTAAAGGGTGCGTAGGCGGCTTATTAAGTCAGG
GGTGAAAGACGGTGGCTCAACCATCGCAGTGCCTTTGATACTGATGAGCTTGAATACACTAGAGGTAGGCGGAATGTGAC
AAGTAGCGGTGAAATGCATAGATATGTCACAGAACACCGATTGCGAAGGCAGCTTACTATGGTGTCATTGACGCTGAGGC
ACGAAAGCGTGGGGATCAAACAGG
>OTU_431
TGGGGAATATTGGACAATGGGCGCAAGCCTGATCCAGCCATGCCGCGTGAGTGATGAAGGCCCTAGGGTTGTAAAGCTCT
TTCACCGGTGAAGATAATGACGGTAACCGGAGAAGAAGCCCCGGCTAACTTCGTGCCAGCAGCCGCGGTAATACGAAGGg
ggCGTAGCGTTGTTCGGAATTACTGGGCGTAAAGCGCACGTAGGCGGACATTTAAGTCAGGGGTGAAATCCCAGAGCTCA
ACTCTGGAACTGCCTTTGATACTGGGTGTCTAGAGTATGGAAGAGGTGAGTGGAATTCCGAGTGTAGAGGTGAAATTCGT
AGATATTCGGAGGAACACCAGTGGCGAAGGCGGCTCACTGGTCCATTACTGACGCTGAGGTGCGAAAGCGTGGGGAGCAA
ACAGG
>OTU_432
TGGGGAATCTTGCGCAATGGGCGAAAGCCTGACGCAGCAACGCCGCGTGGgggACGAAGGCTCTCGGGTTGTAAACCCCT
TTCAGCAGGGACGAATCTGACGGTACCTGCAGAAGAAGGACGGCCAACTACGTGCCAGCAGCCGCGGTAATACGTAGGGT
CCAAGCGTTGTCCGGATTTATTGGGCGTAAAGAGCTCGTAGGCGGCTCGGTAAGTCGGATGTGAAACCTCCAGGCTCAAC
CTGGAGTCGCCATCCGATACTGCTGTGGCTTGAGTCCGGTAGGGGAGCATGGAATTCCTGGTGTAGCGGTGAAATGCGCA
GATATCAGGAGGAACACCAGTGGCGAAGGCGGTGCTCTGGGCCGGTACTGACGCTGAGGAGCGAAAGCGTGGGGAGCAAA
CAGG
>OTU_433
TGGGGAATTTTGCGCAATGGGCGAAAGCCTGACGCAGCAACGCCGCGTGAAGGATGAAATCCTTCGGGATGTAAACTTCG
CAAGTATGGGAAGAAaaaaaTGACGGTACCATATGTAAGCCCCGGCTAACTCCGTGCCAGCAGCCGCGGTAATACGGggg
gggCAAGCGTTGTTCGGAATTACTGGGCGTAAAGCgcgcgTAGGCGGCTCTTCAAGTCGAGTGTGAAAGCTCCAGGCTTA
ACCTGGGAATTGCGCTTGATACTGTTGAGCTAGAGTGTGGAAGGGGCTACTGGAATTCCGTgtgtAGCGGTGAAATGCGT
AGATATACGGAGGAACACCAGCGGCGAAGGCGGGTAGCTGGGCCAACACTGACGCTGATGCGCGAAAGCTAGGGGAGCAA
ACGGG
>OTU_434
TGGGGAATATTGCGCAATGGgggAAACCCTGACGCAGCGACGCCGCGTGGGTGATGAAGGCCTTCGGGTCGTAAAGCCCT
GTCGGAGGGGAAGAAGGACTCTCGTGCAAATAGTTCGAGGGTTTGACGGTACCCTTAGAGGAAGCACCGGCTAACTCCGT
GCCAGCAGCCGCGGTAATACGGAGGGTGCAAGCGTTGCTCGGAATTACTGGGCGTAAAGGGCGTGTAGGCGGTTTCGTAT
GTCTGGCGTGAAAGCCCCGGGCTCACCTCGGGAAGTGCGTCGGAAACTGCGAGACTAGAGTCCCGGAGAGGGAGGTGGAA
TTCCAGGTGTAGCGGTGAAATGCGTAGATATCTGGAAGAACACCGGTGGCGAAAGCGGCCTCCTGGACGGTGACTGACGC
TGAGACGCGAAAGCGTGGGGAGCAAACAGG
>OTU_435
TCGGGAATTTTGGGCAATGGGCGAAAGCCTGACCCAGCAACGCCGCGTGAAGGATGAAATCCCTCGGGATGTAAACTTCG
CAAGAACGGGAAGAATAAGTTTGTGCTAATACCACAAGCGATGACGGTACTGTTTGTAAGCTCCGGCTAACTCCGTGCCA
GCAGCCGCGGTAATACGGggggAGCAAGCGTTGTTCGGATTTACTGGGCGTAAAGGGCGCGTAGGCGGCCTCCGCAAGTC
AGTTGTGAAATCTCCGAGCTTAACTCGGAAAGGTCAACTGATACTGCGGGGCTAGAGTGCGGAAGGGGCAACTGGAATTC
TTGGTGTAGCGGTGAAATGCGTAGATATCAAGAGGAACACCTGCGGCGAAGGCGGGTTGCTGGGCCGACACTGACGCTGA
GGCGCGAAAGCTAGGGGAGCGAACGGG
>OTU_436
TGGGGAATATTGGACAATGGGCGCAAGCCTGATCCAGCAACGCCGCGTGAGGGATGACGGCCTCGGGTTGTAAACCTCTT
TCAGCAGGGACGAAGCGAAAGTGACGGTACCTGCAGAAGAAGGACCGGCCAACTACGTGCCAGCAGCCGCGGTAATACGT
AGGGTCCGAGCGTTGTCCGGAATTATTGGGCGTAAAGGGCTCGTAGGCGGTTGGTCACGTCGGGAGTGAAAACTCAGGGC
TCAACCCTGAGCGTGCTTCCGATACGGGCCGACTAGAGGTATGCAGGGGAGAACGGAATTCCTGGTGTAGCGGTGGAATG
CGCAGATATCAGGAGGAACACCGGTGGCGAAGGCGGTTCTCTGGGCATTACCTGACGCTGAGGAGCGAAAGCATGGGGAG
CGAACAGG
>OTU_437
TAAGGAATATTGCGCAATGGGCGACAGCCTGACGCAGCGACGCCGCGTGGgggATGAAGGTCTTCGGATTGTAAACCCCT
TTCGGCAGGGAAGATGGAACGGGTAACCGTTCGGACGGTACCTGCAGAAGCAGCCACGGCTAACTTCGTGCCAGCAGCCG
CGGTAATACGAAGGTGGCAAGCGTTGTTCGGATTTACTGGGCGTACAGGGAGCGTAGGCGGTTGGGTAAGCCCTTCGTGA
AATCTCCGGGCCTAACCCGGAAAGTGCGGAGGGGACTGCTCGGCTAGAGGATGGGAGAGGAGCGCGGAATTCCCGGTGTA
GCGGTGAAATGCGTAGAGATCGGGAGGAAGGCCGGTGGCGAAGGCGGCGCTCTGGAACATTTCTGACGCTGAGGCTCGAA
AGCGTGGGGAGCAAACAGG
>OTU_438
TGGGGAATATTGCGCAATGGCCGCAAGGCTGACGCAGCGACGCCGCGTGTGGGATGACGGCCTTCGGGTTGTAAACCACT
GTCAGGgggAACGAATACGGGGCGGTGAATAACCGACCTCGGGTGACGGTACCTCCAAAGGAAGCGCCGGCTAACTCCGT
GCCAGCAGCCGCGGTAATACGGAGGGCGCGAGCGTTGTCCGGAATCACTGGGCGTAAAGGGCGCGTAGGCGGCCCGTCAA
GTTGCTGGTGAAATCCCGGGGCTCAACTCCGGGGCTGCCGGCAAGACTGTCGGGCTCGAGCACGGTAGAGGCAGATGGAA
TTCCCGGTGTAGCGGTGGAATGCGTAGAGATCGGGAAGAACACCAGTGGCGAAGGCGGTCTGCTGGGCCGTTGCTGACGC
TGAGGCGCGACAGCGTGGGGAGCAAACAGG
>OTU_439
TGGGGAATATTGCGCAATGGCCGCAAGGCTGACGCAGCGACGCCGCGTGTGGGATGACGGCCTTCGGGTTGTAAACCACT
GTCGGggggAACGAATACGGGACCTCGAATAGGGGATCCTGGGTGACGGTACCcccAAAGGAAGCACCGGCTAACTCCGT
GCCAGCAGCCGCGGTAATACGGAGGGTGCGAGCGTTGTCCGGAATCACTGGGCGTAAAGGGCGCGTAGGCGGCTCATTAA
GTTGCCGGTGAAAGCCCGGGGCTCAACTCCGGGAAGTCTGGTAAGACTGATGGGCTCGAGCACGGTAGAGGCAGATGGAA
TTCCCGGTGTAGCGGTGGAATGCGTAGAGATCGGGAAGAACACCAGTGGCGAAGGCGGTCTGCTGGGCCGTTGCTGACGC
TGAGGCGCGACAGCGTGGGGAGCAAACAGG
>OTU_440
TGGGGAATTTTGGACAATGGgggCAACCCTGATCCAGCCATGCCGCGTGCGGGAAGAAGGCCTTCGGGTTGTAAACCGCT
TTTGTCCGGGAAGAAATCCTTTGGGCTAATACCCTGAGGGGATGACGGTACCGGAAGAATAAGCACCGGCTAACTACGTG
CCAGCAGCCGCGGTAATACGTAGGGTGCAAGCGTTAATCGGAATTACTGGGCGTAAAGCGTGCGCAGGCGGTTGTGCAAG
ACAGATGTGAAATCCCCGGGCTTAACCTGGGAACTGCATTTGTGACTGCACGGCTAGAGTGCGGCAGAGGgggATGGAAT
TCCGCGTGTAGCAGTGAAATGCGTAGATATGCGGAGGAACACCGATGGCGAAGGCAATCCCCTGGGCCTGCACTGACGCT
CATGCACGAAAGCGTGGGGAGCAAACAGG
>OTU_441
TGGGGAATCTTGCGCAATGGCCGCAAGGCTGACGCAGCGACGCCGCGTGTGGGATGAAGCTCTTCGGGGTGTAAACCACT
GTTGCCCGGGACGAACAGCCCTTTTCGAGGGGCCTGACGGTACCGGGTGAGGAAGCACCGGCTAACTCCGTGCCAGCAGC
CGCGGTAATACGGAGGGTGCGAGCGTTGTCCGGAATCACTGGGCGTAAAGGGCGCGTAGGCGGTGGGATAAGCGTGTGGT
GAAAGTCCGGGGCTCAACCGCGGATCGGCCGTGCGAACTGTCTCACTGGAGCACACTAGAGGCGGGTGGAATTCCGGGTG
TAGCGGTGGAATGCGTAGAGATCCGGAAGAACACCGGTGGCGAAGGCGGCCCGCTGGGGTGGTGCTGACGCTGAGGCGCG
ACAGCGTGGGGAGCAAACAGG
>OTU_442
TGAGGAATCTTGCGCAATGGgggAAACCCTGACGCAGCGACGCCGCGTGGACGATGAAGGCCTTCGGGTCGTAAAGTCCT
GTCGGGTGGGAAGAAATGGCCTGGAGCTAATATCTCCAGGTCCTGACTGTACCACCAGAGGAAGCCCCGGCTAACTCCGT
GCCAGCAGCCGCGGTAATACGGAGGgggCCAGCGTTGCTCGGAATTATTGGGCGTAAAGGGCGCGTAGGCGGTCTGGTAA
GTTTGATGTGAAATCCCATGGCTCAACCATGGAACTGCATCTCATACTGCCGGACTAGAGTCTGGGAGAGGGAAGTGGAA
TTCCCGGTGTAGCGGTGAAATGCGTAGATATCGGGAGGAACACCAGTGGCGAAGGCGGCTTCCTGGACCAGTACTGACGC
TGAGGCGCGAAAGCTAGGGGAGCAAACAGG
>OTU_443
TGGgggATATTGCACAATGGgggAAACCCTGATGCAGCGACGCCGCGTGAGGGAAGACGGCCTTCGGGTTGTAAACCTCT
GTCGCAGGGGACGAAGGAAGTGACGGTACCCTGTGAGGAAGCCACGGCTAACTACGTGCCAGCAGCCGCGGTAATACGTA
GGTGGCGAGCGTTGTCCGGAATTACTGGGTGTAAAGGGAGCGTAGGCGGGAGTGCAAGTTGAATGTATAAACTATCGGCT
CAACTGATAGAAGCGTTCAAAACTGCACTTCTTGAGTGAAGTAGAGGCAGGCGGAATTCCTAGTGTAGCGGTGAAATGCG
TAGATATTAGGAGGAACACCAGTGGCGAAGGCGGCCTGCTGGGCTTTAACTGACGCTGAGGCTCGAAAGCGTGGGTAGCA
AACAGG
>OTU_444
TAGGGAATATTGGACAATGGGTGAGAGCCTGATCCAGCCATGCCGCGTGCAGGAAGAAGGCGTTATGCGTTGTAAACTGC
TTTGCCAGGGGATAAaaaGACCGTGCGCGGTTAATTGAAGGTACCTGGTGAATAAGCCACGGCTAACTACGTGCCAGCAG
CCGCGGTAATACGTAGGTGGCAAGCGTTGTCCGGATTTATTGGGTTTAAAGGGTGCGTAGGTGGCCCTGTAAGTCAGTGG
TGAAATATCTCAGCTTAACTGAGAGGGTGCCATTGATACTGCAGGGCTTGAGTACAGATGAGGTAGGCGGAATTGACGGT
GTAGCGGTGAAATGCATAGATATCGTCAAGAACACCGATAGCGAAGGCAGCTTACCAAGCTGTAACTGACACTGAGGCAC
GAAAGTGTGGGGATCAAACAGG
>OTU_445
TGGGGAATCTTGCGCAATGGGCGAAAGCCTGACGCAGCAACGCCGCGTGGgggATGAAGGCTCTCGGGTCGTAAACCCCT
TTCAGCAGGGACGAAACTGACGGTACCTGCAGAAGAAGCCCCGGCCAACTACGTGCCAGCAGCCGCGGTAACACGTAGGg
ggCAAGCGTTGTCCGGATTTATTGGGCGTAAAGAGCTCGTAGGTGGTTCGGTAAGTCAGGTGTGAAACCTCCAGGCTCAA
CCTGGAGACGCCACTTGATACTGCTGTGACTGGAGTCCGGTAGGGGAGCGTGGAATTCCTGGTGTAGCGGTGAAATGCGC
AGATATCAGGAGGAACACCAGCGGCGAAGGCGGCGCTCTGGGCCGGTACTGACACTGAGGAGCGAAAGCGTGGGTAGCAA
ACAGG
>OTU_446
TGGgggATATTGCACAATGGAGGAAACTCTGATGCAGCGACGCCGCGTGAGGGAAGACGGTCTTCGGATTGTAAACCTCT
GTCTTTGGGGAAGAAAATGACGGTACCCAAAGAGGAAGCTCCGGCTAACTACGTGCCAGCAGCCGCGGTAATACGTAGGG
AGCGAGCGTTGTCCGGAATTACTGGGTGTAAAGGGAGCGTAGGCGGGCGAGAAAGTTGAATGTTAAATCTACCGGCTTAA
CTGGTAGCTGCGTTCAAAACTTCTTGTCTTGAGTGAAGTAGAGGCAGGCGGAATTCCTAGTGTAGCGGTGAAATGCGTAG
ATATTAGGAGGAACACCAGTGGCGAAGGCGGCCTGCTGGGCTTTAACTGACGCTGAGGCTCGAAAGCGTGGGGAGCAAAC
AGG
>OTU_447
TGGGGAATCTTGCGCAATGGGCGAAAGCCTGACGCAGCGACGCCGCGTGTGGGATGACGGCCTTCGGGTTGTAAACCACT
GTCGGGAGGGACGAAaaaaTGACGTACCTCCAAAGGAAGCACCGGCTAACTCTGTGCCAGCAGCCGCGGTAATACAGAGG
GTGCGAGCGTTGTCCGGAATTACTGGGCGTAAAGGGCGCGTAGGCGGCCCGATAAGTCGGgggTGAAATTCAGCGGCTCA
ACCGCTGGACTGCCTTCGAGACTGTCAGCTCGAGCACGGTAGAGGCTGGTGGAATTCCCGGTGTAGCGGTGGAATGCGTA
GAGATCGGGAAGAACATCGGTGGCGAAGGCGGCCAGCTGGGCCGTTGCTGACGCTGAGGCGCGACAGCGTGGGGAGCAAA
CAGG
>OTU_448
TCGAGAGGCTTCGGCAATGGgggAAACCCTGACCGAGCGACGCCGCGTGGAGGATGAAGGCCTTTGGGTTGTAAACTCCT
GTCATGTGGGAAGAAACGCTACCGTTCGAATAGGGCGGTAGTTTGACGGTACCACAAGAGGAAGCTCCGGCTAACTCCGT
GCCAGCAGCCGCGGTAATACGGggggAGCAAACGTTGTTCGGAATCACTGGGCGTAAAGGGCGCGTAGGCGGCTTTATAA
GTGAGGTGTTAAATCCTCGGGCTCAACCCGAGAACCGCACTTCATACTGTTAAGCTTGAGTGCAGCAGAGGAGACTGGAA
TTCCCGGTGTAGCGGTGAAATGCGTAGATATCGGGAGGAACACCAGTGGCGAAGGCGAGTCTCTGGGCTGTTACTGACGC
TGAGGCGCGAAAGCCAGGGGAGCAAACGGG
>OTU_449
TGGGGAATTtttCGCAATGGgggCAACCCTGACGAAGCAATGCCGCGTGGATGATGAAGTCTCTTGGGACGTAAAATCCT
TTCGACAGGGACGAAACCGCAAGGTTGACGGTACCTGTAGAAGAAGCCCCGGCTAACTCCGTGCCAGCAGCCGCGGTAAT
ACGGggggggCAAGCGTTGTTCGGAATTACTGGGCGTAAAGGGTGCGTAGGCGGCTctctAAGTCGATGTGAAAACTCTG
GGCTCAACCCAGAGCCTGCATCCGAAACTGGAGGGCTAGGGTTCTGGAGGGGAAAGCGGAATTCCTGGTGTAGCGGTGAA
ATGCGTAGATATCAGGAGGAACACCGGTGGCGAAGGCGGCTTTCTGGACAGATACCGACGCTGAGGCACGAAAGCTAGGG
GAGCAAACAGG
>OTU_450
TAGGGAATATTGGGCAATGGACGGAAGTCTGACCCAGCCATGCCGCGTGCAGGATGAAGGCCTTCTGGGTTGTAAACTGC
TTTTATCTAGGAAGAAAACGCCCATGCGTGGGAAACTGACGGTACTAGATGAATAAGCACCGGCTAACTCCGTGCCAGCA
GCCGCGGTAATACGGAGGGTGCAAGCGTTGTCCGGATTTATTGGGTTTAAAGGGTGCGTAGGCGGCCCTGTAAGTCAGTG
GTGAAAGCCTCCAGCTCAACTGGAGAACTGCCATTGATACTGCAGGGCTTGAGTACAGACGAGGTTGGCGGAATTGATGG
TGTAGCGGTGAAATGCATAGATACCATCAAGAACTCCGATTGCGTAGGCAGCTAACTAGGCTGTAACTGACGCTGAGGCA
CGAAAGCGTGGGGAGCGAACAGG
>OTU_451
TGGGGAATCTTGCGCAATGGGCGAAAGCCTGACGCAGCGACGCCGCGTGTGGGATGACGGCCTTCGGGTTGTAAACCACT
GTCGCGAGGGACGAAGATCTGACGGTACCTCGAAAGGAAGCACCGGCTAACTCTGTGCCAGCAGCCGCGGTAATACAGAG
GGTGCAAGCGTTGTCCGGAATCACTGGGCGTAAAGGGCGCGTAGGCGGCCTGATAAGTAGGAGGTGAAATCCTGGGGCTT
AACCTCAGGGCTGCCTTCTAGACTGTCCGGCTCGAGCACAGTAGAGGCAGGTGGAATTCCCGGTGTAGCGGTGGAATGCG
TAGAGATCGGGAAGAACATCGGTGGCGAAGGCGGCCTGCTGGGCTGTTGCTGACGCTGAGGCGCGACAGCGTGGGGAGCA
AACAGG
>OTU_452
TGGGGAATCTTGCGCAATGGCCGAAAGGCTGACGCAGCGACGCCGCGTGTGGGAGGAAGCCCTTCGGGGTGTAAACCACT
GTTGCCCGGGACGAATGCCCCTTTCGAGGGGAGTGACGGTACCGGGTGAGGAAGCACCGGCTAACTCCGTGCCAGCAGCC
GCGGTAATACGGAGGGTGCGAGCGTTGTCCGGAATCACTGGGCGTAAAGGGCGCGTAGGCGGCGCGACAAGTCAACGGTG
AAAGCTCGGGGCTCAACCCCGAGTCGGCCGTCGATACTGTTGGGCTGGAGCACTGTAGAGGCAGGTGGAATTCCGGGTGT
AGCGGTGGAATGCGTAGAGATCCGGAAGAACACCGGTGGCGAAGGCGGCCTGCTGGGCAGTAGCTGACGCTGAGGCGCGA
CAGCGTGGGGAGCAAACAGG
>OTU_453
TGGGGAATCTTGCGCAATGGGCGAAAGCCTGACGCAGCGACGCCGCGTGAGGGAAGAAGGCCTTCGGGTTGTAAACCTCT
TTCAGGAGGGACGAAGCTACTCGGGTTAATAGCCCAGAGGGTGACGGTACCTCCAGAAGAAGCCCCGGCTAACTACGTGC
CAGCAGCCGCGGTAATACGTAGGgggCAAGCGTTGTCCGGAATCATTGGGCGTAAAGCGCGTGTAGGCGGCCAGAAAAGT
CCGCTGTGAAAACTCGAGGCTCAACTTCGAGCTGTCGGTGGAAACTTTCTGGCTAGAGTCCGGAAGAGGAGAATGGAATT
CCTGGTGTAGCGGTGAAATGCGCAGATATCAGGAAGAACACCCGTGGCGAAGGCGGTTCTCTGGGACGGTACTGACGCTG
AGACGCGAAAGCGTGGGGAGCGAACAGG
>OTU_454
TGAGGAATCTTGCCCAATGGgggCAACCCTGAGGCAGCAACGCCGCGTGGAGGATGAAGGCGTTCGCGTCGTAAACTCCT
TTTCTCGGTGAAGAAGGgggggCGACCcccTTGACGGTAGCCGAGGAACAAGACACGGCTAACTACGTGCCAGCAGCCGC
GGTAATACGTAGGTGTCGAGCGTTATCCGGAATTACTGGGCGTAAAGGGCACGCAGGCGGTCGAGCGGGTCCCATGTGAA
AGCTCCCGGCTTAACTGGGAGAGGTCGTGGGAAACTGCTTGACTGGAGGCAACGAGAGGAAAGCGGAATTCCCGGTGGAG
TGGTGGAATGCGTAGAGATCGGGAAGAACACCAGTGGCGAAGGCGCTTTCTGGCGTTGTGCTGACGCTGAGGTGCGAAAG
CGTGGGGAGCGAACGGG
>OTU_455
TAGGGAATTTTGGGCAATGGGCGAAAGCCTGACCCAGCAACGCCGCGTGTGGGATGAAGGCCCTCGGGTCGTAAACCACT
GTCAGGAGGAAAGAAAAGCCGGACGGATAATACCCGGACGGCCTGACGGTACCTCCAAAGGAAGCACCGGCTAACTCCGT
GCCAGCAGCCGCGGTAATACGGAGGGTGCAAGCGTTGTTCGGAATTACTGGGCGTAAAGCGCGTGTAGGTGGTTGGGTAA
GTCGAATGTGAAAGCCCCGGGCTCAACCCGGGAAGTGCATCCGAAACTACCCGACTAGAGTCCCGGAGAGGAAGGCAGAA
TTCCCAATGTAGGGGTGAAATCCGTAGATATTGGGAGGAATACCGGTGGCGAAGGCGGCCTTCTGGACGGTGACTGACAC
TCAGACGCGAAAGCGTGGGGAGCAAACAGG
>OTU_456
TGGGGAATTTTGGACAATGGGCGCAAGCCTGATCCAGCCATTCCGCGTGAGTGAAGAAGGCCTCGGGTTGTAAAGCTCTT
TCGCAAGGGAAGAAAACTTAGGCTCTAACATAGCCTGAGGTTGACGGTACCTTGATAAGAAGCACCGGCTAACTACGTGC
CAGCAGCCGCGGTAATACGTAGGGTGCGAGCGTTAATCGGAATTACTGGGCGTAAAGCGTGCGCAGGCTGTTTTGTAAGT
CAGATGTGAAATCCCTGAGCTCAACTTAGGAACTGCGTTTGAAACTACAAGACTAGAATATGTCAGAGGggggTAGAATT
CCACGTGTAGCAGTGAAATGCGTAGAGATGTGGAGGAATACCAATGGCGAAGGCAGCCcccTGGGATAATATTGACGCTC
ATGCACGAAAGCGTGGGGAGCAAACAGG
>OTU_457
TGGGGAATATTGCACAATGGGCGAAAGCCTGATGCAGCGACGCCGCGTGAGGGATGACGGCCTTCGGGTTGTAAACCTCT
TTCAGCAGGGACGAAGCGAGAGTGACGGTACCTGCAGAAGAAGCACCGGCCAACTACGTGCCAGCAGCCGCGGTAATACG
TAGGGTGCAAGCGTTGTCCGGAATTACTGGGCGTAAAGAGCTCGTAGGCGGTTTGTCGCGTCGTCTGTGAAAACTCGAGG
CTCAACCTCGAGCTTGCAGGCGATACGGGCAGACTTGAGTACTGCAGGGGAGACTGGAATTCCTGGTGTAGCGGTGAAAT
GCGCAGATATCAGGAGGAACACCGGTGGCGAAGGCGGGTCTCTGGGCAGTAACTGACGCTGAGGAGCGAAAGCGTGGGTA
GCGAACAGG
>OTU_458
TGGGGAATCTTGCGCAATGGACGAAAGTCTGACGCAGCGACGCCGCGTGAGCGATGAAGGCCTCGGGTTGTAAAGCTCTG
TGGGGAgagaCGAATAAGGTGCAGCTAATACCTGCATCGATGACGGTATCTCCTTAGCAAGCACCGGCTAACTCTGTGCC
AGCAGCCGCGGTAAGACAGAGGGTGCAAACGTTGTTCGGAATTACTGGGCGTAAAGCGCGTGTAGGCGGCTACGTgtgtC
GGGCGTGAAATCCCATGGCTCAACCATGGAAGTGCACCCGAAACTGCGTAGCTAGAGTCCTGGAGAGGAAGGTGGAATGC
TTGGTGTAGAGGTGAAATTCGTAGATATCAAGCGGAACACCGGTGGCGAAGGCGGCCTTCTGGACAGTGACTGACGCTGA
GACGCGAAAGCGTGGGGAGCAAACAGG
>OTU_459
TGAGGAATATTGCGCAATGGGCGAAAGCCTGACGCAGCGACGCCGCGTGGAGGATGAAGGCCTTCGGGTCGTAAACTCCT
GTCGAGGgggACGAAATGGTGCTCCGTTAATACCGGAGTGCCTTGACGGTACCCCTGGAGGAAGCCCCGGCTAACTCCGT
GCCAGCAGCCGCGGTAATACGGAGGgggCCAGCGTTGCTCGGAATCACTGGGCGTAAAGGGCTCGTAGGCGGTTTGATAA
GTCCTGtgtgAAATCCCTTGGCTCAACCAAGGAATGGCGCAGGATACTGTCATACTTGAGGCCGGGAGAGGGAAGCGGAA
TTCCCAGTGTAGCGGTGAAATGCGTAGATATTGGGAGGAACACCGGTGGCGAAGGCGGCTTCCTGGACCGGTTCTGACGC
TGATGAGCGAAAGCCAGGGGAGCAAACAGG
>OTU_460
TAGGGAATATTGCGCAATGGgggAAACCCTGACGCAGCAACGCCGCGTGAGTGAGGAAGGTCTTCGGATTGTAAAACTCT
TTTATCAGGGAAaaaTGGTCATGGAGCTAATACCCCATGATTTGATGGTACCTGAGGAATAAGCACCGGCTAACTTCGTG
CCAGCAGCCGCGGTAATACGAAGGGTGCAAGCGTTATTCGGAATCATTGGGCGTAAAGCgcgcgcAGGCGGATTGATAAG
TCAGGTGTGAAATCTCGAAGCTCAACTTCGAAACTGCGCCTGAAACTATTAGTCTAGAATGTCGGAGGgggCAGGGGAAT
TTCACGTGTAGGGGTAAAATCCGTAGAGATGTGAAGGAACACCGGAGGCGAAGGCGCCTGCCTGGACGACTATTGACGCT
GAGGCGCGAAAGCGTGGGGAGCAAACAGG
>OTU_461
TGGGGAATATTGGACAATGGgggAAACCCTGATCCAGCGACGCCGCGTGGGTGATGAAGGCCTTCGGGTCGTAAAGCCCT
GTCTGGggggACGAATCCCCTGCCGGTGAACAATCGGCAGGAATGACGGTACCcccGAAGGAAGCACCGGCTAACTCTGT
GCCAGCAGCCGCGGTAAGACAGAGGGTGCGAGCGTTGTTCGGAATTACTGGGCGTAAAGGGCGCGTAGGCGGTCTGTTAA
GTTCGGTGTGAAAGCCCTCGGCTCAACCGGGGAAGTGCGCCGGATACTGACAGACTTGAGTACCGGAGAGGAGGGTGGAA
TTCCTGGTGTAGCGGTGAAATGCGTAGATATCAGGAGGAACACCGGTGGCGAAGGCGGCCCTCTGGACGAGTACTGACGC
TGAGGCGCGAAAGCGTGGGGATCAAACAGG
>OTU_462
TCGGGAATTTTGGGCAATGGGCGAAAGCCTGACCCAGCAACGCCGCGTGAAGGATGAAGTATTTCGGTATGTAAACTTCG
AAAGAATAGGAAGAATTAATGACGGTACTATTTATAAGGTCCGGCTAACTACGTGCCAGCAGCCGCGGTAATACGTAGGG
ACCAAGCGTTGTTCGGATTTACTGGGCGTAAAGGGCGCGTAGGCGGCATATTAAGTCAGCTGTGAAATCTCTGGGCTTAA
CCCAGAACTGTCAGCTGATACTGATGTGCTAGAGTGCAGAAGGGGCAATCGGAATTCTTGGTGTAGCGGTGAAATGCGTA
GATATCAAGAGGAACACCTGAGGTGAAGACGGGTTGCTGGGCTGACACTGACGCTGAGTGCGCGAAAGCCAGGGGAGCAA
ACGGG
>OTU_463
TGGGGAATATTGGGCAATGGGCGCAAGCCTGACCCAGCCACGCCGCGTGAGTGATGAAGGCCTTCGGGTCGTAAAGCTCT
GTGGGGAgagaCGAAAACACGTTGGCTAATATCCAACGGCTTGACGGTATCTCCTTAGCAAGCACCGGCTAACTCTGTGC
CAGCAGCCGCGGTAATACAGAGGGTGCAAACGTTGCTCGGAATCATTGGGCGTAAAGCGCACGTAGGCGGTCCGATAAGT
CGGTAGTGAAAGCCCTCGGCTTAACCGAGGAAGTGCTATCGAAACTGTCGGACTTGAATACCGGAGAGGATCGCGGAATT
CCCGGTGTAGAGGTGAAATTCGTAGATATCGGGAGGAACACCAGTGGCGAAGGCGGCGATCTGGACGGATATTGACGCTG
AGGTGCGAAAGCGTGGGGAGCAAACAGG
>OTU_464
TGGGGAATTTTGCGCAATGGGCTAACGCCTGACGCAGCAACGCCGCGTGGAGGATGAAGGTCCTTGGATTGTAAACTCCT
GTCAGCGGGGAAaaaGCGACTCTGGCTAATATCCAGAGGAGTTGATTGTACCCGCAGAGGAAGCCCCGGCTAACTCTGTG
CCAGCAGCCGCGGTAATACAGAGGgggCAAGCGTTATTCGGAATTATTGGGCGTAAAGGGCGCGTAGGTGGCTTTGCAAG
TGACGGGTGAAATCCCTCGGCTTAACCGAGGAACTGCCTGTCAAACTGCATGGCTTGAGACCAGGAGAGGTGAGTGGAAT
TCCCAGTGTAGCGGTGAAATGCGTAGATATTGGGAGGAACACCAGTGGCGAAGGCGGCTCACTGGACTGGTACTGACGCT
GAGGCGCGAAAGCGTGGGGAGCAAACAGG
>OTU_465
TCGAGAGGCTTCGGCAATGGgggAAACCCTGACCGAGCGACGCCGCGTGGgggATGAAGGCCTTTGGGTTGTAAACCCCT
GTCAAGTGGGACGAAACACTCTGAGGTGATAAGCCGAGGGGTTTGACGGTACCGCCAGAGGAAGCTCCGGCTAACTCCGT
GCCAGCAGCCGCGGTAATACGGggggAGCAAGCGTTGTTCGGAATTACTGGGCGTAAAGGGTGTCTAGGCGGCCTTGTAA
GTCGGgggTGAAATCCACTGGCTCAACCAGTGACGTGCCTTCGAAACTGCTAGGCTTGAGTATGGCAGAGGAGAGCGGAA
TTCCAGGTGTAGCGGTGAAATGCGTAGATATCTGGAAGAACACCGGTGGCGTAGGCGGCTctctGGGCCAATACTGACGC
TGAAGCACGAAAGCCAGGGGAGCAAACGGG
>OTU_466
TGGGGAATATTGGACAATGGGCGCAAGCCTGATCCAGCCATGCCGCGTGGGTGAAGAAGGCCCTAGGGTTGTAAACCCCT
TTCAGCGGGGAAGATAATGACGGTACCCGCAGAAGAAGCCCCGGCTAACTCCGTGCCAGCAGCCGCGGTAATACGGAGGg
ggCTAGCGTTGTTCGGAATTACTGGGCGTAAAGCgcgcgTAGGCGGACCTGCAAGTCGGgggTGAAAGCCCGAGGCTCAA
CCTCGGAACTGCCTTCGATACTGCGGGTCTCGAGTCCGGGAGAGGTGAGTGGAATTCCTAGTGTAGAGGTGAAATTCGTA
GATATTAGGAAGAACACCAGTGGCGAAGGCGCTCACTGGCCCGGTACTGACGCTGAGGCGCGAAAGCGTGGGGAGCAAAC
AGG
>OTU_467
TGGGGAATTTTGGGCAATGGGCGAAAGCCTGACCCAGCAACGCCGCGTGAGGGAGGAAATCCTTCGGGATGTAAACCTCG
CAAGCAAGGGAAGAATGCCCGGGATCTAATACATCCCGGGAGGGACGGTACCTTGCGTAAGCCACGGCTAACTACGTGCC
AGCAGCCGCGGTAATACGTAGGTGGCAAGCGTTGTTCGGAATTATTGGGCGTAAAGGGCGCGTAGGCGGTTTGTTAAGTC
GGTTGTGAAAGCCCGGGGCTCAACCCCGGAGGTCGACCGATACTGGTGAACTAGAGTACAGAAGAGGTAGCTGGAATTCC
CGGTGTAGCGGTGAAATGCGTAGATATCGGGAGGAACACCTGAGGCGAAGGCGGGCTACTGGGCTGATACTGACGCTGAT
GCGCGAAAGCCAGGGGAGCAAACGGG
>OTU_468
TGGGGAATATTGGACAATGGGCGCAAGCCTGATCCAGCCATGCCGCGTGAGTGATGACGGCCTTAGGGTTGTAAAGCTCT
TTCGACGGGGACGATAATGACGGTACCCGTAGAAGAAGCCCCGGCTAACTTCGTGCCAGCAGCCGCGGTAATACGAAGGg
ggCTAGCGTTGTTCGGAATCACTGGGCGTAAAGCGCACGTAGGCGGATTGTTAAGTCGGgggTGAAATCCTGAGGCTCAA
CCTCAGAACTGCCTTCGATACTGGCAATCTCGAGTCCGGAAGAGGTTGGTGGAACAGCTAGTGTAGAGGTGAAATTCGTA
GATATTAGCTAGAACACCAGTGGCGAAGGCGGCCAACTGGTCCGGTACTGACGCTGAGGTGCGAAAGCGTGGGGAGCAAA
CAGG
>OTU_469
TGGGGAATTTTGCGCAATGGGCGAAAGCCTGACGCAGCAACGCCGCGTGGAGGATGAAGGCCTTCGGGTCGTAAACTCCT
GTCAGGggggACGAAAGCCCGCAAGGGTTTGACTGTACCcccGGAGGAAGCCACGGCTAACTCCGTGCCAGCAGCCGCGG
TAATACGGAGGTGGCAAGCGTTGTTCGGAATTACTGGGCGTAAAGGGCGCGTAGGCGGCATGGCAAGTCAGGTGTGAAAG
CCCCGGGCTTAACTCGGGAACTGCATCTGAAACTGCTGTGCTTGAGTCCTGGAGGgggTAGTGGAATTCCCAGTGTAGCG
GTGAAATGCGTAGATATTGGGAGGAACACCGGTGGCGAAGGCGGCTACCTGGACAGTGACTGACGCTGAGGCGCGAAAGC
TAGGGGAGCGAACGGG
>OTU_470
TGGGGAATTTTGCGCAATGGgggAAACCCTGACGCAGCAACGCCGCGTGGAGGATGAAGCCCCTTGGGGCGTAAACTCCT
TTCGACCAAGACGATAATGACGGTACTGGTGGAAGAAGCACCGGCTAACTCTGTGCCAGCAGCCGCGGTAATACAGAGGG
TGCAAGCGTTGTTCGGAATTATTGGGCGTAAAGGGCGCGTAGGCGGTGCCACAAGTCACCTGTGAAATCTCCGGGCTTAA
CTCGGAGCCTGCAGGCGAAACTGTGGTGCTGGAGTGTGGGAGAGGTGCGTGGAATTCCCGGTGTAGCGGTGAAATGCGTA
GATATCGGGAGGAACACCTGTGGCGAAAGCGGCGCACTGGACCATAACTGACGCTGATGCGCGAAAGCTAGGGGAGCAAA
CAGG
>OTU_471
TGGGGAATATTGGACAATGGGCGCAAGCCTGATCCAGCAATGCCGCGTGAGTGATGAAGGCCTTAGGGTTGTAAAGCTCT
TTCGGCGGGGAAGATGATGACGGTACCCGCAGAAGAAGCCCCGGCTAACTTCGTGCCAGCAGCCGCGGTAATACGAAGGg
ggCTAGCGTTGTTCGGAATTACTGGGCGTAAAGGGCGCGTAGGCGGCGCATTAAGTCAGGTGTGAAAGCCCTGGGCTCAA
CCCAGGAATTGCACTTGATACTGATGTGCTTGAATCCGGAAGAGGATGACGGAATTCCCAGTGTAGAGGTGAAATTCATT
GATATTGGGAAGAACACCAGTGGCGAAGGCGGTCATCTGGTCCGGTATTGACGCTGAGGCGCGAAAGCGTGGGGAGCAAA
CAGG
>OTU_472
TGGGGAATTGTTCGCAATGGGCGCAAGCCTGACGACGCAACGCCGCGTGGAGGATGAAGACTTTCGGGTCGTAAACTCCT
TTCGACCGAGATGAATTTCCGCCGACCTAACACGTCGGCGGGGTGACAGTATCGAGGGAAGAAGCCCCGGCTAACTCCGT
GCCAGCAGCCGCGGTAATACGGggggggCAAGCGTTGTTCGGAATTACTGGGCGTAAAGGGTTTGTAGGTGGCTTGCTAA
GTCAGACGTGAAATCCCTCAGCTTAACTGGGGAACTGCGTCTGAGACTGGCGAGCTTGAGTGCAGGAGAGGAACGCGGAA
TTCCAGGTGTAGCGGTGAAATGCGTAGATATCTGGAGGAACACCGGTGGCGAAGGCGGCGTTCTGGACTGCAACTGACAC
TGAGAAACGAAAGCCAGGGGAGCAAACGGG
>OTU_473
TGGGGAATTTTGCGCAATGGGCGAAAGCCTGACGCAGTAACGCCGCGTGGAGGATGAAGGCCTTCGGGTTGTAAACTCCT
GTCAGGgggAACGACGGGGTGAGGGTGATAAACTCTTGCTTCCAGACGGTACCTCCAAAGGAAGCCCCGGCTAATTCCGT
GCCAGCAGCCGCGGTAATACGGAAGGGGCAAGCGTTGTTCGGAATCATTGGGCGTAAAGGGCGCGTAGGTGGTTCTGTAT
GTCTACCGTGAAAGCGTACGGCTCAACCGTATTTTGTCGGTAGAAACTGCAGGACTTGAGGCTGGGAGGGGCTGGTGGAA
TTCCCTGTGTAGCGGTGAAATGCGTAGAGATGGgggAGAACACTCGTGGCGAAGGCGGCCAGCTAGACCAGTTCTGACAC
TGAGGCGCGACAGCGTGGGGAGCAAACAGG
>OTU_474
GCGCGAAACCTTTGCAATAGGCGAAAGCCTGACAAGGTTACTCTGAGTGATCTCCGCTAAGGAAATCTTTTGACACCTCT
AAaaaTGGTGTAGAATAAGGGGTGGGCAAGCCTGGTGTCAGCCGCCGCGGTAATACCAGCACCCCGAGTGGTCGGGACGA
TTATTGGGCCTAAAGCATCCGTAGCCGGTTCTTTAAGTCCTCCGTTAAATCCACCTGCTTAACAGATGGGCTGCGGAGGA
TACTATAGAGCTAGGAGGCGGGAGAGGCAAGCGGTACTCAGTGGGTAGGGGTAAAATCCGTTGATCCATTGAAGACCACC
AGTGGCGAAGGCGGCTTGCCAGAACGCGCTCGACGGTGAGGGATGAAAGCTGGgggAGCAAACCGG
>OTU_475
TTGGGAATCTTGGACAATGGgggAAACCCTGATCCAGCCATGCCGCGTGAGTGATGAAGGCCTTCGGGTTGTAAAGCTCT
TTTACCCGGGAAGATAATGACTGTACCGGGAGAATAAGCTCCGGCTAACTTCGTGCCAGCAGCCGCGGTAATACGAAGGg
ggCTAGCGTTGTTCGGAATTACTGGGCGTAAAGCgcgcgcAGGCGGTTTCTCAAGTCAGTGGTGAAAGCCCGGAGCTCAA
CTCCGGAACTGCCATTGAAACTGTGAAACTTGAGGACGAgagagGTGAGTGGAATTCCCAGTGTAGAGGTGAAATTCGTA
GATATTGGGAAGAACACCGGTGGCGAAGGCGGCTCACTGGCTCGTTTCTGACGCTCAGGCGCGACAGCGTGGGGATCAAA
CAGG
>OTU_476
TGGGGAATATTGGACAATGGgggCAACCCTGATCCAGCCATGCCGCGTgtgtgAAGAAGGCTTTCGGGTTGTAAAGCACT
TTCAGTGAGGAGGAAAACCTTACGACTAATACTCGTGAGGCTTGACGTTACTCACAGAAGAAGCACCGGCTAACTCCGTG
CCAGCAGCCGCGGTAATACGGAGGGTGCAAGCGTTAATCGGAATTACTGGGCGTAAAGCgcgcgTAGGTGGTTTGATAAG
CGAGATGTGAAAGCCCCGGGCTCAACCTGGGAACGGCATTTCGAACTGTCAGGCTAGAGTATGGTAGAGGAGTGTGGAAT
TTCCTGTGTAGCGGTGAAATGCGTAGATATAGGAAGGAACACCAGTGGCGAAGGCGGCACTCTGGACCAATACTGACACT
GAGGTGCGAAAGCGTGGGGAGCAAACAGG
>OTU_477
TGGGGAATCTTGCGCAATGGGCGAAAGCCTGACGCAGCAACGCCGCGTGCGGGATGACGGCCTCGGGTTGTAAACCGCTT
TCAGCAGGGACGAAAATGACGGTACCTGCAGAAGAAGCTCCGGCTAACTACGTGCCAGCAGCCGCGGTAATACGTAGGgg
gCAAGCGTTGTCCGGATTTATTGGGCGTAAAGAGCTCGTAGGCGGTTCCGTAAGTCGGGTGTGAAaaaTCTGGGCTCAAC
CCAGTGGAGCACCCGATACTGCGGTGACTCGAGTCCGGTAGGGGAGTGTGGAATTCCTGGTGTAGCGGTGAAATGCGCAG
ATATCAGGAGGAACACCGACGGCGAAGGCAGCACTCTGGGCCGGTACTGACGCTGAGGAGCGAAAGCATGGGGAGCGAAC
AGG
>OTU_478
GCGCGAAAACTTTACAATGCGGGAAACCGTGATAAGGGGACACCGAGTGCCAGCATCATATGCTGGCTGTCCGGATGTGT
AAAATACATCCGTTAGCAAGGGCCGGGCAAGACCGGTGCCAGCCGCCGCGGTAACACCGGCGGCCCGAGTGGTGATCGTG
ATTATTGGGTCTAAAGGGTCCGTAGCCGGTTTGGTCAGTCCTCCGGGAAATCTGATAGCTCAACTATTAGGCTTTCGGgg
gATACTGCCAGACTTGGAACCGGGAGAGGTAAGAGGTACTACAGGGGTAGGAGTGAAATCTTGTAATCCCTGTGGGACCA
CCTGTGGCGAAGGCGTCTTACCAGAACGGGTTCGACGGTGAGGGACGAAAGCTGGgggCACGAACCGG
>OTU_479
TGGGGAATATTGCGCAATGGgggAAACCCTGACGCAGCAACGCCGCGTGGAGGATGAAGGCCTTCGGGTCGTAAACTCCT
GTCAGGTGGGAAGAATAGGTTGCAACTAACAATTGCAACTGTTGACGGTACCACCAGAGGAAGCCCCGGCTAACTCCGTG
CCAGCAGCCGCGGTAATACGGAGGgggCAAGCGTTATTCGGAATCATTGGGCGTAAAGGGCGCGTAGGCGGCCTGGCAAG
TCAAAGGTGAAATCCCTCGGCCCAACCGAGGAACCGCCTTTGAAACTGCAAGGCTTGAGGCCGGGAGAGGGTAGCGGAAT
TCCCAGTGTAGCGGTGAAATGCGTAGATATTGGGAGGAACACCAGTGGCGAAGGCGGCTACCTGGACCGGTTCTGACGCT
GAGGCGCGAAAGCGTGGGGAGCAAACAGG
>OTU_480
TGGGGAATCTTGCGCAATGCGCGAAAGCGTGACGCAGCAACGCCGCGTGGgggAAGAAGGTTTTCGGATTGTAAACCCCT
TTCAGGAAGGACGAAGGTTCGGCAGTTAATAGCTGACCGGACTGACGGTACTTCCACAAGAAGGTCCGGCTAACTACGTG
CCAGCAGCCGCGGTAATACGTAGGGACCTAGCGTTGTCCGGAATCATTGGGCGTAAAGCgcgcgTAGGCGGCCCGGTAAG
TCCGTTGTAAAAGTCGAAGGCTCAACCTTCGAAAGCCGATGGATACTGCCGGGCTAGAGTCCGGAAGAGGCGAGTAGAAT
TCCTGGTGTAGCGGTGGAATGCGCAGATATCAGGAGGAATACCCATAGCGAAGGCAGCTCGCTGGGACGGTACTGACGCT
GAGGCGCGAAAGCGTGGGGAGCGAACAGG
>OTU_481
TAAGGAATATTGGTCAATGGACGCAAGTCTGAACCAGCCATGCCGCGTGAAGGATGAAGGTCCTCTGGATTGTAAACTTC
TTTTACCTGGGACGAAACCCCTTAATTCTTTAAGGACTGACGGTACCAGGGGAATCAGCACCGGCTAACTCCGTGCCAGC
AGCCGCGGTAATACGGAGGGTGCAAGCGTTATCCGGATTCACTGGGTTTAAAGGGTGCGTAGGCGGGCCGGTAAGTCAGT
GGTGAAATCCTGGGGCTTAACCCCAGAACTGCCGTTGATACTATCGGTCTTGAATGTTGTGGAGGTGAGCGGAATATGTC
ATGTAGCGGTGAAATGCTTAGAGATGACATAGAACACCAATTGCGAAGGCAGCTCACTACGCAAATATTGACGCTGAGGC
ACGAAAGCGTGGGGATCAAACAGG
>OTU_482
TGGGGAGTATTGGACAATGGgggCAACCCTGATCCAGCAATGCCGCGTGGGTGATGAAGGCCTTCGGGTTGTAAAGCCCT
TTCGGCGGGGACGATGATGACGGTACCCGCAGAAGAAGCCCCGGCTAACTTCGTGCCAGCAGCCGCGGTAATACGAAGGg
ggCTAGCGTTGTTCGGAATGACTGGGCGTAAAGGGCGCGTAGGCGGCCGAGTAAGTCAGGCGTGAAAGCCCCGGGCTCAA
CCTGGGAACGGCGCTTGATACTGTTTGGCTTGAGGACGGGAGAGGATGGTGGAATTCCCAGTGTAGAGGTGAAATTCGTA
GATATTGGGAAGAACACCGGTGGCGAAGGCGGCCATCTGGACCGTTTCTGACGCTGAGGCGCGAAAGCGTGGGGAGCAAA
CAGG
>OTU_483
TGGGGAATCTTGCGCAATGGGCGAAAGCCTGACGCAGCGACGCCGCGTGAGGGAAGAAGGCCTTCGGGTTGTAAACCTCT
TTTAAGAGGGAAGAAGCCACTCGGGTGAATAGCCCAGAGGGTGACGGTACCTCTAGAATAAGCCCCGGCTAACTACGTGC
CAGCAGCCGCGGTAATACGTAGGgggCGAGCGTTGTCCGGATTTACTGGGCGTAAAGAGCGTGTAGGCGGCCAGACAGGT
CCGTTGTGAAAACTGGAGGCTCAACCTTCAGACGTCGACGGAAACCGTCTGGCTAGAGTCCGGAAGAGGAGAGTGGAATT
CCTGGTGTAGCGGTGAAATGCGCAGATATCAGGAAGAACACCGATGGCGAAGGCAGCTctctGGGACGGTACTGACGCTG
AGACGCGAAAGCGTGGGGAGCGAACAGG
>OTU_484
TGGGGAATTTTGGACAATGGGCGCAAGCCTGATCCAGCCATGCCGCGTGAGTGAAGAAGGCCTTCGGGTTGTAAAGCTCT
TTCGGCGGGGACGAAACGGTCCGTGACAACACCACGGACTAATGACGGTACTCGCAGAAGAAGCACCGGCTAACTACGTG
CCAGCAGCCGCGGTAATACGTAGGGTGCAGGCGTTAATCGGAATTACTGGGCGTAAAGCGTGCGCAGGCGGCTCTTTAAG
TCAGATGTGAAAGCCCCGGGCTTAACCTGGGAATTGCGTTTGAAACTGGAGAGCTGGAGTGTGGAAGAGGggggTGGAAT
TCCAGGTGTAGCAGTGAAATGCGTAGAGATCTGGAGGAACACCGATGGCGAAGGCAGCCcccTGGGCTAACACTGACGCT
CATGCACGAAAGCGTGGGGAGCAAACAGG
>OTU_485
TGAGGAATCTTGCGCAATGGGCGAAAGCCTGACGCAGCAACGCCGCGTGGAGGATGAAGGTCTTCGGATTGTAAACTCCT
GTCAGACGGAACGAACGACGCCGACCTAATACGTCGGCGTCTTGACGGTACCGTCAGAGGAAGCCACGGCTAACTCTGTG
CCAGCAGCCGCGGTAATACAGAGGTGGCTAGCGTTATTCGGAATTATTGGGCGTAAAGGGCGCGTAGGCGGCTAGGCAAG
TCTTGGGTGAAATCCCTCGGCTCAACCGAGGAACTGCCTTGGAAACTGCCTGGCTCGAGGCCGGGAGAGGGTAGCGGAAT
TCCCAGTGTAGCGGTGAAATGCGTAGATACTGGGAGGAACACCAGTGGCGAAGGCGGCTACCTGGACCGGTTCTGACGCT
GATGCGCGAAAGCGTGGGGAGCAAACAGG
>OTU_486
TGGGGAATCTTGCGCAATGGGCGAAAGCCTGACGCAGCGACGCCGCGTGGgggATGAAGGCCTTCGGGTTGTAAACCCCT
TTCGGCAGGGACGAAGCGATCGTGACGGTACCTGCAGAAGAAGCTCCGGCTAACTACGTGCCAGCAGCCGCGGTAAGACG
TAGGGAGCGAGCGTTGTCCGGATTCATTGGGCGTAAAGAGCgcgcAGGCGGTTTGGTAAGTCGGATGTGAAATCCCGGAG
CTCAACTCCGGACCTGCATCCGAAACTGCCCGACTAGAGGTAGGTAGGGGAGATCGGAATTCCTGGTGTAGCGGTGAAAT
GCGCAGATATCAGGAGGAACACCGGTGGCGAAGGCGGATCTCTGGGCCTTACCTGACGCTCAGGCGCGAAAGCTAGGGGA
GCGAACAGG
>OTU_487
TAGGGAATCTTGCGCAATGGGCGAAAGCCTGACGCAGCAACGCCGCGTGCGGGAAGAAGGCTCTCGGGTTGTAAACCGCT
TTCAGTAGGAACGAATTTGACGGTACCTGCAGAAGAAGGTGCGGCCAACTACGTGCCAGCAGCCGCGGTGACACGTAGGC
ACCAAGCGTTGTCCGGATTTATTGGGCGTAAAGAGCTCGTAGGCGGTTCAGTAAGTCGGGTGTGAAAACTCAGGGCTCAA
CCCTGAGCTGCCACCCGATACTGCTGTGACTTGAGTCCGGTAGGGGAGTGGGGAATTCCTGGTGTAGCGGTGAAATGCGC
AGATATCAGGAGGAACACCGGTGGCGAAGGCGCCACTCTGGGCCGAGACTGACGCTGAGGAGCGAAAGCATGGGTAGCAA
ACAGG
>OTU_488
TGGGGAATATTGCGCAATGGGCGAAAGCCTGACGCAGCGACGCCGCGTGGgggATGAAGCTTTTCGGAGTGTAAACCCCT
TTCGACCCGGACGAAAGCCCGCAAGGGCCTGACGGTACGGGTATAAGAAGCCCCGGCTAACTACGTGCCAGCAGCCGCGG
TAAAACGTAGGgggCCAGCGTTGCTCGGAATTACTGGGCGTAAAGGGTCTGTAGGCGGTGCGGCAAGTCGGAAGTGAAAT
CTGAGGGCTCAACCCTTAGACTGCTCCCGAAACTGCCGTGCTAGAGTGCGAgagagGCGGGTGGAATTGCAGGTGTAGCG
GTGAAATGCGTAGATATCTGCAGGAACATCCGAGGCGAAAGCGGCCCGCTGGATCGCAACTGACGCTGAgagaCGAAAGC
TAGGGGAGCAAACAGG
>OTU_489
TGGGGAATCTTGCGCAATGGGCGAAAGCCTGACGCAGCGATGCCGCGTGCGGGATGAAGGCCTTCGGGTTGTAAACCGCT
TTCAGCAGGGACGAAATTGACGGTACCTGCAGAAGAAGCCCCGGCCAACTACGTGCCAGCAGCCGCGGTAATACGTAGGg
ggCGAGCGTTGTCCGGATTTATTGGGCGTAAAGAGCTCGTAGGCGGTTCGATAAGTCGGATGTGAAATCTCCACGCTCAA
CGTGGAGGGGCCATTCGATACTGTCGTGACTCGAGTCCGGTAGGGGAGTGTGGAATTCCCGGTGTAGCGGTGAAATGCGC
AGAGATCGGGAGGAACACCCGTAGCGAAGGCGGCACTCTGGGCCGGTACTGACGCTGAGGAGCGAAAGCGTGGGGAGCAA
ACAGG
>OTU_490
TGGgggATATTGCGCAATGGgggCAACCCTGACGCAGCAACGCCGCGTGAAGGATGAAGGTTTTCGGATTGTAAACTTCT
TTTATTAAGGACGAAaaaTGACGGTACTTAATGAATAAGCTCCGGCTAACTACGTGCCAGCAGCCGCGGTAATACGTAGG
GAGCAAGCGTTGTCCGGATTTACTGGGTGTAAAGGGTGCGTAGGCGGCTTTGCAAGTCAGATGTGAAATCTATGGGCTCA
ACCCATAAACTGCATTTGAAACTGTAGAGCTTGAGTGAAGTAGAGGCAGGCGGAATTCCCCGTGTAGCGGTGAAATGCGT
AGAGATGGGGAGGAACACCAGTGGCGAAGGCGGCCTGCTGGGCTTTAACTGACGCTGAGGCACGAAAGCGTGGGTAGCAA
ACAGG
>OTU_491
TGGGGAATATTGCACAATGGACGCAAGTCTGATGCAGCGACGCCGTGTGAGGGATGACGGCCTTCGGGTTGTAAACCTCT
TTCGTCCGGGACGAAGCCGTAAGGTGACGGTACCGGGAGAAGAAGCGCCGGCCAACTACGTGCCAGCAGCCGCGGTAAGA
CGTAGGGCGCGAGCGTTGTCCGGATTTATTGGGCGTAAAGAGCTCGTAGGCGGCTCATTGCGTCAACCGTGAAAACCAGC
AGCTCAACTGTTGGCTTGCGGTTGATACGGGTGGGCTGGAGTTCGGTAGGGGAGACTGGAATTCCTGGTGTAGCGGTGAA
ATGCGCAGATATCAGGAGGAACACCGGTGGCGAAGGCGGGTCTCTGGGCCGATACTGACGCTGAGGAGCGAAAGCGTGGG
GAGCGAACAGG
>OTU_492
TGGGGAATATTGCGCAATGGGCGAAAGCCTGACGCAGCAACGCCGCGTGGAGGATGAAGGCCTTCGGGTCGTAAACTCCT
GTCAGGAGGGAAGAAGGTTGCCGAGCAAATAACTCGGCCAGCTTGACGGTACCTCCACAGGAAGCCCCGGCTAACTCCGT
GCCAGCAGCCGCGGTAATACGGAGGgggCAAGCGTTATTCGGAATCATTGGGCGTAAAGGGCGCGTAGGCGGCTTGGCAA
GTCGAAGGTGAAATCCcccGGCTCAACCGGGGAACTGCCTTCGAAACTGCCAGGCTAGAGTCCGGGAGAGGGTAGTGGAA
TTCCCAGTGTAGCGGTGAAATGCGTAGATACTGGGAGGAACACCAGTGGCGAAGGCGGCTACCTGGACCGGAACTGACGC
TGAGGCGCGAAAGCGTGGGGAGCAAACAGG
>OTU_493
TAGGGAATCTTGCGCAATGGACGAAAGTCTGACGCAGCGACGCCGCGTGAGCGATGAAGGCCTTCGGGTCGTAAAGCTCT
GTGGGGAgagaCGAATAAGGTATGGCTAACATCCATGCCGATGACGGTATCTCCTTAGCAAGCACCGGCTAACTCTGTGC
CAGCAGCCGCGGTAAGACAGAGGGTGCAAACGTTGTTCGGAATTACTGGGCGTAAAGCgcgcgTAGGCAGCAGCGTgtgt
CGGGCGTGAAATCCCATGGCTCAACCATGGAAGTGCACTCGAAACTGCGCAGCTAGAGTCTCGGAGAGGAAGGCGGAATG
CTTGGTGTAGAGGTGAAATTCGTAGATATCAAGCGGAACACCGGTGGCGAAGGCGGCCTTCTGGACGATGACTGACGCTG
AAGCGCGAAAGCGTGGGGAGCAAACAGG
>OTU_494
TGGGGAATATTGCACAATGGGCGGAAGCCTGATGCAGCGACGCCGCGTGAGGGATGACGGCCTTCGGGTTGTAAACCTCT
TTCAGCAGGGACGAAGCGAGAGTGACGGTACCTGCAGAAGAAGCGCCGGCCAACTACGTGCCAGCAGCCGCGGTAAGACG
TAGGGCGCGAGCGTTGTCCGGATTTATTGGGCGTAAAGAGCTCGTAGGCGGCTTGTCGCGTCGACTGTGAAAACCTGCGG
CTCAACCGTGTGGTCTGCAGTCGATACGGGCAGGCTAGAGTTCGGTAGGGGAGACTGGAATTCCTGGTGTAGCGGTGAAA
TGCGCAGATATCAGGAGGAACACCGGTGGCGAAGGCGGGTCTCTGGGCCGATACTGACGCTGAGGAGCGAAAGCGTGGGG
AGCGAACAGG
>OTU_495
TGGGGAATCTTGCGCAATGGGCGAAAGCCTGACGCAGCGACGCCGCGTGAGTGATGAAGGCCTCGGGTTGTAAAGCTCTG
TGGAGGgggACGAATAAGGGCCGTCGAATAGACGGCTCGATGACGGTACCCCTTTAGCAAGCACCGGCTAACTCTGTGCC
AGCAGCCGCGGTAAGACAGAGGGTGCAAACGTTGTTCGGAATTACTGGGCGTAAAGCGCGTGTAGGCGGCTCGGCAAGTC
GGGTGTGAAAGCCCTGGGCTTAACCTAGGAAGTGCACTCGAAACTGCCAAGCTTGAGTTCTGGAGAGGAAGGCGGAATTC
TCGGTGTAGAGGTGAAATTCGTAGATATCGAGAGGAACACCGGTGGCGAAGGCGGCCTTCTGGACAGCAACTGACGCTGA
GACGCGAAAGCGTGGGGAGCAAACAGG
>OTU_496
TGGGGAATTTTGCGCAATGGGCGGAAGCCTGACGCAGCAACGCCGCGTGGAGGATGAAGGTCTTTGGATTGTAAACTCCT
GTCAGCAGGGAAaaaGCGACTTAACCTAATACGTTAGGGAGTTGATTGTACCTGCAGAGGAAGCCCCGGCTAACTCTGTG
CCAGCAGCCGCGGTAATACAGAGGgggCAAGCGTTATTCGGAATTATTGGGCGTAAAGGGCGCGTAGGCGGCTTAACAAG
TGACGGGTGAAATCCCTCGGCTTAACCGAGGAACTGCCTGTCAGACTGTTTTGCTTGAGGCCGGGAGAGGTGAGTGGAAT
TCCCAGTGTAGCGGTGAAATGCGTAGATATTGGGAGGAACACCAGTGGCGAAGGCGGCTCACTGGACCGGTACTGACGCT
GATGCGCGAAAGCGTGGGGAGCAAACAGG
>OTU_497
TGGGGAATCTTGCACAATGGgggCAACCCTGATGCAGCGACGCCGCGTGAGCGATGAAGCCCTTCGGGGTGTAAAGCTCT
TTCGGCAGGGAAGATGGTGACGGTACCTGCAGAAGCAGCTGCGGCTAACTACGTGCCAGCAGCCGCGGTAATACGTAGGC
AGCGAGCGTTGTTCGGAGTTACTGGGCGTAAAGGGTGCGTAGGCGGCCTATTAAGTTTGTCGTGAAATCTCCCGGCTCAA
CTGGGAGGGTGCGGCGGATACTGATGGGCTTGGAGTGCGGGAGAGGAGAGTGGAATTCCTGGTGTAGCGGTGAAATGCGT
AGATATCAGGAGGAACACCGGCGGTGTAGACGGCTctctGGACCGTAACTGACGCTGAGGCACGAAAGCGTGGGTAGCAA
ACAGG
>OTU_498
TAGGGAATCTTCCGCAATGGACGAAAGTCTGACGGAGCAACGCCGCGTGAGTGATGAAGGCTTTCGGGTCGTAAAACTCT
GTTGTCAGGGAAGAACATCCGGGATAACCTCCCGGTCTGACGGTACCTGATCAGAAAGCCCCGGCTAACTACGTGCCAGC
AGCCGCGGTAATACGTAGGgggCAAGCGTTGTCCGGAATTATTGGGCGTAAAGCgcgcgcAGGCGGTTTCTTAAGTCTGG
TGTGAAAGCCCGCAGCTCAACTGCGGAGGGCCACTGGAAACTGGGAAGCTTGAGTGTAGGAGAGGAGAGCGGAATTCCAC
GTGTAGCGGTGAAATGCGTAGATATGTGGAGGAACACCCGTGGCGAAAGCGGCTctctGGCCTATAACTGACGCTGAGGC
GCGAAAGCGTGGGGAGCAAACAGG
>OTU_499
TGGGGAATATTGCGCAATGGCCGCAAGGCTGACGCAGCGACGCCGCGTGTGGGATGACGGCCTTCGGGTTGTAAACCACT
GTCGGGAGGAACGAATACCGGGCGTCGAATAGGCGACCCGGGGTGACGGTACCTCCAAAGGAAGCACCGGCTAACTCCGT
GCCAGCAGCCGCGGTAATACGGAGGGTGCGAGCGTTGTCCGGAATCACTGGGCGTAAAGGGCGCGTAGGTGGCTCGTTAA
GTGGTCGGTGAAATCCCGGAGCTCAACTCCGGGGCTGCCGATCAGACTGGCGGGCTCGAGCACGGTAGAGGCAGATGGAA
TTCCCGGTGTAGCGGTGGAATGCGTAGATATCGGGAAGAATACCAGTGGCGAAGGCGTTCTGCTGGGCCGTTGCTGACAC
TGAGGCGCGACAGCGTGGGGAGCAAACAGG
>OTU_500
TGGGGAATATTGGACAATGGgggAAACCCTGATCCAGCCATGCCGCGTGAGTGAAGAAGGCCTTCGGGTTGTAAAGCTCT
TTCGGCGGGGACGATGATGACGGTACCCGCATAAGAAGCCCCGGCAAACTTCGTGCCAGCAGCCGCGGTAATACGAAGGg
ggCTAGCGTTGTTCGGAATTACTGGGCGTAAAGCgcgcgTAGGCGGTGATCTTTGTCAGAGGTGAAAGCCCGGGGCTCAA
CTCCGGAATTGCCTTTGAAACGGGATTGCTTGAGTCCGAgagagGATGGCGGAATTCCTAGTGTAGAGGTGAAATTCGTA
GATATTAGGAAGAACACCGGTGGCGAAGGCGGCCATCTGGCTCGGTACTGACGCTCAGGCGCGAAAGCGTGGGGAGCAAA
CAGG
>OTU_501
TGGGGAATTtttCGCAATGGGCGCAAGCCTGACGAAGCAACGCCGCGTAGAGGATGAAGGCCCTCGCGGTCGTAAACTCT
TGTCTAGTGGGACGAAACTTCCATACGGGAATACTGTATGGGATTGACTGTACCGCTGGAGGAAGCTCCGGCCAACTCCG
TGCCAGCAGCCGCGGTAATACGGAGGGAGCAAGCGTTACTCGGAATTACTGGGCGTAAAGGGCGCGTAGGCGTCCAAGCA
AGTCTTGtgtgAAAGCCCCAAGCTTAACTTGGGAAGTGCACAAGATACTGGTTGGATTGAGTTCCGGAGAGGAAGATGGA
ATTCCCGGTGTAGCGGTGAAATGCGTAGATATCGGGAGGAACACCAGTGGCGAAGGCGATCTTCTGGACGGATACTGACG
CTGAGGCGCGAAAGCTAGGGGAGCAAACAGG
>OTU_502
TGGGGAATCTTGCGCAATGCGCGAAAGCGTGACGCAGCAACGCCGCGTGGgggAAGACGGCCTTCGGGTTGTAAACCCCT
TTCAGGAGGGACGAAGGTTCGCCGGTGAATAGCCGTGCGGATTGACGGTACCTCCACAAGAAGCTCCGGCTAACTACGTG
CCAGCAGCCGCGGTAATACGTAGGGAGCAAGCGTTGTCCGGAATCATTGGGCGTAAAGCgcgcgTAGGTGGCCACATAAG
TCCGTTGTGAAAGTCAAAGGCTCAACCTTTGAAAGCCGATGGATACTGtgtgGCTAGAGTACGGAAGAGGCGAGTGGAAT
TCCTGGTGTAGCGGTGGAATGCGCAGATATCAGGAGGAACACCAATAGCGAAGGCAGCTCGCTGGGACGTTACTGACACT
GAGGCGCGAAAGCGTGGGGAGCGAACAGG
>OTU_503
TGGGGAATATTGCACAATGGgggAAACCCTGATGCAGCAACGCCGCGTGAGTGATGAAGGTTTTCGGATCGTAAAGCTCT
GTCTTTGGGGAAGATAATGACGGTACCCAAGGAGGAAGCCACGGCTAACTACGTGCCAGCAGCCGCGGTAATACGTAGGT
GGCGAGCGTTATCCGGATTTACTGGGCGTAAAGGGAGCGTAGGCGGATGATTAAGTGGGATGTGAAATACCCGGGCTCAA
CTTGGGTGCTGCATTCCAAACTGGTTATCTAGAGTGCAGGAGAGGAGAGTGGAATTCCTAGTGTAGCGGTGAAATGCGTA
GAGATTAGGAAGAACACCAGTGGCGAAGGCGACTctctGGACTGTAACTGACGCTGAGGCTCGAAAGCGTGGGGAGCAAA
CAGG
>OTU_504
TGGGGAATCTTGCGCAATGGCCTAACGGCTGACGCAGCGACGCCGCGTGAGGGATGACGCTCTTCGGAGTGTAAACCTCT
TTTGCCTGGAACGAACTATCGGCATTCGCCGATTTGACGGTACCGGGTGAATAAGCACCGGCTAACTCCGTGCCAGCAGC
CGCGGTAATACGGggggTGCGAGCGTTGTCCGGAATCACTGGGCGTAAAGGGCGCGTAGGTGGCGTGATAAGGGTGTGGT
GAAAGCCCGGGGCTCAACCCCGGGTCGGCCATGCCGACTGTCAGGCTAGAGTGCTGTAGGGGCAGGCGGAATTCCGGGTG
TAGCGGTGGAATGCGTAGAGATCCGGAGGAAGACCGGTGGCGAAGGCGGCCTGCTGGGCAGTTACTGACACTGATGCGCG
ACAGCGTGGGGAGCAAACAGG
>OTU_505
TGGGGAATATTGGACAATGGgggAAACCCTGATCCAGCGACGCCGCGTgtgtgAAGAAGGCCTGCGGGTTGTAAAGCACT
TTTAGTGGGGATGAAAAGCCTTGGGATAACACCCCAGGGTCTTGACCTAACCCACAGAAaaaGCACCGGCTAACTCTGTG
CCAGCAGCCGCGGTAATACAGAGGGTGCGAGCGTTAATCGGAATTACTGGGCGTAAAGCGTGCGTAGACGGTAGCGTAAG
TCAGATGTGAAAGCCCCGGGCTCAACCTGGGAATTGCATTTGAGACTGCTCTGCTCGGGTGCGGAAGAGGGAAGCGGAAT
TTCCGGTGTAGCGGTGAAATGCGTAGATATCGGAAGGAACACCAGTGGCGAAAGCGGCTTCCTGGTCCGACACCGACGTT
CAGGCACGAAAGCGTGGGGAGCAAACAGG
>OTU_506
TAGGGAATTTTCGGCAATGGggggAACCCTGACCGAGCAACGCCGCGTGAAGGAAGAAGGAATTCGTTCTGTAAACTTCT
GTTATAAAGGAAGAAAGACGGATGGAGGAAATGACATCCGAGTGACGGTACTTTATGAGAAAGCCACGGCTAACTACGTG
CCAGCAGCCGCGGTAATACGTAGGTGGCAAGCGTTATCCGGAATTATTGGGCGTAAAGAGGGAGCAGGCGGCAGCAAAGG
TCTGTGGTGAAAGACTGAAGCTTAACTTCAGTAAGCCATAGAAACCGGGCAGCTAGAGTGCAGGAGAGGATCGTGGAATT
CCATGTGTAGCGGTGAAATGCGTAGATatatGGAGGAACACCAGTGGCGAAGGCGACGATCTGGCCTGCAACTGACGCTC
AGTCCCGAAAGCGTGGGGAGCAAATAGG
>OTU_507
TGGGGAATATTGCGCAATGGGCGAAAGCCTGACGCAGCAACGCCGCGTGCGGGATGACGGCCTTCGGGTTGTAAACCGCT
TTCAGTGGGGACGAAAACAGACGGTACCCACAGAAGAAGCCCCGGCCAACTACGTGCCAGCAGCCGCGGTAACACGTAGG
gggCGAGCGTTGTCCGGATTTATTGGGCGTAAAGAGCTCGTAGGCGGCTCGGTAAGTGAGGTGTGAAAACTCCAGGCTCA
ACCTGGAGACGCCACCTCATACTGCCGTGGCTAGAGTCCGGTAGGGGAGCATGGAATTCCTGGTGTAGCGGTGAAATGCG
CAGATATCAGGAGGAACACCAGTGGCGAAGGCGGTGCTCTGGGCCGGAACTGACGCTGAGGAGCGAAAGCGTGGGGAGCA
AACAGG
>OTU_508
TGGGGAATATTGGACAATGGGCGAAAGCCTGATCCAGCAATGCCGCGTgtgtgAAGAAGGCCTGCGGGTTGTAAAGCACT
TTTATCGGGAAAGAAAAGTTTGGAGCTAATACCTCCAAACCTTGACGGTACCCGTTGAATAAGCACCGGCTAACTCCGTG
CCAGCAGCCGCGGTAATACGGAGGGTGCAAGCGTTAATCGGAATTACTGGGCGTAAAGCGAGTGTAGGTGGTTGCATAAG
TCGGATGTGAAAGCCCTGGGCTTAACCTGGGAATTGCATTCGATACTGTGCGACTAGAGTCTGATAGAGGGAAGTGGAAT
TCCAGGTGTAGCGGTGAAATGCGTAGATATCTGGAGGAACATCAGTGGCGAAGGCGGCTTCCTGGATCAAGACTGACACT
GAGGCTCGAAAGCGTGGGGAGCAAACAGG
>OTU_509
TGGGGAATATTGGACAATGGGCGAAAGCCTGATCCAGCAATGCCGCGTGGGTGAAGAAGGTCTTCGGATTGTAAAGCCCT
TTCGACGGGGACGATGATGGCGGTACCCGTAGAAGAAGCCCCGGCTAACTTCGTGCCAGCAGCCGCGGTAATACGAAGGg
ggCTAGCGTTGCTCGGATTGACTGGGCGTAAAGGGCGCGTAGGCGGTTTGCACAGTCAGACGTGAAATTCCTGGGCTTAA
CCTGGgggCTGCGTTTGATACGTGCAGGCTTGAGTTCGGAAGAGGGTCGTGGAATTCCCAGTGTAGAGGTGAAATTCGTA
GATATTGGGAAGAACACCGGTGGCGAAGGCGGCGACCTGGTCCGATACTGACGCTGAGGCGCGAAAGCGTGGGGAGCAAA
CAGG
>OTU_510
TGGGGAATCTTGGACAATGGGCGAAAGCCTGATCCAGCCATGCCGCGTGGATGATGAAGGCCCTAGGGTTGTAAAATCCT
TTCGTTGGGGACGATAATGACGGTACCCAAAGAAGAAGCTCCGGCTAACTTCGTGCCAGCAGCCGCGGTAATACGAAGGg
ggCTAGCGTTGTTCGGATTTACTGGGCGTAAAGCGCGTGTAGGCGGGTCGTTAAGTTGGgggTGAAATCCCGAGGCTCAA
CCTCGGAACTGCCTTCAAAACTGGCGACCTGGACTCAAGCAGAGGCAAGTGGAATTGCGAGTGTAGAGGTGAAATTCGTA
GATATTCGCAGGAACACCAGTGGCGAAGGCGACTTGCTGGGCTTGTGGTGACGCTGAGACGCGAAAGCGTGGGGAGCAAA
CAGG
>OTU_511
TGGGGAATCTTGCGCAATGGGCGAAAGCCTGACGCAGCGACGCCGCGTGCGGGAAGAAGGCCTTCGGGTTGTAAACCGCT
TTCAGGAGGGACGAAGCCACTCGGGTGAACAGCCCAGAGGGTGACGGTACCTCCAGAAGAAGCCCCGGCTAACTACGTGC
CAGCAGCCGCGGTAATACGTAGGgggCTAGCGTTGTCCGGATTTATTGGGCGTAAAGCGCGTGTAGGCGGCCAGATAGGT
CTGCTGTGAAAACTCGAGGCTCAACCTCGAGCTGTCGGCGGAAACCATCCGGCTAGAGTCCGGAAGAGGAGAGTGGAATT
CCCGGTGTAGCGGTGAAATGCGCAGATATCGGGAAGAACACCTGTGGCGAAGGCGGCTctctGGGACGGTACTGACGCTG
AGACGCGAAAGCGTGGGGAGCAAACAGG
>OTU_512
TAGGGAATATTGGACAATGGTTGCAAGACTGATCCAGCCATGCCGCGTGCAGGAAGAAGGCTTTCTGAGTTGTAAACTGC
TTTGCCAGGGGATAAaaaGCCCGTGCGCGGGAAATTGAAGGTACCTGGTGAATAAGCCACGGCTAACTACGTGCCAGCAG
CCGCGGTAATACGTAGGTGGCAAGCGTTGTCCGGATTTATTGGGTTTAAAGGGTGCGTAGGCGGCCCTGTAAGTCAGTTG
TGAAATACGGCAGCTTAACTGTCGAGGTGCAATTGATACTGCGGGGCTAGAGTACTGATGAGGTAAGCGGAATGGACGGT
GTAGCGGTGAAATGCTTAGATATCGTCCAGAACACCGATAGCGAAGGCAGCTTACTAAGGAGTAACTGACGCTGAGGCAC
GAAAGTGTGGGGATCAAACAGG
>OTU_513
TGGGGAATCTTGCGCAATGGCCGGAAGGCTGACGCAGCGACGCCGCGTGTGGGAGGACGCTCTTCGGGGTGTAAACCACT
GTTGCCCGGGACGAACCCGGAGCTTTGGCTCCGCTGACGGTACCGGGTGAGGAAGCACCGGCTAACTCCGTGCCAGCAGC
CGCGGTAATACGGAGGGTGCGAGCGTTGTCCGGAATCACTGGGCGTAAAGGGCGCGTAGGCGGCGGTGCACGCGTGGGGT
GAAAGTCCGGGGCTCAACTCCGGATCGGCCTTGCGGACGGCACTGCTCGAGCATGGTAGAGGCAGGTGGAATTCCGGGTG
TAGCGGTGGAATGCGTAGAGATCCGGAAGAACACCGGTGGCGAAGGCGGCCTGCTGGGCCATGGCTGACGCTGAGGCGCG
ACAGCGTGGGGAGCAAACAGG
>OTU_514
TAGGGAATATTGCACAATGGAGGAAACTCTGATGCAGCGACGCCGCGTGAGTGATGAAGGCCTTCGGGTCGTAAAGCTCT
GTCGCAGGGGAATAACACAATGAAGGTACCCTGTAAGAAAGGATCGGCTAACTTCGTGCCAGCAGCCGCGGTAAGACGAG
GGATCCTAGCGTTGTTCGGAATCATTGGGCGTAAAGCGGGTGTAGGTGGCTTTGTAAGTCGAGTGTGAAAGCCTGGGGCT
CAACCCCAGAAGTGCATTCGATACTGCGAAGCTTGAGTGGTAGagagGTTAGTAGAATTGTTGGTGTAGTGGTGAAATAC
GTAGATATCAACAGGAATACCGGAGGCGAAGGCGGCTAACTGGCTACacacTGACACTCAGACCCGAAAGTGCGGGGATC
AAACAGG
>OTU_515
TGGGGAATTTTGGACAATGGgggCAACCCTGATCCAGCAATGCCGCGTgtgtgAAGAAGGCCTTCGGGTTGTAAAGCACT
TTTGTCCGGAAAGAAATGGCCTGGGATAATACCCCGGGTCGATGACGGTACCGGAAGAATAAGCACCGGCTAACTACGTG
CCAGCAGCCGCGGTAATACGTAGGGTGCGAGCGTTAATCGGAATTACTGGGCGTAAAGCGTGCGCAGGCGGTTTTGTAAG
ACAGGCGTGAAATCCCCGAGCTTAACTTGGGAATGGCGCTTGTGACTGCAAGGCTAGAGTATGTCAGAGGggggTAGAAT
TCCACGTGTAGCAGTGAAATGCGTAGAGATGTGGAGGAATACCGATGGCGAAGGCAGCCcccTGGGACGTCACTGACGCT
CATGCACGAAAGCGTGGGGAGCAAACAGG
>OTU_516
TCGGGAATTTTGGGCAATGGGCGAAAGCCTGACCCAGCAACGCCGCGTGAGGGATGAAGGCCTTCGGGTCGTAAACCTCT
GTCGGGAGGGACGAAAGGCgcgcgGGTGAACAATCCGCGTACTTGACGGTACCTCTAGAGGAAGCGCCGGCTAACTCCGT
GCCAGCAGCCGCGGTAATACGGAGGGCGCAAGCGTTGTTCGGAATTACTGGGCGTAAAGCGCGTGTAGGCGGCTGAGTAA
GTCGGATGTGAAAGCCCGGGGCCCAACCCCGGAACTGCATCCGATACTGCTCGGCTGGAGTCCCGGAGAGGATGGCGGAA
TTTCCGGTGTAGAGGTGAAATTCGTAGATATCGGAAGGAACACCAGTGGCGAAGGCGGCCATCTGGACGGTGACTGACGC
TGAGACGCGAAAGCGTGGGGAGCAAACAGG
>OTU_517
TGGGGAATATTGGACAATGGGCGAAAGCCTGATCCAGCCATGCCGCGTgtgtgAAGAAGGTCTTCGGATTGTAAAGCACT
TTAAGTTGGGAGGAAGGGTTGTAGATTAATACTCTGCAATTTTGACGTTACCGACAGAATAAGCACCGGCTAACTCTGTG
CCAGCAGCCGCGGTAATACAGAGGGTGCAAGCGTTAATCGGAATTACTGGGCGTAAAGCgcgcgTAGGTGGTTTGTTAAG
TTGGATGTGAAAGCCCCGGGCTCAACCTGGGAACTGCATTCAAAACTGACAAGCTAGAGTATGGTAGAGGGTGGTGGAAT
TTCCTGTGTAGCGGTGAAATGCGTAGATATAGGAAGGAACACCAGTGGCGAAGGCGACCACCTGGACTGATACTGACACT
GAGGTGCGAAAGCGTGGGGAGCAAACAGG
>OTU_518
TGGGGAATATTGCGCAATGGGCGAAAGCCTGACGCAGCAACGCCGCGTGAGTGATGAAGGCCTTCGGGTCGTAAAGCTCT
GTCGGAGGGAACGAATGCTCTGGAGGTTAACAGCCTTTGGAGGTGACGGTACCCTCAAAGGAAGCACCGGCTAACTCTGT
GCCAGCAGCCGCGGTAATACAGAGGGTGCTAGCGTTGTTCGGAATCATTGGGCGTAAAGGGCGTGTAGGCGGTTTGTTAA
GTCATGtgtgAAATCCCTCGGCTCAACCGGGGAACGACGCATGAAACTGGCAAGCTAGAGTACCAAAGAGGGTGGTGGAA
TTCCCGGTGTAGCGGTGAAATGCGTAGATATCGGGAGGAACACCTGTGGCGAAGGCGGCCACCTGGTTGGATACTGACGC
TGATACGCGAAAGCGTGGGGAGCAAACAGG
>OTU_519
TGGGGAATTTTGGACAATGGgggCAACCCTGATCCAGCCATTCCGCGTGAGTGAAGAAGGCCTCGGGTTGTAAAGCTCTT
TTGTCCGGAACGAAACGGTGCTCGTGAATATCGAGCGCTACTGACGGTACCGGAAGAATAAGCACCGGCTAACTACGTGC
CAGCAGCCGCGGTAATACGTAGGGTGCGAGCGTTAATCGGAATTACTGGGCGTAAAGCGTGCGCAGGCGGTTTTGTAAGC
CAGATGTGAAATCCCCGGGCTTAACCTGGGAATGGCATTTGGGACTGCAAGGCTGGAGTTTGGCAGAGGAGACTGGAATT
CCCGGTGTAGCAGTGAAATGCGTAGATATCGGGAGGAATACCGATGGCGAAGGCAGGTCTCTGGGCTATAACTGACGCTC
ATGCACGAAAGCGTGGGGAGCAAACAGG
>OTU_520
TGGGGAATCTTGCACAATGGgggAAACCCTGATGCAGCGACGCCGCGTGAGCGATGAAGCCCTTCGGGGTGTAAAGCTCT
TTCGGCGGGGACGATAATGACGGTACCCGCAGAAGAAGCCCGGCTAACTACGTGCCAGCAGCCGCGGTAATACGTAGGgg
gCAAGCGTTGTTCGGAATTACTGGGCGTAAAGAGCGCGTAGGCGGTATGGCAGGTTCGGTGTGAAATCTCCCGGCTTAAC
TGGGAGGGGCCGCCGAAAACGGCCGTGCTGGAGTACGGAAGAGGGGAGTGGAATTCCCGGTGTAGCGGTGAAATGCGTAG
ATATCGGGAGGAACACCAGTGGCGAAGGCGGCTCCCTGGTCCGTAACTGACGCTGAGGCGCGAAAGCTAGGGGAGCAAAC
AGG
>OTU_521
TGGGGAATATTGCGCAATGGCCTAACGGCTGACGCAGCGACGCCGCGTGTGGGATGACGCCCTTCGGGGTGTAAACCACT
GTTGCTCGAGACGAATAGCGAACTTCAGTTCGCCTGACGGTATCGAGTGAGGAAGCACCGGCTAACTCCGTGCCAGCAGC
CGCGGTAATACGGAGGGTGCGAGCGTTGTCCGGAATCACTGGGCGTAAAGGGCGCGTAGGTGGTCAGGTAAGGGTGTGGT
GAAAGTCCGGGGCTCAACCCCGGATCTGCCGTGCCGACTGCTTGACTGGAGCATTGCAGAGGCAGATGGAATTCCGGGTG
TAGCGGTGGAATGCGTAGAGATCCGGAAGAAGACCGGTGGCGAAGGCGATCTGCTGGGCAATGGCTGACACTGAGGCGCG
ACAGCGTGGGGAGCAAACAGG
>OTU_522
TGGGGAATATTGGACAATGGGCGCAAGCCTGATCCAGCAATGCCGCGTGAGTGAGGAAGGCCTTAGGGTTGTAAAGCTCT
TTCACCCACGACGATGATGACGGTAGTGGGAGAAGAAGCCCCGGCTAACTTCGTGCCAGCAGCCGCGGTAATACGAAGGg
ggCGAGCGTTGTTCGGATTTACTGGGCGTAAAGGGCgcgcAGGCGGCTTTGTTTGTCAGGCGTGAAAGCCCCGGGCTCAA
CCTGGGAATTGCGCTTGGGACGGCAGGGCTAGAGATCGGGAGAGGAGAGTGGAATTCCCAGTGTAGAGGTGAAATTCGTA
GATATTGGGAAGAACACCGGTGGCGAAGGCGGCTctctGGACCGAGACTGACGCTGAGGCGCGAAAGCGTGGGGAGCAAA
CAGG
>OTU_523
CAGGGAATCTTGCGCAATGGGCGAAAGCCTGACGCAGCAACGCCGCGTGGgggATGAAGGCCCTCGGGTTGTAAACCCCT
TTCAGTAGGGACGAAATCAGACGGTACCTACAGAAGAAGCCCCGGCCAACTACGTGCCAGCAGCCGCGGTGACACGTAGG
gggCAAGCGTTGTCCGGATTTATTGGGCGTAAAGGGCTCGTAGGCGGTTCGACAAGTCGGGTGTGAAACCTCCAGGCTCA
ACCTGGAGACGCCGCTCGAAACTGTTGTGACTAGAGTCCGGTAGAGGAGTATGGAATTCCTGGTGTAGCGGTGGAATGCG
CAGATATCAGGAGGAACACCAGTAGCGAAGGCGATACTCTGGGCCGGTACTGACGCTGAGGAGCGAAAGCATGGGGAGCG
AACAGG
>OTU_524
TGGGGAATTTTGCGCAATGGGCGAAAGCCTGACGCAGCAACGCCGCGTGAAGGATGAAGGCTCTCGAGTCGTAAACTTCT
GTCTGGgggAAAGATGATGACGGTACCccccAAAGCAAGCCCCGGCTAATTCCGTGCCAGCAGCCGCGGTAATACGGAAG
GGGCAAGCGTTGTTCGGAATTATTGGGCGTAAAGGGCGTGTAGGCGGCTTCGCAGGTCGGTGGTGAAAGCATACAGCTCA
ACTGTATTGAGCCACGGAAACGGCGGAGCTTGAGGCTGGGAGGGGCTGGTGGAATTCCCTGTGTAGCGGTGAAATGCGTA
GAGATGGgggAGAACACTCGTGGCGAAGGCGGCCAGCTGGACCAGTTCTGACGCTGAGACGCGAAAGCGTGGGGAGCAAA
CAGG
>OTU_525
TAAGGAATCTTCCACAATGGACGAAAGTCTGATGGAGCAACGCCGCGTGCAGGATGACGGTCTTCGGATTGTAAACTGCT
TTTGTATGGGAAGATTATGACGGTACCATACGAATAAGGACCGGCTAACTACGTGCCAGCAGCCGCGGTAATACGTAGGG
TCCAAGCGTTATCCGGAATCACTGGGCGTAAAGCGTGCGTAGGTGGCGTGTTAAGTGAGATGTTAAATCGTGGGGCTCAA
CCCTGTCGGTGCATCTCATACTGGCATGCTAGAGGACGGCAGAGGCAAGTGGAATTAGCAGTGTAGCAGTGAAATGCGTA
GATATTGCTAGGAACACCAATGGCGAAGGCAGCTTGCTGGGCCACTCCTGACACTGAGGTACGAAAGCGTGGGGAGCGAA
CAGG
>OTU_526
TAAGGAATATTGGTCAATGGACGCAAGTCTGAACCAGCCATGCCGCGTGGAGGATGAAGGCCCTCTGGGTTGTAAACTTC
TTTTATTTGGGAAGAAACCGGACTTTTCTAAGGCCGTTGACGGTACCAGATGAATAAGCACCGGCTAACTCCGTGCCAGC
AGCCGCGGTAATACGGAGGGTGCAAGCGTTATCCGGATTCACTGGGTTTAAAGGGTGCGTAGGTGGGTTGGTAAGTCAGT
GGTGAAATCTCCGGGCTTAACTCGGAAACTGCCATTGATACTATCAATCTTGAATATCGCGTAGGTAAGCGGAATATGTC
ATGTAGCGGTGAAATGCTTAGATATGACATAGAACACCAATTGCGAAGGCAGCTTACTTCACGATCATTGACACTGAGGC
ACGAAAGCGTGGGGAGCAAACAGG
>OTU_527
TGGGGAATTTTCCGCAATGGGCGAAAGCCTGACGGAGCAACGCCGCGTGAGGGATGAAGGCCTCTGGGCTGTAAACCTCT
TTTATCAAGGAAGAAGATCTGACGGTACTTGATGAATAAGCCACGGCTAATTCCGTGCCAGCAGCCGCGGTAATACGGGA
GTGGCAAGCGTTATCCGGAATTATTGGGCGTAAAGCGTCCGCAGGCGGCCCTTCAAGTCTGCTGTTAAaaaGTGGAGCTT
AACTCCATCATGGCAGTGGAAACTGTTGGGCTTGAGTGTGGTAGGGGCAGAGGGAATTCCCGGTGTAGCGGTGAAATGCG
TAGATATCGGGAAGAACACCAGTGGCGAAGGCGCTCTGCTGGGCCATAACTGACGCTCATGGACGAAAGCCAGGGGAGCG
AAAGGG
>OTU_528
TAGGGAATTTTCCACAATGGGCGAAAGCCTGATGGAGCAACGCCGCGTGCAGGATGAATGCCTTCGGGTTGTAAACTGCT
TTTATGTGAGAGGATTATGACAGTAACACATGAATAAGGACCTGCTAACTACGTGCCAGCAGCCGCGGTCATACGTAGGG
TCCAAGCGTTATCCGGAATTACTGGGCGTAAAGAGTTGCGTAGGTGGCATAGAAAGCGAATAGTGAAAGCGTGTGGCTCA
ACCATACATCCATTATTTGAACTACTAAGCTTGAGGACGAgagagGTAGATGGAATTCCTGATGTAGGGGTAATATCCGT
AGATATCAGGAGGAACACCGATGGCGTAGGCAGTCTACTGGCTCGTTCCTGACACTAAGGCACGAAAGCATGGGGAGCAA
ACAGG
>OTU_529
TGGGGAATATTGGGCAATGGCCGAAAGGCTGACCCAGCGACGCCGCGTGTGGGAGGAAGCCCTTCGGGGTGTAAACCACT
GTCAGAGGGGACGAAAGAGCGGGGAGTGAATAATTCTTCGCAGTGACGGTACCCTCAAAGGAAGCACCGGCTAACTCTGT
GCCAGCAGCCGCGGTAATACAGAGGGTGCGAGCGTTGTTCGGAATTACTGGGCGTAAAGCgcgcgcAGGCGGGTCCTGTA
AGTCGGAAGTGAAATTTCGGAGCTCAACTCCGAAGCTGCTTCTGATACTGCGGATCTAGGGATCGGTAGAGGTCGGTGGA
ATTACAGGTGTAGCGGTGGAATGCGTAGATATCTGTAAGAACACCCGTGGCGAAGGCGGCCGACTGGGCCGGATCCGACG
CTGAGGCGCGAAAGCGTGGGGAGCAAACAGG
>OTU_530
TGGGGAATATTGGACAATGGgggCAACCCTGATCCAGCGACGCCGCGTgtgtgAAGAAGGCCTGCGGGTTGTAAAGCACT
TTTAGTGGGGATGAAAAGCTCTGGGATAACACCCCGGGGTCTTGACCTAACCCACAGAAaaaGCACCGGCTAACTCTGTG
CCAGCAGCCGCGGTAATACAGAGGGTGCGAGCGTTAATCGGAATTACTGGGCGTAAAGCGCACGTAGGTGGTTCTGTAAG
TCGGATGTGAAAGCCCCGGGCTTAACCTGGGAACTGCATTCGAGACTGCAGTACTGGAGTGTGGGAGAGGGAAGCGGAAT
TTCCGGTGTAGCGGTGAAATGCGTAGATATCGGAAGGAACATCAGTGGCGAAAGCGGCTTCCTGGCCCAACACTGACACT
CATGTGCGAAAGCGTGGGGAGCAAACAGG
>OTU_531
TGGGGAATATTGGACAATGGGCGAAAGCCTGATCCAGCCATGCCGCGTGAGTGATGAAGGCCCTAGGGTTGTAAAGCTCT
TTCGCCAGGGACGATAATGACGGTACCTGGATAAGAAGCCCCGGCTAACTTCGTGCCAGCAGCCGCGGTAATACGAAGGg
ggCTAGCGTTGTTCGGAATCACTGGGCGTAAAGCGCGTGTAGGCGGACTGTTAAGTCGGgggTGAAATCCCGAGGCTCAA
CCTCGGAATTGCCTTCGATACTGGCAGTCTTTGAGTCCGGGAGAGGTGAGTGGAACTCCTAGTGTAGAGGTGAAATTCGT
AGATATTAGGAAGAACACCAGTGGCGAAGGCGGCTCACTGGCCCGGTACTGACGCTGTGACGCGAAAGCGTGGGGAGCAA
ACAGG
>OTU_532
TAAGGAATATTGGTCAATGGACGAAAGTCTGAACCAGCCATGCCGCGTGGAGGATGAAGGTCCTCTGGATTGTAAACTTC
TTTTATATGGGACGAAaaaaGGCTTTTCTAAGTCGTCTGACGGTACCATATGAATAAGCACCGGCTAACTCCGTGCCAGC
AGCCGCGGTAATACGGAGGGTGCAAGCGTTATCCGGATTCACTGGGTTTAAAGGGTGCGTAGGTGGGTTGATAAGTCAGT
GGTGAAATCCCCGAGCTTAACTTGGGAACTGCCATTGATACTATTGATCTTGAATACCGTGGAGGTCAGCGGAATATGTC
ATGTAGCGGTGAAATGCTTAGATATGACATAGAACACCAATTGCGAAGGCAGCTGGCTACGCGAATATTGACACTGATGC
ACGAAAGCGTGGGGATCAAACAGG
>OTU_533
TGGGGAATATTGGACAATGGGCGCAAGCCTGATCCAGCAATGCCGCGTgtgtgAAGAAGGCCTTCGGGTTGTAAAGCACT
TTTATCGGGAGCGAAAAGCGACTGGCTAATACCCGGTCGTGCTGACGGTACCCGATGAATAAGCACCGGCTAACTTCGTG
CCAGCAGCCGCGGTAATACGAAGGGTGCAAGCGTTAGTCGGAATTACTGGGCGTAAAGCGTGCGTAGGTGGTTTCTTAAG
TCGGATGTGAAAGCCCTGGGCTCAACCTGGGAATGGCACTCGATACTGGGAAGCTAGAGTGCGGTAGAGGAGGGTGGAAT
TCCCGGTGTAGCGGTGAAATGCGTAGAGATCGGGAGGAACATCAGTGGCGAAGGCGACCCTCTGGACCAGCACTGACGCT
GAGGCACGAAAGCGTGGGGAGCAAACAGG
>OTU_534
TGGGGAATCTTGCGCAATGGCCTAACGGCTGACGCAGCGACGCCGCGTGTGGGATGAAGCTCTTCGGAGTGTAAACCACT
GTTGCCCGGGACGAATAGCTCGATTAATCGAGCCTGACGGTACCGGGTGAGGAAGCACCGGCTAACTCCGTGCCAGCAGC
CGCGGTAATACGGggggTGCGAGCGTTGTCCGGAATCACTGGGCGTAAAGGGCGCGTAGGTGGTTTGATAAGGGTGTGGT
GAAAGTCCGGGGCTCAACCCCGGATCTGCCGTGCCGACTGTCAAACTCGAGGGCTGTAGAGGCAGACGGAATTCCGGGTG
TAGCGGTGGAATGCGTAGAGATCCGGAGGAAGACCGGTGGCGAAGGCGGTCTGCTGGGCAGTTTCTGACACTGATGCGCG
ACAGCGTGGGGAGCAAACAGG
>OTU_535
TGGGGAATATTGGGCAATGGGCGAAAGCCTGACCCAGCCACGCCGCGTGAGTGATGAAGGCCTTCGGGTCGTAAAGCTCT
GTGGGGAGGGACGAACAAGCTGGGCGCTAATCACCCCGGTCCTGACGGTACCTCCTTAGCAAGCACCGGCTAACCCTGTG
CCAGCAGCCGCGGTAATACAGGgggTGCAAACGTTGCTCGGAATTATTGGGCGTAAAGCgcgcgTAGGCGGCTACTTAAG
TCGGATGTGAAAGCCCCTGGCTCAACTGGGGAAGTGCACCCGAAACTGAGTGGCTTGAGTGCGAAAGAGGGTCGCGGAAT
TCCCGGTGTAGAGGTGAAATTCGTAGATATCGGGAGGAACACCGGTGGCGAAGGCGGCGACCTGGGTCGACACTGACGCT
GAGGCGCGAAAGCGTGGGGAGCAAACAGG
>OTU_536
TGAGGAATATTGGTCAATGGGCGCGAGCCTGAACCAGCCAAGTCGCGTGAGGGAAGACTGCCCTATGGGTTGTAAACCTC
TTTTATTCGGGAAGAATAAGCCTTACGAGTAGGGTGATGCCTGTACCGAATGAATAAGCATCGGCTAACTCCGTGCCAGC
AGCCGCGGTAATACGGAGGATGCGAGCGTTATCCGGATTTATTGGGTTTAAAGGGTGCGTAGGCGGCCTGTTAAGTTAGT
GGTTAAATGTCGGGGCTAAACCCCGGATTGCCATTAAAACTGGCGGGCTCGAGTACAGACGAGGTAGGCGGAATAAGTCA
AGTAGCGGTGAAATGCTTAGATATGACTTAGAACTCCGATAGCGAAGGCAGCTTACCAGGCTGAGACTGACGCTGAAGCA
CGAGAGCGTGGGTAGCGAACAGG
>OTU_537
TGGGGAATTTTGCGCAATGGGCGAAAGCCTGACGCAGCAACGCCGCGTgtgtgATGAAGGTCTTCGGATTGTAAAGCACT
TTCGACCGGGACGAAAACCCGCTGGCCAATATCCAGCGGCTTGACGGTACCGGGAGAAGAAGCACCGGCTAACTCTGTGC
CAGCAGCCGCGGTAATACAGAGGGTGCAAGCGTTGTTCGGAATTATTGGGCGTAAAGCGCGTGTAGGCGGCTTTGCAAGT
CGGGTGTGAAAGCCCTCAGCTCAACTGAGGAAGTGCGCCCGAAACTGCAGAGCTTGAGTACCGGAGAGGATCGGCGGAAT
TCCCCAAGTAGAGGTGAAATTCGTAGATATGGGGAGGAACACCGGTGGCGAAGGCGGCCATCTGGACGGATACTGACGCT
GAGACGCGAAAGCGTGGGGAGCAAACAGG
>OTU_538
TGGGGAATATTGCACAATGGgggAAACCCTGATGCAGCGACGCCGCGTGAGTGAAGAAGTATTTCGGTATGTAAAGCTCT
ATCAGCAGGGAAGAAaaaaGACGGTACCTGAGTAAGAAGCCCCGGCTAACTACGTGCCAGCAGCCGCGGTAATACGTAGG
gggCAAGCGTTATCCGGATTTACTGGGTGTAAAGGGAGCGTAGACGGCCAGGCAAGTCTGAAGTGAAAGCCCGGGGCTCA
ACCTCGGGACCGCTTTGGAAACTGTATGGCTAGAGTGCGGGAGGGGTAGGCGGAATTCCTAGTGTAGCGGTGAAATGCGT
AGATATTAGGAGGAACACCGGTGGCGAAGGCGGCCTACTGGACCGTAACTGACGTTGAGGCTCGAAGGCGTGGGGAGCAA
ACAGG
>OTU_539
TGGGGAATTGTTCGCAATGGGCGCAAGCCTGACGACGCAACGCCGCGTGGAGGATGAAGATCTTCGGGTCGTAAACTCCT
GTCGAGCGGGAAGAATTGCTTCGGGGTCAATACCTCCGGAGCTTGACGGTACCGCTAAAGGAAGCCCCGGCTAACTCCGT
GCCAGCAGCCGCGGTAATACGGggggggCAAGCGTTGTTCGGAATTACTGGGCGTAAAGGGCCAGTAGGCGGCCAACTAA
GTCCGACGTGAAATCCCCAGGCTCAACCTGGGAACTGCGTCGGATACTGGATGGCTTGAATTCGGGAGAGGGATGCAGAA
TTCCAGGTGTAGCGGTGAAATGCGTAGATATCTGGAGGAATACCGGTGGCGAAGGCGGCATCCTGGACCGACATTGACGC
TGAACGGCGAAAGCTAGGGGAGCAAACGGG
>OTU_540
TGGGGAATATTGGACAATGGGCGGAAGCCTGATCCAGCAACGCCGCGTGAGGGATGACGGCCTCGGGTTGTAAACCTCTT
TCAGTACCGACGAAGCGAGAGTGACGGTAGGTACAGAAGAAGGACGGCCAACTACGTGCCAGCAGCCGCGGTAATACGTA
GGGTCCGAGCGTTGTCCGGAATTATTGGGCGTAAAGGGCTCGTAGGCGGTTTGTCGCGTCGGGAGTGAAAACAGCGGGCT
TAACTCGTTGCTTGCTTCCGATACGGGCAGACTAGAGGTATGCAGGGGAGAATGGAATTCCTGGTGTAGCGGTGAAATGC
GCAGATATCAGGAGGAACACCGGTGGCGAAGGCGGTTCTCTGGGCATTACCTGACGCTGAGGAGCGAAAGTGTGGGGAGC
GAACAGG
>OTU_541
TAGGGAATCTTGCGCAATGGGCGAAAGCCTGACGCAGCGACGCCGCGTGAGGGATGAATGCCTTCGGGTTGTAAACCTCT
TTCAGCAGGGACGAAGCCCTTTGGGTGACGGTACCTGCAGAAGAAGCCCCGGCCAACTACGTGCCAGCAGCCGCGGTAAT
ACGTAGGgggCAAGCGTTGTCCGGATTTATTGGGCGTAAAGAGCTCGTAGGCGGCTATTCGCGTCGGATGTGAAAGCTCA
GAGCTCAACTCTGAGAGGCCATTCGATACGGGATAGCTAGAGGTAGGTAGGGGAAAGTGGAATTCCTGGTGTAGCGGTGA
AATGCGCAGATATCAGGAGGAACACCGGTGGCGAAGGCGGCTTTCTGGGCCTTACCTGACGCTGAGGAGCGAAAGCTGGg
ggAGCAAACAGG
>OTU_542
TGGGGAATCTTGCGCAATGGGCGGAAGCCTGACGCAGCGACGCCGCGTGCGGGAAGAAGGCCTTCGGGTTGTAAACCGCT
TTCAGGAGGGACGAAGCCACTCGGGTGAATAGCCCAGAGGGTGACGGTACCTCCAGAAGAAGCCCGGCTAACTACGTGCC
AGCAGCCGCGGTAATACGTAGGgggCGGAGCGTTGTCCGGATTCATTGGGCGTAAAGCGCGTGTAGGCGGCCAGGTAGGT
CCGATGTGAAAACTGGAGGCTCAACCTCCAGCTGTCATTGGAAACCATTTGGCTAGAGTCCGGAAGAGGAGAGTGGAATT
CCTGGTGTAGCGGTGAAATGCGCAGATATCAGGAAGAACACCAATGGCGAAGGCAGCTctctGGGACGGTACTGACGCTG
AGACGCGAAAGCGTGGGGAGCGAACAGG
>OTU_543
CAAGGAATTTTCGTCAATGGGCGCAAGCCTGAACGAGCAACGCCGCGTGGAGGATGACGGCCTTCGGGTTGTAAACTCCT
TtttCGGgggACGATGATGACGGTACCCCGGGAATAAGGCTCGGCTAACTCTGTGCCAGCAGCCGCGGTAAGACAGAGGA
GCCAAGCGTTGTCCGGATTGACTGGGCGTAAAGCGCACGCAGGCGGGTGCgcgcgTGGGGTGTGAAATCTGGCCGCTTAA
CGGCCAGGCGCCATCCCATACGGCgcgcCTGGAGCCTTGCAGAGGGCGGTGGAATTGCCGGTGTAGTGGTGAAATGCGTA
GAGATCGGCAGGAACACCCAGGgggAAACCAGCCGCCTGGGCAAGCGCTGACGCTGAGGTGCGAGAGCGTGGGGAGCGAA
CCGG
>OTU_544
TAAGGAATATTGGTCAATGGACGCAAGTCTGAACCAGCCATGCCGCGTGGAGGATGAAGGTCCTCTGGATTGTAAACTTC
TTTTATCTGAGAAGAAACCCAGGAATTCTTTCCTGGCTGACGGTACCAGATGAATAAGCACCGGCTAACTCCGTGCCAGC
AGCCGCGGTAATACGGAGGGTGCAAGCGTTATCCGGATTCACTGGGTTTAAAGGGTGCGTAGGTGGGTTGGTAAGTCCGT
GGTGAAATCCCCAAGCTTAACTTGGGAACTGCCGTGGATACTATCAATCTTGAATATCGTTGAGGTAAGCGGAATATGTC
ATGTAGCGGTGAAATGCTTAGATATGACATAGAACACCGATAGCGGAGGCAGCTTACTAAGCGATCATTGACACTGAGGC
ACGAAAGCGTGGGGAGCAAACAGG
>OTU_545
TGGGGAATCTTGCGCAATGGGCGAAAGCCTGACGCAGCAACGCCGTGTGGGTGATGAAGGCCTTCGGGTCGTAAAGCCCT
GTCGGAAGGAACGAATGTTCCCGTCGTGAACAACGGCGGGAAGTGACGGTACCTTCAAAGGAAGCACCGGCTAACTCCGT
GCCAGCAGCCGCGGTAATACGGAGGGTGCGAGCGTTGTTCGGAATCATTGGGCGTAAAGGGCGTGTAGGTGGTCTGTTAA
GTCATGtgtgAAATCCcccGGCTCAACCGGGGAAGTGCGCATGAAACTGACAGGCTAGAGTACCGAAGAGGAAGGTGGAA
TTCCAGGTGTAGCGGTGAAATGCGTAGATATCTGGAGGAACACCGGTGGCGAAGGCGGCCTTCTGGTCGGATACTGACGC
TAAAACGCGAAAGCGTGGGGAGCAAACAGG
>OTU_546
TGGGGAATTGTTCGCAATGGGCGCAAGCCTGACGACGCAACGCCGCGTGGAGGATGAAGATCTTCGGGTCGTAAACTCCT
GTCGAGCGGGAAGAAACCCGCGGGGATGAATAATCCCCGTGGCTGACGGTACCGCTAAAGGAAGCCCCGGCTAACTCCGT
GCCAGCAGCCGCGGTAATACGGggggggCAAGCGTTGTTCGGAATTACTGGGCGTAAAGGGCCAGTAGGCGGCCAACTAA
GTCGGATGTGAAATCCCCAGGCTCAACCTGGGAACTGCATCCGATACTGGATGGCTTGAATTCGGGAGAGGGATGCAGAA
TTCCAGGTGTAGCGGTGAAATGCGTAGATATCTGGAGGAATACCGGTGGCGAAGGCGGCATCCTGGACCGACATTGACGC
TGAACGGCGAAAGCTAGGGGAGCAAACGGG
>OTU_547
TGGGGAATTTTGGACAATGGGCGCAAGCCTGATCCAGCTATTCCGCGTGTGGGATGAAGGCCCTCGGGTTGTAAACCACT
TTTGTAGAGAACGAAAAGACATCTTCGAATAAAGGATGTTGCTGACGGTACTCTAAGAATAAGCACCGGCTAACTACGTG
CCAGCAGCCGCGGTAATACGTAGGGTGCGAGCGTTAATCGGAATTACTGGGCGTAAAGGGTGCGCAGGCGGTTGAGTAAG
ACAGATGTGAAATCCCCGAGCTTAACTCGGGAATGGCATATGTGACTGCTCGACTAGAGTgtgtCAGAGGGAGGTGGAAT
TCCACGTGTAGCAGTGAAATGCGTAGATATGTGGAAGAACACCGATGGCGAAGGCAGCCTCCTGGGACATAACTGACGCT
CAGGCACGAAAGCGTGGGGAGCAAACAGG
>OTU_548
TGGGGAATATTGCACAATGGgggAAACCCTGATGCAGCAACGCCGCGTGGGTGAAGGAGCGTTTCGGCGCGTAAAGCCCT
GTCAGCGGGGAAGAAGAAAGACGGTACCCGACCAAGAAGCCCCGGCTAACTACGTGCCAGCAGCCGCGGTAATACGTAGG
gggCGAGCGTTATCCGGAATTACTGGGTGTAAAGGGAGCGTAGACGGCGAGGTAAGCCTGAAGTGGAAGCCCGCGGCCCA
ACCGCGGAACTGCTTTGGGAACTGTTTTGCTGGAGTATGGGAGGGGTAAGCGGAATTCCTGGTGTAGCGGTGAAATGCGT
AGATATCAGGAGGAACACCGGTGGCGAAGGCGGCTTACTGGACCATAACTGACGTTGAGGCTCGAAAGCGTGGGGAGCGA
ACAGG
>OTU_549
TGGGGAATATTGGGCAATGGAGGCAACTCTTACCCAGCAATGCCGCGTGAATGAAGAAGGTCTTCGGATTGTAAAGTTCT
TTAATTGGGGACGAAaaaaTGACGGTACCCAAGGAATAAGCCCCGGCTAACTACGTGCCAGCAGCCGCGGTAATACGTAG
GgggCAAGCGTTGTTCGGAATGACTGGGCGTAAAGGGTgtgtAGGCGGTGTAGCAAGTTAGAAGTGAAATACCTAGAGCT
TAACTCAGGTGCTGCTTCTAAAACTGCTATACTTGAGTGCAGTAGAGGAAAGTGGAATTCCTAGTGTAGCGGTGGAATGC
GTAGATATTAGGAGGAACATCAGTGGCGAAGGCGACTTTCTGGACTGTAACTGACGCTGAGGCACGAAAGTGTGGGGAGC
AAACAGG
>OTU_550
TAGGGAATCTTGCGCAATGGGCGAAAGCCTGACGCAGCGACGCCGCGTGAGGGATGAAGGCCTCGGGTTGTAAACCTCTT
TCAGCAGGGACGAAGCGAAAGTGACGGTACCTGCAGAAGAAGGTCGGCCAACTACGTGCCAGCAGCCGCGGTAATACGTA
GGGACCAAGCGTTGTCCGGATTTATTGGGCGTAAAGAGCTCGTAGGCGCCGTCCACGTCGGATGTGAAAGCTCGGGGCTC
AACCCTGAGAGGCCATTCGATACGGGACGGCTTGAGGCAGCTAGGGGAGATTGGAATTCCTGGTGTAGCGGTGAAATGCG
CAGATATCAGGAGGAACACCGGTGGCGAAGGCGGATCTCTGGGGCTGTTCTGACGCTGAGGAGCGAAAGCTGGgggAGCG
AACAGG
>OTU_551
TGGGGAATTGTTCACAATGGGCGCAAGCCTGATGACGCAACGCCGCGTGGgggATGAAGGTCTTCGGATTGTAAACCCTT
GTCGAGCGGGAAGAACGATTCGCGTATTAACACTACGCGGAACTGACGGTACCGCTAAAGGAAGCCACGGCTAACTCTGT
GCCAGCAGCCGCGGTAATACAGAGGTGGCAAGCGTTGTTCGGAATTACTGGGCGTAAAGGGCGCGTAGGCGGCCATCTAA
GTCAGACGTGAAATCCcccGGCTTAACCTGGGAACTGCGTCTGATACTGGAAGGCTCGAGTTTGGGAGAGGGATGTGGAA
TTCCAGGTGTAGCGGTGAAATGCGTAGATATCTGGAGGAACACCGGTGGCGAAGGCGGCATCCTGGACCAACACTGACGC
TGAGGCGCGAAAGCTAGGGGAGCAAACGGG
>OTU_552
TGGgggATATTGCACAATGGgggAAACCCTGATGCAGCGACGCCGCGTGAGTGAAGGAGCGTTTCGGCGCGTAAAGCTCT
ATCAGCAGGGAAGACAAACTGCCCCGGAAGGGGCAGCCGGACGGTACCTGACCAAGAAGCCCCGGCTAACTACGTGCCAG
CAGCCGCGGTAATACGTAGGgggCAAGCGTTATCCGGATTTACTGGGTGTAAAGGGAGCGTAGACGGCAAGACAAGCCTG
GAGTGAAAGGCGGgggCCCAACCcccGGACTGCTCTGGGAACTGTCTGGCTGGAGTGCAGGAGGGGTAAGTGGAATTCCT
AGTGTAGCGGTGAAATGCGTAGATATTAGGAGGAACACCAGTGGCGAAGGCGGCTTACTGGACTGTAACTGACGTTGAGG
CTCGAAAGCGTGGGGAGCAAACAGG
>OTU_553
TAAGGAATATTGGTCAATGGACGCAAGTCTGAACCAGCCATGCCGCGTGGAGGATGAAGGTCCTCTGGATTGTAAACTTC
TTTTATCTGGGAAGAAACCCTCGAATTCATTTGAGGTTGACGGTACCAGATGAATAAGCACCGGCTAACTCCGTGCCAGC
AGCCGCGGTAATACGGAGGGTGCAAGCGTTATCCGGATTCACTGGGTTTAAAGGGTGCGTAGGTGGGCTAGTAAGTCCGT
GGTGAAATCTCTGAGCTTAACTCGGAAACTGCCGTGGATACTATTAGTCTTGAATATCGTGGAGGTAAGCGGAATATGTC
ATGTAGCGGTGAAATGCTTAGATATGACATAGAACACCGATAGCGAAGGCAGCTTGCTACACGATCATTGACACTGAGGC
ACGAAAGCGTGGGGATCAAACAGG
>OTU_554
TGAACAAAAGAGATTAAaaaaaTACCCTTGACCCTATGAAGTTTATTTCCTAGTGGATGGATAGAGACAGTAACAAATAA
ATAGAGATGACTTCAATCCAGGGCACATGGAACTGCCACATAAATAACAACCACCACTGAAATTAGTTCATAATCAACAA
TCACAAACCACATAAGGAAACTAACCAACTTGAGGGAGGGCAGAGAAATGAACTTTAATGCAAAATGCCTTATCAGGAAa
aaaGAGTGCTTCCGCCAGTCTAATGATCCTGAATCTGAACACCTTAACACAACTTCAAACacacacacTCACACCAcaca
cTACATACCAcacacacacacacGCAACCAcacaGCAcacacaTACAGACACATACCAcacaGACGTACCAcacaTACAC
ATCACAT
>OTU_555
TAAGGAATATTGGACAATGGTGGCAACACTGATCCAGCCATGCCGCGTGAAGGATGAAGGCCCTATGGGTTGTAAACTTC
TTTTGTACGGGAAaaaCCTCTTTACGTGTAAAGAGCTGATTGTACTGTAAGAATAAGGATCGGCTAACTCCGTGCCAGCA
GCCGCGGTAATACGGAGGATCCAAGCGTTATCCGGATTCATTGGGTTTAAAGGGTGCGTAGGCGGAATGATAAGTCAGTG
GTGAAATCCTTCAGCTTAACTGGAGAACTGCCATTGATACTGTCAATCTTGAGTACATTTGATGTGGGCGGAATGTGTCA
TGTAGCGGTGAAATGCTTAGATATGACACAGAACACCGATTGCGAAGGCAGCTCACAAAACTGTAACTGACGCTGAGGCA
CGAAAGCGTGGGTATCAAACAGG
>OTU_556
TAGGGAATATTGGACAATGGgggAAACCCTGATCCAGCGACGCCGCGTGAGGGATGAAGGCCTTCGGGTTGTAAACCTCT
GTTGTCAGGAAAGAAGCCGGGTGCAGAACCCGGTGACGGTACCTGACGAGGAAGCCCCGGCTAACTACGTGCCAGCAGCC
GCGGTGATACGTAGGgggCAAGCGTTGTCCGGATTCACTGGGCGTAAAGGGCGCGTAGGCGGTTACGAAAGTCAGGCGTG
AAAGTTCACGGCTCAACTGTGGCAGTGCGTCTGATACTTCGTTGACTTGAGGTCGGTAGGGGTAGATGGAACAAGCGGTG
TAGCGGTGAAATGCACAGATATCGCTTGGAACGCCGGTGGCGAAGGCGATCTACTGGGCCGTACCTGACGCTGATGCGCG
AAAGCTAGGGGAGCGAACCGG
>OTU_557
TGGGGAATTTTGGACAATGGgggCAACCCTGATCCAGCCATGCCGCGTGCGGGAAGAAGGCCTTCGGGTTGTAAACCGCT
TTTAGCCGGGACGAAAGCTGCACGGATAACACCCGTGCGGGTTGACGGTACCGGCGGAATAAGCACCGGCTAACTACGTG
CCAGCAGCCGCGGTAATACGTAGGGTGCGAGCGTTAATCGGAATTACTGGGCGTAAAGCGTGCGCAGGCGGTTCGTTGTG
TCGGCGGTGAAAGCCCCGGGCTCAACCTGGGAATGGCCGTTGAAACTGGCGAACTGGAGTGTGGCAGAGGggggTGGAAT
TCCGCGTGTAGCAGTGAAATGCGTAGAGATGCGGAGGAACACCGATGGCGAAGGCAGCCcccTGGGCTGACACTGACGCT
CAGGCACGAAAGCGTGGGGAGCAAACAGG
>OTU_558
TCGAGAATTtttCTCAATGGgggAAACCCTGAAGGAGCGACGCCGCGTGGAGGATGAAGGTCTTCGGGTTGTAAACTCCT
GTCATTTGGGAACAAGGCGCAGGTATTAACTGTACCTGCGTTGATAGTACCAGAAGAGGAAGAGACGGCTAACTCTGTGC
CAGCAGCCGCGGTAATACAGAGGTCTCAAGCGTTGTTCGGATTCATTGGGCGTAAAGGGTGCGTAGGTGGCGCGGTAAGT
CGGGTGTGAAATTTCGGAGCTTAACTCCGAAACTGCATTCGATACTGCCGTGCTTGAGGACTGGAGAGGAGACTGGAATT
TACGGTGTAGCAGTGAAATGCGTAGAGATCGTAAGGAAGACCAGTGGCGAAGGCGGGTCTCTGGACAGTTCCTGACACTG
AGGCACGAAGGCCAGGGGAGCAAACGGG
>OTU_559
TGGGGAATCTTGCGCAATGGGCGAAAGCCTGACGCAGCGACGCCGCGTGTGGGATGAAGGCCTTCGGGTCGTAAACCACT
GTCGCGAGGGACGAATAAATTGACGGTACCTCGAAAGGAAGCACCGGCTAACTCTGTGCCAGCAGCCGCGGTAATACAGA
GGGTGCGAGCGTTGTCCGGAATCACTGGGCGTAAAGGGCGCGTAGGCGGTTTTGTAAGTCGGgggTGAAATACTGCGGCT
CAACCGCAGTGCTGCCTTCGAGACTGCAAGACTGGAGCACGGTAGAGGCGGATGGAATTCCCGGTGTAGCGGTGGAATGC
GTAGAGATCGGGAAGAACACCAATGGCGAAGGCAGTCCGCTGGGCCGTTGCTGACGCTGAGGCGCGACAGCGTGGGGAGC
AAACAGG
>OTU_560
TGGGGAATCTTGCGCAATGGCCGAAAGGCTGACGCAGCGACGCCGCGTGAGGGAGGAAGCTCTTCGGGGTGTAAACCTCT
GTTGCCGGGAACGAAACTCTGGATTCGTCCAGATTGACGGTACTCGGTGAGGAAGCGCCGGCTAACTCTGTGCCAGCAGC
CGCGGTAATACAGAGGGCGCGAGCGTTGTCCGGAATCACTGGGCGTAAAGGGCGCGTAGGTGGCCACTATAAGGCCGCGG
TGAAAGTTCGGGGCTCAACCCCGAATCTGCCGCGGCGACTGTAGGGCTTGGGCACTGTAGAGGCAGATGGAATTCCGGGT
GTAGCGGTGGAATGCGTAGAGATCCGGAAGAACACCAGTGGCGAAGGCGGTCTGCTGGGCAGTGGGAGCGCAAGCTCCTC
TTAGCCGACACTGAGGCGCGACAGCGTGGGGAGCAAACAGG
>OTU_561
TGGGGAATCTTAGACAATGGgggCAACCCTGATCTAGCCATGCCGCGTGGGTGATGAAGGCCTTAGGGTCGTAAAGCCCT
TTCGCCGGGGAAGATAATGACGGTACCCGGTAAAGAAACCCCGGCTAACTCCGTGCCAGCAGCCGCGGTAATACGGAGGg
ggTTAGCGTTGTTCGGAATGACTGGGCGTAAAGCgcgcgTAGGCGGATCGGTAAGTTGGgggTGAAATCCCGGGGCTCAA
CCCCGGAATGGCCTTCAAGACTCCCGGTCTAGAGTTCGAgagagGTGAGTGGAATTCCGAGTGTAGAGGTGAAATTCGTA
GATATTCGGAGGAACACCAGTGGCGAAGGCGGCTCACTGGCTCGACACTGACGCTGAGGTGCGAAAGCGTGGGGAGCAAA
CAGG
>OTU_562
TGGGGAATATTGGGCAATGGGCGAAAGCCTGACCCAGCGACGCCGCGTGGGTGATGAAGGCCTTCGGGTCGTAAAGCCCT
GTCGGGAGGAAAGAACGATCTTGTGATAAATATTCACGAGATGTGACGGTACCTCCGAAGGAAGCACCGGCCAATTCCGT
GCCAGCAGCCGCGGTAAGACGGAAGGTGCAAGCGTTGCTCGGAATCACTGGGCGTAAAGGGTGCGTAGGCGGCTTCTTAA
GTCTGGTGTGAAAGCCCAGGGCTCAGCTCTGGAAGTGCACTAGAAACTGGGAAGCTTGAGTACCGGAGGGGAGAGTGGAA
TTCCTGGTGTAGCGGTGAAATGCGTAGATATCAGGAGGAATACCGGTGGCGAAAGCGACTctctGGACGGTTACTGACGC
TGAGGCACGAAAGCGTGGGGAGCAAACAGG
>OTU_563
TGGGGAATTTTGGACAATGGgggCAACCCTGATCCAGCCATGCCGCGTGCGGGAAGAAGGCCTTCGGGTTGTAAACCGCT
TTCGGCCGGAACGAAATCGGGCGGGTGAATAATCCGCCTGGATGACGGTACCGGAAGAAGAAGCACCGGCTAACTACGTG
CCAGCAGCCGCGGTAATACGTAGGGTGCGAGCGTTAATCGGAATTACTGGGCGTAAAGCGTGCGCAGGCGGTCTTTTAAG
ACAGGTGTGAAATCCCCGAGCTTAACTTGGGAATTGCGCTTGTGACTGGAAGGCTCGGAGTGCGGAAGAGGGAGCTGGAA
TTCCTGGTGTAGCAGTGAAATGCGTAGAGATCAGGAGGAACACCGATGGCGAAGGCAGGCTCCTGGGCCAGCACTGACGC
TCATGCACGAAAGCGTGGGGAGCAAACAGG
>OTU_564
TGGGGAATCTTGCGCAATGCGCGAAAGCGTGACGCAGCAACGCCGCGTGGgggAAGAAGGCCTTCGGGTTGTAAACCTCT
TTCAGTTGGGACGAAGCCTCGACGGTGAATAGCCGTACGAAGTGACGGTACCTTCAGAAGAAGCCCCGGCTAACTACGTG
CCAGCAGCCGCGGTAATACGTAGGgggCAAGCGTTGTCCGGAATCATTGGGCGTAAAGAGCGCGTAGGCGGTCCGGTAAG
TCTGCCGTGAAAGCCAGGGGCTCAACCCTTGGATGCCGGTGGATACTGTCGGGCTAGAGTCCGGAAGAGGCGAGTGGAAT
TCCTGGTGTAGCGGTGAAATGCGCAGATATCAGGAAGAACACCGATGGCGAAGGCAGCTCGCTGGGACGGAACTGACGCT
GAGGCGCGAAAGCGTGGGGAGCAAACAGG
>OTU_565
TGGGGAATTTTGGACAATGGGCGAAAGCCTGATCCAGCCATGCCGCGTGAGTGAAGAAGGCCTTCGGGTTGTAAAGCTCT
TTCGGCTGGGACGAAAAGGTCCGTGCCAACACCACGGATCCATGACGGTACCAGCAGAAGAAGCACCGGCTAACTACGTG
CCAGCAGCCGCGGTAATACGTAGGGTGCAGGCGTTAATCGGAATTACTGGGCGTAAAGCGTGCGCAGGCGGTTTGCTAAG
ACAGGTGTGAAATCCCCGGGCTTAACCTGGGAACTGCGCTTGTAACTGGCAAGCTAGAGTGTGGCAGAGGggggTGGAAT
TCCACGTGTAGCAGTGAAATGCGTAGAGATGTGGAGGAACACCGATGGCGAAGGCAGCCcccTGGGCTAACACTGACGCT
CATGCACGAAAGCGTGGGGAGCAAACAGG
>OTU_566
CCGCGAACACTTCGCAATGTGGGAAACCACGACGAGGGAATTCCTAGTGCCTATGCTATGCATAGGCTGTTTCTCTGTCT
AAaaaGCAGGGAGAGTAAGGGCTGGGTAAGACGGGTGCCAGCCGCCGCGGTAATACCCGCAGCCCAAGTGGTGCTCGTTA
TTATTGGGCCTAAAACGTCCGTAGCCGGCCCTGTAAATCCATGTGGAAATCGGAGTGCTTAACGCTCCGAAGAGCGTGGA
CACTGCAGGGCTTGGGACTGGGTGAGTTCGGAGGTACTTCCGGGGTAGGGGTGAAATCCTGTAATCCTGGAAGGACCACC
AGTGGCGAAGGCGTCCGAATAGAACGGATCCGACGGTCAGGGACGAAGCCCTGGGGCGCAAACGGG
>OTU_567
TGGGGAATATTGCGCAATGGGCGAAAGCCTGACGCAGCGACGCCGCGTGTGGGATGACGGCCTTCGGGTTGTAAACCACT
GTCGGGAGGGACGAATCAATGACGGTACCTCCAAAGGAAGCACCGGCTAACTCTGTGCCAGCAGCCGCGGTAATACAGAG
GGTGCGAGCGTTGTCCGGAATTACTGGGCGTAAAGGGCGCGTAGGCGGCTTGGTAAGTCGGgggTGAAAGTCAGCGGCTC
AACCGCTGGACTGCCTTCGAGACTGCCTGGCTTGAGCATGGTAGAGGCTGGCGGAATTCCCGGTGTAGCGGTGGAATGCG
TAGAGATCGGGAAGAACATCGGTGGCGAAGGCGGCCAGCTGGGCCATTGCTGACGCTGAGGCGCGACAGCGTGGGGAGCA
AACAGG
>OTU_568
TGGGGAATATTGCGCAATGGCCGAAAGGCTGACGCAGCGACGCCGCGTGTGGGAGGAAGCCCTTCGGGGTGTAAACCACT
GTCAGGAGGGAAGAAACTCGGGCACTCGAATAGGGTGTTCGATTGACGGTACCTCCAAAGGAAGCGCCGGCTAACTCCGT
GCCAGCAGCCGCGGTAAGACGGAGGGCGCAAGCGTTGTTCGGAATTACTGGGCGTAAAGCGCACGCAGGTGGTCCCTTAA
GTCCACTGTTAAATCACGGGGCTCAACCCCGGAGGTGCAGCGGATACTGAGGGACTGGAGACTGGTAGAGGCTAGCGGAA
TTCCTGGTGTAGCGGTGGAATGCGTAGATATCAGGAGGAACACCGGTGGCGAAGGCGGCTAGCTGGGCCAGTTCTGACGC
TCATGTGCGAAAGCGTGGGGAGCAAACAGG
>OTU_569
TGGGGAATATTGGACAATGGggggAACCCTGATCCAGCGACGCCGCGTGAGTGAAGAAGTATTTCGGTATGTAAAGCTCT
ATCAGCAGGGAAGAAAGAAATGACGGTACCTGACTAAGAAGCCCCGGCTAACTACGTGCCAGCAGCCGCGGTAATACGTA
GGgggCAAGCGTTATCCGGATTTACTGGGTGTAAAGGGAGCGTAGACGGTTACGCAAGTCTGGAGTGAAAGGCGGgggCC
CAACCccccGGACTGCTTTGGAAACTGTATAACTGGAGTGCAGGAGAGGTAAGTGGAATTCCTAGTGTAGCGGTGAAATG
CGTAGATATTAGGAGGAACACCAGTGGCGAAGGCGGCTTACTGGACTGTAACTGACGTTGAGGCTCGAAAGCGTGGGGAG
CAAACAGG
>OTU_570
TGGGGAATCTTGCACAATGGGCGAAAGCCTGATGCAGCAACGCCGCGTGCGGGAAGAAGGCCCTAGGGTTGTAAACCGCT
TTCAGCAGGGAAGAAAATGACGGTACCTGTAGAAGAAGGTGCGGCCAACTACGTGCCAGCAGCCGCGGTGACACGTAGGC
ACCAAGCGTTGTCCGGATTTATTGGGCGTAAAGAGCTTGTAGGCGGTTCGGTTAGTCGGGTGTGAAACCTCTGGGCTCAA
CTCAGAGACGCCACCCGATACTGCTGTGACTAGAGTGCGGTAGGGGAGCGGGGAATTCCTGGTGTAGCGGTGAAATGCGC
AGATATCAGGAGGAACACCAGTGGCGAAGGCGCCGCTCTGGGCCGTAACTGACGCTGAGAAGCGAAAGCGTGGGGAGCAA
ACAGG
>OTU_571
TAGGGAATCTTCGGCAATGGACGAAAGTCTGACCGAGCAACGCCGCGTGAGTGAAGAAGGTTTTCGGATCGTAAAGCTCT
GTTGTAAGAGAAGAACAGGAgagagagTGGAAAATTCtctcCATGACGGTATCTTACCAGAAAGGGACGGCTAACTACGT
GCCAGCAGCCGCGGTAATACGTAGGTCCCGAGCGTTGTCCGGATTTATTGGGCGTAAAGCGAGCGCAGGTGGTTTCTTAA
GTCTGATGTAAAAGGCAGTGGCTCAACCATTGTATGCATTGGAAACTGGGAGACTTGAGTGCAGTAGAGGTGAGTGGAAC
TCCATGTGTAGCGGTGGAATGCGTAGATatatGGAAGAACACCAGAGGCGAAAGCGGCTTACTGGGCTGTAACTGACACT
GAGGCTCGAAAGCGTAGGTAGCAAACAGG
>OTU_572
TGGGGAATATTGCACAATGGAGGAAACTCTGATGCAGCAACGCCGCGTGGAGGATGACACATTTCGGTGCGTAAACTCCT
TTTATATGGGAAGATAATGACGGTACCATATGAATAAGCACCGGCTAACTCCGTGCCAGCAGCCGCGGTAATACGGAGGG
TGCAAGCGTTACTCGGAATCACTGGGCGTAAAGCgcgcgcAGGCGGCTATTTAAGTTGGATGTGAAAGCCTACGGCTCAA
CCGTAGAACTGCATCCAAAACTATTTAGCTAGAGTGTGGGAGAGGAAGATGGAATTAGTTGTGTAGGGGTAAAATCCGTA
GAGATAACTAGGAATACCAAAAGCGAAGGCAATCTTCTGGAACACTACTGACGCTGAGGCGCGAAAGCGTGGGGAGCAAA
CAGG
>OTU_573
TGGGGAATCTTGCACAATGGgggAAACCCTGATGCAGCGACGCCGCGTGAGCGATGAAGCCCTTCGGGGTGTAAAGCTCT
TTCGACAGGAACGATAATGACGGTACCTGAAGAAGAAGCTGCGGCTAACTACGTGCCAGCAGCCGCGGTAATACGTAGGC
AGCAAGCGTTGTTCGGAATTACTGGGCGTAAAGAGCGTGTAGGCGGTGGGCCAAGTTCGGTGTGAAATCTCCCGGCTCAA
CTGGGAGGGTGCGCCGAAAACTGGCCGGCTTGAGTGTGGGAGAGGAAAGCGGAATTCCCGGTGTAGCGGTGAAATGCGTA
GATATCGGGAGGAACACCTGCGGTGTAGACGGCTTTCTGGACCACTACTGACGCTGAGACGCGAAAGCGTGGGTAGCAAA
CAGG
>OTU_574
TTAGGAATTTTGGGCAATGGGCGAAAGCCTGACCCAGCAACGCCGCGTGGGTGATGAAGGCCCTCGGGTCGTAAAGCCCT
TTTCCCAGGGAAGATGATGACGGTACCTGGGGAATCAGCCCCGGCTAACTACGTGCCAGCAGCCGCGGTAATACGTAGGg
ggCAAGCGTTGTCCGGATTTATTGGGCGTAAAGCGCTCGCAGGTGGTGCGTCACGTCGTGCGTGAAAGACCCCGGCTCAA
CTGGggggTGTCGTGCGATACGGGCGGACTGGAGGCCAGTAGGgggATGCGGAATTCCGGGTGTAGTGGTGGAATGCGTA
GAGATCCGGAGGAACACCAGCGGCGAAGGCGGCATCCTGGACTGGTCCTGACACTCAGGAGCGAAAGCGTGGGGAGCGAT
CCGG
>OTU_575
TAGGGAATTTTCCACAATGGACGAAAGTCTGATGGAGCAACGCCGCGTGCAGGATGAATGCCTTAGGGTTGTAAACTGCT
TTTATTAGTGACGATTATGACGGTAGCTAATGAATAAGGACCTGCTAACTACGTGCCAGCAGCCGCGGTCATACGTAGGG
TCCAAGCGTTATCCGGAATTACTGGGCGTAAAGAGTTGCGTAGGTGGCATAGTAAGTAGATAGTGAAAGCGTGTGGCTCA
ACCATACATCCATTATCTAAACTGCTAAGCTTGAAGGCGAgagagGTAGATGGAATTCCTGATGTAGGGGTAATATCCGT
AGATATCAGGAGGAACACCGATGGCGTAAGCAGTCTACTGGCTCGTTCTTGACACTAAGGCACGAAAGCGTGGGGAGCAA
ACAGG
>OTU_576
CAAGGAATTTTCGGCAATGGgggCAACCCTGACCGAGCAACGCCGCGTGGAGGACGACGGCCTTCGGGTTGTAAACTCCT
TTTACGGgggACGACATCGACTGTACCCCGCGAATCAGCTCGGCTAACTCTGTGCCAGCAGCCGCGGTAAGACAGAGGAG
CCAAGCGTTGTCCGGATTGACTGGGCGTAAAGCGCACGCAGGCGGCTGTGCACGTGGGGTGTGAAAGCGCTCGGCTTAAC
TGAGCGAGGCCACCTCATACGGCACGGCTCGAGCCCGTGAGAGGTCCACGGAATTGCCGGTGTAGTGGTGAAATGCGTAG
AGATCGGCAGGAACACCCAGGgggAAACCAGTGGACTGGCACGGTGCTGACGCTCAGGTGCGAAAGCGTGGGGAGCGAAC
CGG
>OTU_577
TGGGGAATATTGGACAATGGgggCAACCCTGATCCAGCCACGCCGCGTGAGTGATGAAGGCCTTCGGGTCGTAAAGCTCT
GTGGGGAGGGACGAACGTCCCGTTGAAGAAACGGgggTGACGGTACCTCCTTAGCAAGCACCGGCTAACTTCGTGCCAGC
AGCCGCGGTAATACGAAGGGTGCAAACGTTGCTCGGAATCATTGGGCGTAAAGCGCACGTAGGCGGCGCTGTAAGTCGGA
CGTGAAATCCCTCGGCTCAACCGAGGACGTGCATCCGAAACTACAGTGCTCGAGTATGGAAGAGGGTCGCGGAATTCTCG
GTGTAGAGGTGAAATTCGTAGATATCGGGAGGAACACCAGTGGCGAAGGCGGCGACCTGGGCCAATACTGACGCTGAGGT
GCGAAAGCGTGGGGAGCAAACAGG
>OTU_578
TGGGGAATATTGCGCAATGGGCGAATGCCTGACGCAGCGACGCCGCGTGTGGGATGAAGGTCTTCGGATCGTAAACCACT
GTCAGAGGGGACGAAGGCCCGGGGTTAACTGCCACCGGGATTGACGGTACCCTCGGAGGAAGCACCGGCTAACTCTGTGC
CAGCAGCCGCGGTAATACAGAGGGTGCGAGCGTTGTCCGGAATCACTGGGCGTAAAGGGCGTGTAGGCGGCTTGCTAAGC
CGCGTGTGAAAGCCCGGGGCTCAACCCCGGAACGGCACGCGGGACTGGCAGGCTCGAGACTGGTAGAGGCAAGTGGAATT
CCTGGTGTAGCGGTGGAATGCGTAGAGATCAGGAAGAACACCGGTGGCGAAGGCGGCTTGCTGGGCCAGTTCTGACGCTG
AGGCGCGAAAGCGTGGGGAGCAAACAGG
>OTU_579
TAGGGAATATTGGACAATGGGTGCAAGCCTGATCCAGCCATGCCGCGTGCAGGAAGAAAGCCTTCTGGGTTGTAAACTGC
TTttttCTGGGGATAAAAGACCGGTGCGCCGGGCATTGAAAGTACCAGGAGAATAAGCCACGGCTAACTACGTGCCAGCA
GCCGCGGTAATACGTAGGTGGCAAGCGTTGTCCGGATTTATTGGGTTTAAAGGGTGCGTAGGCGGTCTATTAAGTCAGTG
GTGAAATACGGCAGCTTAACTGTCGAGGTGCCATTGATACTGGTAGACTTGAGTACTGATGAGGTAGGCGGAATGGACGG
TGTAGCGGTGAAATGCTTAGAGATCGTCCAGAACACCGATAGCGAAGGCAGCTTACTAAGGAGTAACTGACGCTGAGGCA
CGAAAGTGTGGGGATCAAACAGG
>OTU_580
TGGGGAATTtttGGCAATGGgggCAACCCTGACCAAGCAACGCCGCGTGGGTGATGAAGTCTCTTGGGACGTAAAACCCT
TTCGACGGGGAAGAAAACCGCAAGGTTTGACGGTACCCGTAGAAGAAGCCCCGGCTAACTCCGTGCCAGCAGCCGCGGTA
ATACGGggggggCAAGCGTTGTTCGGAATTACTGGGCGTAAAGGGTGCGTAGGCGGTTCGCTAAGTTGGATGTGAAAACT
CTGGGCTCAACCCAGAGCCTGCATCCAAAACTGGCGGGCTAGAGTTCTGGAGGGGATAGCGGAATTCCTGGTGTAGCGGT
GAAATGCGTAGATATCAGGAGGAACACCGGTGGCGAAGGCGGCTATCTGGACAGAAACTGACGCTGAGGCACGAAAGCTA
GGGGAGCAAACAGG
>OTU_581
TGGGGAATTTTGGACAATGGGCGAAAGCCTGATCCAGCCATGCCGCGTGCGGGAAGAAGGCCTTCGGGTTGTAAACCGCT
TTAGTCTAGGAAaaaGGGGTGCGAGGTTAATACCCTCGTGCTTTGATGGTACTGGAAGAATAAGCACCGGCTAACTACGT
GCCAGCAGCCGCGGTAATACGTAGGGTGCGAGCGTTAATCGGAATTACTGGGCGTAAAGCGTGCGCAGGCGGTCTTGTAA
GACAGTCGTGAAAGCCCCGGGCTTAACCTGGGAACTGCGATTGTGACTGCAAGGCTAGAGTgtgtCAGAGGggggTGGAA
TTCCACGTGTAGCAGTGAAATGCGTAGAGATGTGGAGGAACACCGATGGCGAAGGCAGCCcccTGGGATAACACTGACGC
TCATGCACGAAAGCGTGGGGAGCAAACAGG
>OTU_582
TGGGGAATCTTGCGCAATGGGCGAAAGCCTGACGCAGCAACGCCGCGTGGAGGATGAAGGCCTTTGGGTTGTAAACTCCT
GTCGGCTGGGAAGAAATCATACGGTGCTCATACCACCGTgtgtTGACTGTACCAGCAAAGGAAGCCCCGGCTAACTCTGT
GCCAGCAGCCGCGGTAATACAGAGGgggCCAGCGTTATTCGGAATTATTGGGCGTAAAGGGCGCGTAGGCGGCCATGCGT
GTCTTCCGTGAAATCCCTCGGCTTAACTGAGGACGTGCGGAAGAAACTGCAAGGCTCGAGTCCGGGAGAGGggggTGGAA
TTCCCAGTGTAGCGGTGAAATGCGTAGATATTGGGAGGAACACCGGTGGCGAAGGCGGCCcccTGGACCGGTACTGACGC
TGAGGCGCGAAAGCGTGGGTAGCAAACGGG
>OTU_583
TGGGGAATCTTGCGCAATGGGCGAAAGCCTGACGCAGCAACGCCGCGTGGgggATGAAGGCCTTCGGGTTGTAAACTCCT
TTCAGCAGGGACGATGATGACGGTACCTGCAGAAGAAGCCCCGGCCAACTACGTGCCAGCAGCCGCGGTAATACGTAGGg
ggCGAGCGTTGTCCGGATTCATTGGGCGTAAAGAGCTCGTAGGCGGCTTGGCAAGTCGGGCGTGAAATCCCCGAGCTTAA
CTCGGGATGGTCGTTCGATACTGCTATGGCTTGAGTCTGGTAGGGGAGCATGGAATTCCTGGTGTAGCGGTGAAATGCGC
AGATATCAGGAGGAACACCGGTGGCGAAGGCGGTGCTCTGGGCCAGTACTGACGCTGAGGAGCGAAAGCGTGGGGAGCGA
ACAGG
>OTU_584
TAGGGAATCTTCCGCAATGGACGAAAGTCTGACGGAGCAACGCCGCGTGAGTGATGAAGGCTTTCGGGTCGTAAAACTCT
GTTGTTAGGGAAGAACAAGTGCTAGTTGAATAAGCTGGCACCTTGACGGTACCTAACCAGAAAGCCACGGCTAACTACGT
GCCAGCAGCCGCGGTAATACGTAGGTGGCAAGCGTTATCCGGAATTATTGGGCGTAAAGCgcgcgcAGGTGGTTTCTTAA
GTCTGATGTGAAAGCCCACGGCTCAACCGTGGAGGGTCATTGGAAACTGGGAGACTTGAGTGCAGAAGAGGAAAGTGGAA
TTCCATGTGTAGCGGTGAAATGCGTAGAGATATGGAGGAACACCAGTGGCGAAGGCGACTTTCTGGTCTGTAACTGACAC
TGAGGCGCGAAAGCGTGGGGAGCAAACAGG
>OTU_585
TGGGGAATATTGGACAATGGGCGAAAGCCTGATCCAGCAATGCCGCGTGAGTGATGAAGGCCTTAGGGTTGTAAAGCTCT
TTTACCAGGGATGATAATGACAGTACCTGGAGAATAAGCTCCGGCTAACTCCGTGCCAGCAGCCGCGGTAATACGGAGGG
AGCTAGCGTTGTTCGGAATTACTGGGCGTAAAGCGCACGTAGGCGGCTACTCAAGTCGGgggTGAAAGCCCGGGGCTCAA
CCCCGGAACTGCCCTCGAAACTAGGTAGCTAGAATCTTGGAGAGGTCAGTGGAATTCCGAGTGTAGAGGTGAAATTCGTA
GATATTCGGAAGAACACCAGTGGCGAAGGCGACTGACTGGACAAGTATTGACGCTGAGGTGCGAAAGCGTGGGGAGCAAA
CAGG
>OTU_586
TTAGGAATCTTGCGCAATGGGCGAAAGCCTGACGCAGCAACGCCGCGTGGgggATGAAGGCTCTCGGGTTGTAAACCCCT
TTCAGCAGGGACGATTGTGACGGTACCTGCAGAAGAAGGACCGGCCAACTACGTGCCAGCAGCCGCGGTAATACGTAGGG
TCCGAGCGTTGTCCGGATTCATTGGGCGTAAAGAGCTCGTAGGCGGTTTCGTAAGTCGGATGTGAAAACTCAGGGCTCAA
CCCGGAGACGCCATCCGATACTGCGATGACTGGAGTCTGGTAGGGGATCACGGAATACCTGGTGTAGCGGTGAAATGCGC
AGATATCAGGTGGAACACCGATGGCGAAGGCAGTGATCTGGGCCAGTACTGACGCTGAGGAGCGAAAGCGTGGGGAGCAA
ACAGG
>OTU_587
TGGGGAATTTTGGGCAATGGCCGAAAGGCTGACCCAGCGACGCCGCGTGCGGGAGGAAGCCCTTCGGGGTGTAAACCGCT
GTCAGGggggACGAAAGagagagGAGCTAATACCTCTTCTCAGTGACGGTACCCTCAAAGGAAGCACCGGCTAACTCTGT
GCCAGCAGCCGCGGTAAGACAGAGGGTGCGAGCGTTGTTCGGAATTACTGGGCGTAAAGCgcgcgcAGGCGGATCCTGCA
AGTCGGAAGTGAAATGTGGCTGCTCAACGGCCACGCTGCTTCCGATACTGCGGATCTGGGGACCGGTAGAGGCTGGTGGA
ATTGCAGGTGTAGCGGTGGAATGCGTAGAGATCTGCAAGAACACCCGTGGCGAAGGCGGCCAGCTGGGCCGGATCCGACG
CTGAGGCGCGAAAGCGTGGGGAGCAAACAGG
>OTU_588
TGGGGAATATTGCACAATGGGCGAAAGCCTGATGCAGCAACGCCGCGTGAGGGATGACGGCCTTCGGGTTGTAAACCTCT
TTTAGTAGGGAAGAAGGGCTTCGGCTTGACGGTACCTGCAGAAaaaGCACCGGCTAACTACGTGCCAGCAGCCGCGGTAA
TACGTAGGGTGCGAGCGTTGTCCGGAATTATTGGGCGTAAAGAGCTCGTAGGCGGTTTGTCACGTCTGCTGTGAAATCCC
GAGGCTCAACCTCGGGCCTGCAGTGGGTACGGGCAGACTGGAGTGCGGTAGGGGAGATTGGAATTCCTGGTGTAGCGGTG
GAATGCGCAGATATCAGGAGGAACACCGATGGCGAAGGCAGATCTCTGGGCCGTAACTGACGCTGAGGAGCGAAAGCGTG
GGGAGCGAACAGG
>OTU_589
TGGGGAATCTTGCGCAATGGCCGAGAGGCTGACGCAGCGACGCCGCGTGTGGGAGGACGCCTTCGGGGTGTAAACCACTG
TTGCCCGGGACGAAGAATAGGGATTGCCCTATCTGACGGTACCGGGTGAGGAAGCACCGGCTAACTCCGTGCCAGCAGCC
GCGGTAATACGGAGGGTGCGAGCGTTGTCCGGAATCACTGGGCGTAAAGGGCGCGTAGGCGGCCGACTCAAGCGTGGGGT
GAAAGTCCGGGGCTCAACTCCGGATCGGCCTTGCGGACTGAGCGGCTCGAGCACTGTAGAGGCAGGTGGAATTCCGGGTG
TAGCGGTGGAATGCGTAGAGATCCGGAAGAACACCGGTGGCGAAGGCGGCCTGCTGGGCAGTGACTGGCAACAGTCTTAG
AGCTGACGCTGAGGCGCGACAGCGTGGGGAGCAAACAGG
>OTU_590
TGGGGAATATTGCACAATGGGCGCAAGCCTGATGCAGCCATGCCGCGTGTATGAAGAAGGCCTCGGGTTGTAAAGTACTT
TCAGCGAGGAGGAAGGCATTGTGGTTAATAACCGCAGTGATTGACGTTACTCGCAGAAGAAGCACCGGCTAACTCCGTGC
CAGCAGCCGCGGTAATACGGAGGGTGCAAGCGTTAATCGGAATTACTGGGCGTAAAGCGCACGCAGGCGGTCTGTCAAGT
CGGATGTGAAATCCCCGGGCTCAACCTGGGAACTGCATCCGAAACTGGCAGGCTAGAGTCTTGTAGAGGggggTAGAATT
CCAGGTGTAGCGGTGAAATGCGTAGAGATCTGGAGGAATACCGGTGGCGAAGGCGGCCcccTGGACAAAGACTGACGCTC
AGGTGCGAAAGCGTGGGGAGCAAACAGG
>OTU_591
TGGGGAATATTGGACAATGGGCGCAAGCCTGATCCAGCAATGCCGCGTGGGTGAAGAAGGCCTTCGGGTTGTAAAGCCCT
TTTGTACGGGAAGAAATCCTGTCGGTTAATACCCGGCGGGGATGACGGTACCGTAAGAATAAGCACCGGCTAACTTCGTG
CCAGCAGCCGCGGTAATACGAAGGGTGCAAGCGTTAATCGGAATTACTGGGCGTAAAGCGTGCGTAGGCGGTTCGTTAAG
TCTGTCGTGAAAGCCCTGGGCTCAACCTGGGAATGGCGATGGATACTGGCGAGCTAGAGTGTGATAGAGGATGGCGGAAT
TCCCGGTGTAGCGGTGAAATGCGTAGAGATCGGGAGGAACATCCGTGGCGAAGGCGGCCATCTGGATCAACACTGACGCT
GAGGCACGAAAGCGTGGGGAGCAAACAGG
>OTU_592
TGGGGAATATTGGACAATGGGCGGAAGCCTGATCCAGCAACGCCGCGTGAGGGATGACGGCCTTCGGGTTGTAAACCTCT
TTCAGCTCCGGCGAAGCCGCATGCCTTGGGTgtgtgGTGACGGTAGGGGCAGAAGAAGCACCGGCCAACTACGTGCCAGC
AGCCGCGGTAATACGTAGGGTGCGAGCGTTGTCCGGAATTATTGGGCGTAAAGGGCTCGTAGGCGGTTTGTCGCGTCGGG
AGTGAAAACCAGGTGCTCAACACCTGGCTTGCTTCTGATACGGGCAGACTGGAGGCATGCAGGGGAGAACGGAATTCCTG
GTGTAGCGGTGAAATGCGCAGATATCAGGAGGAACACCGGTGGCGAAGGCGGTTCTCTGGGCATGTCCTGACGCTGAGGA
GCGAAAGTGTGGGGAGCGAACAGG
>OTU_593
TGGGGAATATTGGGCAATGGGCGCAAGCCTGACCCAGCAACGCCGCGTGAAGGAAGAAGGCTTTCGGGTTGTAAACTTCT
TTTAAGTGGGAAGAGTAGAAGACGGTACCACTTGAATAAGCCACGGCTAACTACGTGCCAGCAGCCGCGGTAATACGTAG
GTGGCAAGCGTTGTCCGGATTTACTGGGTGTAAAGGGCGTGCAGCCGGGCATGCAAGTCAGATGTGAAATCTCAGGGCTT
AACCCTGAAACTGCATTTGAAACTGTATGTCTTGAGTGCCGGAGAGGTAATCGGAATTCCTTGTGTAGCGGTGAAATGCG
TAGATATAAGGAAGAACACCAGTGGCGAAGGCGGATTACTGGACGGTAACTGACGGTGAGGCGCGAAAGCGTGGGGAGCG
AACAGG
>OTU_594
TGAGGAATATTGGTCAATGGCCGAGAGGCTGAACCAGCCAAGTCGCGTGAGGGAGGACGGCCCTACGGGTTGTAAACCTC
TTTTGTCAGGGAGCAAGAGGCGGGTCGAGACCTGCTGTGAGAGTACCTGAAGAAaaaGCATCGGCTAACTCCGTGCCAGC
AGCCGCGGTAATACGGAGGATGCGAGCGTTATCCGGATTTATTGGGTTTAAAGGGTGCGCAGGCGGAGGCACAAGTCAGC
GGTAAAATCGCGGGGCTCAACCCCGCTCCGCCGTTGAAACTGTGTCCCTTGAGTGCGCGAAGGGTAGGCGGAATGCGTGG
TGTAGCGGTGAAATGCATAGATATCACGCAGAACTCCGATCGCGAAGGCAGCCTACCGGCgcgcTACTGACGCTCATGCA
CGAAAGCGTGGGTATCGAACAGG
>OTU_595
TGGGGAATTTTGGACAATGGgggCAACCCTGATCCAGCCATTCCGCGTGAGTGAAGAAGGCCTCGGGTTGTAAAGCTCTT
TTGTCCGGAACGAAACGGGTTACGTGAACATCGTGACCTACTGACGGTACCGGAAGAATAAGCACCGGCTAACTACGTGC
CAGCAGCCGCGGTAATACGTAGGGTGCGAGCGTTAATCGGAATTACTGGGCGTAAAGCGTGCGCAGGCGGTTTTGTAAGC
CAGATGTGAAATCCCCGGGCTTAACCTGGGAATGGCATTTGGGACTGCAAGGCTTGAGTGCGGCAGAGGAGACTGGAATT
CCTGGTGTAGCAGTGAAATGCGTAGATATCAGGAGGAATACCGATGGCGAAGGCAGGTCTCTGGGCTGACACTGACGCTC
ATGCACGAAAGCGTGGGGAGCAAACAGG
>OTU_596
TGGGGAATATTGGACAATGGgggAAACCCTGATCCAGCAATGCCGCGTGGGTGATGAAGGCCTTCGGGTTGTAAAGCCCT
TTTGGCGGGGACGATGATGACGGTACCCGCAGAATAAGCCCCGGCTAACTTCGTGCCAGCAGCCGCGGTAATACGAAGGg
ggCTAGCGTTGTTCGGAATTACTGGGCGTAAAGGGCGCGTAGGCGGCTTGGCGAGTCGGGTGTGAAAGGCCTGGGCTTAA
CCCGGGAAATGCACTCGATACTGCCGAGCTAGAGTGTGGGAGAGGATGGCGGAATTCCCAGTGTAGAGGTGAAATTCGTA
GATATTGGGAAGAACACCAGTGGCGAAGGCGGCCATCTGGACCACAACTGACGCTTAGGCGCGAAAGCGTGGGGAGCAAA
CAGG
>OTU_597
TGGGGAATTGTTCGCAATGGGCGCAAGCCTGACGACGCAACGCCGCGTGGAGGACGAAGATCTTCGGGTCGTAAACTCCT
TTCGATCGGGAAGAACGTCTGCGGGGTGAATAATCCCGCAGAGTGACGGTACCGAgagaAGAAGCCCCGGCTAACTCTGT
GCCAGCAGCCGCGGTAATACAGGgggggCAAGCGTTGTTCGGAATTACTGGGCGTAAAGGGCTCGTAGGCGGCCAACTAA
GTCACACGTGAAATCCCCAGGCTTAACCTGGGAACTGCGTGTGATACTGGATGGCTTGAATTCGGGAGAGGGATGCAGAA
TTCCAGGTGTAGCGGTGAAATGCGTAGATATCTGGAGGAATACCGGTGGCGAAGGCGGCATCCTGGACCGACATTGACGC
TGAGGAGCGAAAGCTAGGGGAGCAAACGGG
>OTU_598
TAAGGAATATTGGTCAATGGACGAAAGTCTGAACCAGCCATGCCGCGTGGAGGATGAAGGCCCTCTGGGTTGTAAACTTC
TTTTATATGGGACGAAaaaGGGCCTTTCTAGGTCAACTGACGGTACCATGTGAATAAGCACCGGCTAACTCCGTGCCAGC
AGCCGCGGTAATACGGAGGGTGCAAGCGTTATCCGGATTCACTGGGTTTAAAGGGAGCGTAGGTGGGCTGGTAAGTCAGT
GGTGAAATCCCCGAGCTTAACTTGGGAACTGCCATTGATACTATTAGTCTTGAATATTGTGGAGGTCAGCGGAATATGTC
ATGTAGCGGTGAAATGCTTAGAGATGACATAGAACACCAATTGCGAAGGCAGCTGGCTACACATatatTGACACTGAGGC
TCGAAAGCGTGGGGATCAAACAGG
>OTU_599
TGGGGAATTGTTCGCAATGGGCGCAAGCCTGACGACGCAACGCCGCGTGGAGGATGAAGGTCTTCGGATTGTAAACTCCT
GTTGCCCGGGAAGAACGGCCCTGACCTAACACGTCGGGGTTTGACGGTACCGGGTGAGGAAGCCCCGGCTAACTCTGTGC
CAGCAGCCGCGGTAATACAGAGGgggCAAGCGTTGTTCGGAATTACTGGGCGTAAAGGGCGCGTAGGCGGCCTCCTAAGT
CGACGTGAAATCCCCGAGCTCAACTCGGGAACTGCGTCCGATACTGGTTGGCTTGAATCCGGGAGAGGGATGCGGAATTC
CAGGTGTAGCGGTGAAATGCGTAGATATCTGGAGGAACACCGGTGGCGAAGGCGGCATCCTGGACCGGCATTGACGCTGA
GGCGCGAAAGCCAGGGGAGCAAACGGG
>OTU_600
TGGGGAATCTTGCGCAATGGGCGAAAGCCTGACGCAGCGACGCCGCGTGAGGGAGGAAGGCCTTCGGGTTGTAAACCTCT
TTTCTGAgagaAGAAGCTACTCGGGTTAATAGCCCAGAGGGTGACGGTATCTCAGGAATAAGCCCCGGCTAACTACGTGC
CAGCAGCCGCGGTAATACGTAGGgggCAAGCGTTGTCCGGATTTACTGGGCGTAAAGCGCGTGTAGGCGGCCATGCAGGT
CCGTTGTGAAAACTGGAGGCTCAACCTCCAGACGTCGACGGAAACCGTGTGGCTAGAGTCCGGAAGAGGAGAGTGGAATT
CCTGGTGTAGCGGTGAAATGCGCAGATATCAGGAAGAACACCAATGGCGAAGGCAGCTctctGGGACGGTACTGACGCTG
AGACGCGAAAGCGTGGGGAGCGAACAGG
>OTU_601
TCGGGAATTTTGGGCAATGGGCGAAAGCCTGACCCAGCGACGCCGCGTGAGGGATGAAGGCCTTCGGGTCGTAAACCTCT
GTCGGAAGGGACGAAAGGCCCTCGAGCGAATAGGTCGAGGACTTGACGGTACCTTCAAAGGAAGCGCCGGCTAACTCCGT
GCCAGCAGCCGCGGTAATACGGAGGGCGCAAGCGTTGTTCGGAATTACTGGGCGTAAAGCGCGTGTAGGCGGCCTGACAA
GTCGGGTGTGAAATCCCGGAGCTCAACTCCGGAACTGCATCCGATACTGTCAGGCTCGAGTCTCGGAGAGGACGGCGGAA
TTTCCGGTGTAGAGGTGAAATTCGTAGATATCGGAAGGAACACCAGTGGCGAAGGCGGCCGTCTGGACGATGACTGACGC
TGAGACGCGAAAGCGTGGGGAGCAAACAGG
>OTU_602
TAGGGAATATTGGGCAATGGCGGAAACGCTGACCCAGCCATGCCGCGTGCAGGAAGAAGGCGCTCAGCGTTGTAAACTGC
TTTTGCCGGGGAAGAATGGCTAGTACGTGTACTAGACGCGACGGTACCTGGTGAATAAGCACCGGCTAACTCCGTGCCAG
CAGCCGCGGTAATACGGAGGGTGCAAGCGTTGTCCGGATTTATTGGGTTTAAAGGGTGCGTAGGTGGCTTGTTAAGTCCG
GGGTGAAAGGCAGTGGCTCAACCACTCGCAGGGCCCTGGATACTGGCAGGCTCGAGTGTAGGTGAGGCCGGTGGAACGGG
TGGTGTAGCGGTGAAATGCATAGATACCATCCAGAACACCGATTGCGGAGGCAGCCGGCTAACCTACTACTGACACTGAG
GCACGAAAGCGTGGGGAGCAAACAGG
>OTU_603
CAAGGAATTTTCGGCAATGGGCGCAAGCCTGACCGAGCAACGCCGCGTGGAGGATGACGGCCTCCGGGTTGTAAACTCCT
TTTGGGTGGGACGATAATGACGGTACCACCCGAATCAGGCCCGGCTAACTACGTGCCAGCAGCCGCGGTAATACGTAGGG
GTCGAGCGTTGTCCGGACTTACTGGGCGTAAAGCGTGGGTAGGTGGTCGGGGATGTGCCGTGTGAAAGCCCCGCGTTCAT
TGCGGGGAGGTCGCGGTAGACACTCGGACTTGAGGCATGCAGAGGGCAGTGGAATTCCCGGTGTAGTGGTGAAATGCGTA
GATATCGGGAGGAACACCAGTGGCGCAAGCGGCTGCCTGGGCATGACCTGACACTGAGCCACGACGGCGTGGGGAGCAAA
CGGG
>OTU_604
TGGGGAATATTGGACAATGGGCGCAAGCCTGATCCAGCCATACCGCGTGGGTGAAGAAGGCCTTCGGGTTGTAAAGCCCT
TTTGTTGGGAAAGAAATCCTGCCGGTTAATAACCAGTAGGGATGACGGTACCCAAAGAATAAGCACCGGCTAACTTCGTG
CCAGCAGCCGCGGTAATACGAAGGGTGCAAGCGTTACTCGGAATTACTGGGCGTAAAGCGTGCGTAGGTGGTTGTTTAAG
TCTGCTGTGAAAGCCCTGGGCTCAACCTGGGAATTGCAGTGGATACTGGGCGACTAGAGTGTGGTAGAGGATAGTGGAAT
TTCCGGTGTAGCAGTGAAATGCGTAGAGATCGGAAGGAACATCTGTGGCGAAGGCGACTATCTGGGCCAACACTGACACT
GAGGCACGAAAGCGTGGGGAGCAAACAGG
>OTU_605
TGAGGAATATTGGTCAATGGACGTAAGTCTGAACCAGCCAAGTCGCGTGAGGGAAGACTGCCCTATGGGTTGTAAACCTC
TTTTATAAGGGAAGAATAAGTTCTACGTGTAGAATGATGCCTGTACCTTATGAATAAGCATCGGCTAACTCCGTGCCAGC
AGCCGCGGTAATACGGAGGATGCGAGCGTTATCCGGATTTATTGGGTTTAAAGGGTGCGTAGGCGGTTTATTAAGTTAGT
GGTTAAATATTTGAGCTAAACTCAATTGTGCCATTAATACTGGTAAACTGGAGTACAGACGAGGTAGGCGGAATAAGTTA
AGTAGCGGTGAAATGCATAGATATAACTTAGAACTCCGATAGCGAAGGCAGCTTACCAGACTGTAACTGACGCTGATGCA
CGAGAGCGTGGGTAGCGAACAGG
>OTU_606
TGGGGAATATTGGGCAATGGGCGCAAGCCTGACCCAGCCACGCCGCGTGAGTGATGAAGGCCTTCGGGTCGTAAAGCTCT
GTGGGGAGGGACGAAAGCCCGTCACCTAATACGTGGCGGTTTGACGGTACCTCCTTAGCAAGCACCGGCTAACTCCGTGC
CAGCAGCCGCGGTAATACGGAGGGTGCAAACGTTGCTCGGAATCATTGGGCGTAAAGCGCACGTAGGCGGCTTCTTAAGT
CGGGTGTGAAAGCCCTCGGCTCAACCGAGGAAGTGCATTCGAAACTGAGGGGCTTGAATACTGGAGAGGATGGCGGAATT
CCCGGTGTAGAGGTGAAATTCGTAGATATCGGGAGGAACACCAGCGGCGAAGGCGGCCATCTGGACAGATATTGACGCTG
AGGTGCGAAAGCGTGGGGAGCAAACAGG
>OTU_607
TGGGGAATCTTGCACAATGGgggAAACCCTGATGCAGCGACGCCGCGTGAGTGATGAAGCCCTTCGGGGTGTAAAGCTCT
TTCGACGGGAACGATTATGACGGTACCCGGAGAAGAAGCTGCGGCTAACTACGTGCCAGCAGCCGCGGTAATACGTAGGC
AGCAAGCGTTGTTCGGAATTATTGGGCGTAAAGAGTATGTAGGCGGTTGGCTAAGTTTGGTGTGAAATCTCCTGGCTTAA
CTGGGAGGGTGCGCTAAATACTGGTCGGCTTGAGTGTGGGAGAGGAGAGTGGAATGCCTGGTGTAGCGGTGAAATGCGTA
GATATCAGGCGGAACGCCGGTGATGTAGATGGCTctctGGACCACAACTGACGCTGAGATACGAAAGCGTGGGTAGCAAA
CAGG
>OTU_608
TGGGGAATCTTGCGCAATGGGCGAAAGCCTGACGCAGCAACGCCGCGTGCGGGATGACGGCCTTCGGGTTGTAAACCGCT
TTCAGCAGGGACGAATTTTGACGGTACCTGCAGAAGAAGCCCCGGCCAACTACGTGCCAGCAGCCGCGGTAACACGTAGG
gggCGAGCGTTGTCCGGATTTATTGGGCGTAAAGAGCTCGTAGGCGGCTCGGTAAGTCAACTGTGAAAGCTCCGGGCTCA
ACTCGGAGAGGCCAGTTGATACTGCTGTGGCTAGAGTCCGGTAGGGGAGCGTGGAATTCCTGGTGTAGCGGTGAAATGCG
CAGATATCAGGAGGAACACCAGCGGCGAAGGCGGCGCTCTGGGCCGGAACTGACGCTGAGGAGCGAAAGCGTGGGTAGCA
AACAGG
>OTU_609
TCGAGAGGCTTCGGCAATGGgggAAACCCTGACCGAGCGACGCCGCGTGAGGGATGACGCCCTTCGGGGTGTAAACCTCT
TTTCTGAGGGAAGAACCCCGGGAAGTCGAACAAGCTTCCCGGCTGACGGTACCTTAGGAATAAGCTCCGGCCAACTCCGT
GCCAGCAGCCGCGGTAACACGGggggAGCAAACGTTGTTCGGAATTACTGGGCGTAAAGGGCGTGTAGGCGGCCTCGTAA
GTGGTgtgtgAAATGTCCTGGCTCAACCAGGGAATTGCGCACCAAACTGCGGGGCTTGAGGGCAGTAGAGGAAGCTGGAA
TTCCAGGTGTAGCGGTGAAATGCGTAGATATCTGGAGGAACACCATTGGCGAAGGCGAGCTTCTGGGCTGTCCCTGACGC
TGATAGCGCGAAAGCTGGgggAGCAAACAGG
>OTU_610
TGGGGAATATTGGACAATGGGCGCAAGCCTGATCCAGCCACGCCGCGTGAGTGATGAAGGCCTTCGGGTCGTAAAGCTCT
GTGGGGAGGGACGAACCGCTGATGGTTAATAGCCAGCAGCATGACGGTACCTCCTTAGCAAGCACCGGCTAACTTCGTGC
CAGCAGCCGCGGTAATACGAAGGGTGCAAACGTTGCTCGGAATTATTGGGCGTAAAGCGCACGTAGGCGGTATTGCAAGT
CGGATGTGAAATCCCTCGGCTCAACCAAGGAAGTGCATCCGAAACTGCCGTACTTGAGTACTAAAGAGGATCGCGGAATT
CCCGGTGTAGAGGTGAAATTCGTAGATATCGGGAGGAACACCAGTGGCGAAGGCGGCGATCTGGGTAGATACTGACGCTG
AGGTGCGAAAGCGTGGGGAGCAAACAGG
>OTU_611
TGAGGAATATTGGTCAATGGGCGGGAGCCTGAACCAGCCAAGTCGCGTGAGGGAAGAAGGTACTGAGTATTGTAAACCTC
TTTTGCCAGGGGACAAAGGCGCCACGGGTGGCCGTAAGAGGGTACCTGGAGAAaaaGCATCGGCTAACTCCGTGCCAGCA
GCCGCGGTAATACGGAGGATGCGAGCGTTATCCGGATTTATTGGGTTTAAAGGGTGCGCAGGCGGCGTGTCAAGTCAGCG
GTAAAATGTCGGGGCTCAACCCCGGCCGGCCGTTGAAACTGGCGTGCTCGAGTTGGAgagaAGTATGCGGAATTCGTGGT
GTAGCGGTGAAATGCATAGATATCACGAAGAACCCCGATTGCGAAGGCAGCATACCGGCTCCACACTGACGCTGAGGCAC
GAAAGCGTGGGTATCGAACAGG
>OTU_612
TCGAGAATTtttCTCAATGGgggAAACCCTGAAGGAGCGACGCCGCGTGGgggATGAATGGCTTCGGCCCGTAAACCCCT
GTCATTTGCGATCAAACCTTACGTTTTAATAAAGCGTAAGCTGATAGTAGCGGAAGAGGAAGGGACGGCTAACTCTGTGC
CAGCAGCCGCGGTAATACAGAGGTCCCAAGCGTTGTTCGGATTCACTGGGCGTAAAGGGTGCGTAGGCGGTCGGGTAAGT
CTGACGTGAAATCTTCAAGCTCAACTTGGAAACTGCGTCGGATACTATTCGGCTAGAGGAATGGAGGGGAGACTGGAATA
CTTGGTGTAGCAGTGAAATGCGTAGATATCAAGTGGAACACCAGTGGCGAAGGCGAGTCTCTGGACATTTCCTGACGCTG
AGGCACGAAAGCCAGGGGAGCAAACGGG
>OTU_613
GCGCGAAAACTGCACAATGTGGGAAACCACGATGCGGGAAACCCAAGTGCCAGCGCTATGCGTTGGCTGTCCTCCAGTGT
TCGTAACTGGGGAAGAAAGTGCTGGGTAAGACGGGTGCCAGCCGCCGCGGTAATACCCGCAGCACAAGTGGTGGTCATTA
TTATTGGGCCTAAAGCGTCCGTAGCTGGCCTGTTAGATGCCTGGGTAAATCGATGCGCTCAACGTATCGAACTCCGGGTA
GACCGGCAGGCTTGGGACCGGGAGAGGCGTGAGCTACTCGAGGGGTAGGGGTAAAATCCTGTAATCCTTCGGGGAGGACC
AGTGGCGAAGGCGTCACGCTAGAACGGCTCCGACAGTGAGGGACGAAGCCCTGGGGCGCAAACCGG
>OTU_614
TGGGGAATTGTTCGCAATGGGCGCAAGCCTGACGACGCAACGCCGCGTGGAGGATGAAGATCTTCGGGTCGTAAACTCCT
TTCGATCGAGACGAATTCCTCTGGGGTGAATAATCCCGGAGGTTGACGGTACCGAgagaAGAAGCCCCGGCTAACTCCGT
GCCAGCAGCCGCGGTAATACGGggggggCAAGCGTTGTTCGGAATTACTGGGCGTAAAGGGCTCGTAGGTGGCCAACTAA
GTCGACGTGAAATCCCTCGGCTTAACCGGGGAACTGCGTCCGATACTGGTTGGCTTGAGTTTGGGAGAGGGATGCGGAAT
TCCAGGTGTAGCGGTGAAATGCGTAGATATCTGGAGGAACACCGGTGGCGAAGGCGGCATCCTGGACCAATACTGACGCT
GAGGAGCGAAAGCCAGGGGAGCAAACGGG
>OTU_615
TGGGGAATTGTTCGCAATGGGCGCAAGCCTGACGACGCAACGCCGCGTGGAGGATGAAGATCTTCGGGTCGTAAACTCCT
GTCGAGCGGGACGAAAGATTCGCCGGTTCATACCCGGCGGAAGTGACGGTACCGCTAAAGGAAGCCCCGGCTAACTCCGT
GCCAGCAGCCGCGGTAATACGGggggggCAAGCGTTGTTCGGAATTACTGGGCGTAAAGGGCTCGTAGGCGGCCAACTAA
GTCACACGTGAAATCCCTCGGCTCAACCGGGGAACTGCGTGTGAGACTGGATGGCTTGAGTTTGGGAGAGGAATGCGGAA
TTCCAGGTGTAGCGGTGAAATGCGTAGATATCTGGAGGAACACCGGTGGCGAAGGCGGCATTCTGGACCAACACTGACGC
TGAGGAGCGAAAGCCAGGGGAGCAAACGGG
>OTU_616
TGGGGAATTTTGCGCAATGGgggAAACCCTGACGCAGCAACGCCGCGTGGAGGATGAAGTCCTTTGGGATGTAAACTCCT
TTCGACCGGGAAGATAATGACGGTACCGGAGGAAGAAGCACCGGCTAACTCTGTGCCAGCAGCCGCGGTAATACAGAGGG
TGCGAGCGTTGTTCGGAATTATTGGGCGTAAAGGGCGCGTAGGCGGTGCGGTAAGTCTCCTGTGAAATCTCCGGGCTCAA
CTCGGAGCGGTCAGGGGAAACTGCCGTGCTTGAGTGTGGGAGAGGTGCGTGGAATTCCCGGTGTAGCGGTGAAATGCGTA
GATATCGGGAGGAACACCTGTGGCGAAAGCGGCGCACTGGACCACAACTGACGCTGAGGCGCGAAAGCTAGGGGAGCAAA
CAGG
>OTU_617
TGAGGAATATTGGTCAATGGCCGAGAGGCTGAACCAGCCAAGTCGCGTGAGGGAAGAATGTCCTATGGATTGTAAACCTC
TTTTGTCAGGGAGCAAAGTCACCCACGTGTGGGTGTTGGAGAGTACCTGAAGAAaaaGCATCGGCTAACTCCGTGCCAGC
AGCCGCGGTAATACGGAGGATGCGAGCGTTATCCGGATTTATTGGGTTTAAAGGGTGCGTAGGCGGGTTATCAAGTCAGC
GGTAAAATCGTGGAGCTCAACTCCATCCAGCCGTTGAAACTGATGATCTTGAGTGGGCGAGAAGTATGCGGAATGCGTGG
TGTAGCGGTGAAATGCATAGATATCACGCAGAACTCCGATTGCGAAGGCAGCATACCGGCGCCCGACTGACGCTGAAGCA
CGAAAGCGTGGGTATCGAACAGG
>OTU_618
TGGGGAATATTGGACAATGGGCGAAAGCCTGATCCAGCAATGCCGCGTGAGTGAAGAAGGCCTTCGGGTTGTAAAGCTCT
TTTGCCCGGGAAGATAATGACTGTACCGGGAGAATAAGCCCCGGCTAACTCCGTGCCAGCAGCCGCGGTAATACGGAGGg
ggCTAGCGTTGTTCGGAATTACTGGGCGTAAAGCGCACGTAGGCGGCTTTGTAAGTTAGAGGTGAAAGCCCAGGGCTCAA
CCTTGGAATTGCCTTTAAGACTGCATCGCTTGAACACGGGAGAGGTGAGTGGAATTCCGAGTGTAGAGGTGAAATTCGTA
GATATTCGGAAGAACACCAGTGGCGAAGGCGGCTCACTGGACCGTTGTTGACGCTGAGGTGCGAAAGCGTGGGGAGCAAA
CAGG
>OTU_619
TGGGGAATATTGCACAATGGGCGAAAGCCTGATGCAGCAACGCCGCGTGAAGGATGAAGGGTTTCGGCTCGTAAACTTCT
ATCAATAGGGAAGAAACAAATGACGGTACCTAAATAAGAAGCCCCGGCTAACTACGTGCCAGCAGCCGCGGTAATACGTA
GGgggCAAGCGTTATCCGGAATTACTGGGTGTAAAGGGAGCGTAGGCGGCATGGTAAGCCAGATGTGAAAGCCTTGGGCT
TAACCCGAGGATTGCATTTGGAACTATCAAGCTAGAGTACAGGAGAGGAAAGCGGAATTCCTAGTGTAGCGGTGAAATGC
GTAGATATTAGGAAGAACACCAGTGGCGAAGGCGGCTTTCTGGACTGAAACTGACGCTGAGGCTCGAAAGCGTGGGGAGC
AAACAGG
>OTU_620
TGGGGAATTTTGCGCAATGGGCGAAAGCCTGACGCAGCAACGCCGCGTGAAGGATGAAATCCTTCGGGATGTAAACTTCG
CAAGTATGGGAAGAACACAATGACGGTACCATGCGTAAGCCCCGGCTAACTCCGTGCCAGCAGCCGCGGTAATACGGggg
gggCAAGCGTTGTTCGGAATTACTGGGCGTAAAGCGCGTGTAGGTGGCTCTTCAAGTCAGGCGTGAAAGCCTTGGGCTTA
ACCCAGGAACTGCGTTTGATACTGTTGGGCTAGAGTGTGGAAGAGGCTACTGGAATTCCGTgtgtAGCGGTGAAATGCGT
AGATATACGGAGGAACACCTGCGGCGAAGGCGGGTAGCTGGGCCAACACTGACGCTGAGACGCGAAAGCTAGGGGAGCAA
ACGGG
>OTU_621
TGGGGAATTGTTCGCAATGGGCGCAAGCCTGACGACGCAACGCCGCGTGGAGGATGAAGATTTTCGGATCGTAAACTCCT
GTCGAATGGGACGAATAGATTGCGGGTTAACAGCCCGTAGTCCTGACGGTACCGTTAAAGGAAACCCCGGCTAACTCCGT
GCCAGCAGCCGCGGTAATACGGggggggTAAGCGTTGTTCGGAATTACTGGGCGTAAAGGGCTCGTAGGCGGCCAACTAA
GTCATACGTGAAATCCCTCAGCTTAACTGGGGAACTGCGTGTGATACTGGATGGCTTGGATTTGGGAGAGGGATGCGGAA
TTCCAGGTGTAGCGGTGAAATGCGTAGATATCTGGAGGAACACCGGTGGCGAAGGCGGCATCCTGGACCAATATTGACGC
TGAGGAGCGAAAGCCAGGGGAGCAAACGGG
>OTU_622
TGGGGAATTtttCGCAATGGGCGCAAGCCTGACGAAGCAACGCCGCGTAGAGGATGAAGGCCCTCGCGGTCGTAAACTCT
TGTCTAGCGGGACGAAACTTTTGCAGGGAAATACTCTGCAGAATTGACTGTACCGCTGGAGGAAGCTCCGGCCAACTCCG
TGCCAGCAGCCGCGGTAATACGGAGGGAGCAAGCGTTACTCGGAATTACTGGGCGTAAAGGGCGCGTAGGCGTCCAATCA
AGTCTTGtgtgAAAGCCCCGGGCTTAACCTGGGAAGTGCACAAGATACTGTATGGATAGAGTTCCGGAGAGGAAGATGGA
ATTCCCGGTGTAGCGGTGAAATGCGTAGATATCGGGAGGAACACCAGTGGCGAAGGCGATCTTCTGGACGGATACTGACG
TTGAGGCGCGAAAGCTAGGGGAGCAAACAGG
>OTU_623
TGAGGAATCTTGCGCAATGGGCGAAAGCCTGACGCAGCGACGCCGCGTGAAGGATGAAGGTCTTCGGATTGTAAACTTCT
GTCGAGCGGGACGAATGCCATGAGGGTGAACAATCCTCGTGGTTGACGGTACCGCTGGAGGAAGCCCCGGCTAACTCCGT
GCCAGCAGCCGCGGTAATACGGAGGgggCCAGCGTTGTTCGGAATCATTGGGCGTAAAGGGCGCGTAGGCGGCCGATCAA
GTCGGAGGTGAAATCCCTCGGCTCAACTGAGGAATTGCCTCCGATACTGTTCGGCTTGAGTCCTGGAGAGGGTAGTGGAA
TTCCCAGTGTAGCGGTGAAATGCGTAGAGACTGGGAAGAACACCAGTGGCGAAGGCGGCTACCTGGACAGGTACTGACGC
TGAAGCGCGAAAGCTAGGGGAGCAAACAGG
>OTU_624
TGGGGAATATTGGACAATGGGCGCAAGCCTGATCCAGCAATGCCGCGTGAGTGATGAAGGCCTTAGGGTTGTAAAGCTCT
TTTACCCGGGATGATAATGACAGTACCGGGAGAATAAGCTCCGGCTAACTCCGTGCCAGCAGCCGCGGTAATACGGAGGG
AGCTAGCGTTGTTCGGAATTACTGGGCGTAAAGCGCACGTAGGCGGCTTTGCAAGTTAGAGGTGAAAGCCCGGGGCTCAA
CTCCGGAATTGCCTTTAAAACTGCATCGCTAGAGTTGTGGAGAGGTAAGTGGAATTCCGAGTGTAGAGGTGAAATTCGTA
GATATTCGGAAGAACACCAGTGGCGAAGGCGACTTACTGGACACATACTGACGCTGAGGTGCGAAAGCGTGGGGAGCAAA
CAGG
>OTU_625
TGGGGAATCTTGCCCAATGGGCGAAAGCCTGAGGCAGCAACGCCGCGTGTGGGATGAAGGCCCTTGGGTTGTAAACCACT
TTCAGCAGGGACGAAAATGACGGTACCTGCAGAAGAAGCCCCGGCCAACTACGTGCCAGCAGCCGCGGTAAGACGTAGGg
ggCGAGCGTTGTCCGGATTTATTGGGCGTAAAGAGCTCGTAGGCGGCTCAGAAAGTCGGGTGTGAAACCTCCAGGCTCAA
CCTGGAGACGCCACCTGATACTGCTGTGGCTAGAGTCCGGTAGGGGAACACGGAATACCCGGTGTAGCGGTGAAATGCTT
AGATATCGGGTGGAACACCAGTGGCGAAGGCGGTGTTCTGGGCCGGAACTGACGCTGAGGAGCGAAAGCGTGGGTAGCAA
ACAGG
>OTU_626
TGGGGAATTTTGCGCAATGGGCGAAAGCCTGACGCAGCAACGCCGCGTGAGGGATGAAATCCTTCGGGATGTAAACCTCG
CAAATATGGGAAGAACTCAATGACGGTACCATATGTAAGCCACGGCTAACTACGTGCCAGCAGCCGCGGTAATACGTAGG
TGGCAAGCGTTGTTCGGAATTACTGGGCGTAAAGCGCGTGTAGGCGGCTCTTCAAGTCAGACGTGAAAGCCTCGGGCTTA
ACCCGGGAACTGCGTTTGATACTGTCGAGCTAGAGTGTGGAAGGGGCGATTGGAATTCCGTgtgtAGCGGTGAAATGCGT
AGATATACGGAGGAACACCAGAGGCGAAGGCGGATCGCTGGGCCAACACTGACGCTGAGACGCGAAAGCTAGGGGAGCAA
ACGGG
>OTU_627
CAAGGAATTTTCCCCAATGGGCGCAAGCCTGAGGGAGCAACGCCGCGTGGAGGACGACGGCCTTCGGGTTGTAAACTCCT
TTTGGgggggACGATGATGACGGTACCccccGAATCAGCCCCGGCTAACTCTGTGCCAGCAGCCGCGGTAAGACAGAGGg
ggCAAGCGTTGTCCGGACTGACTGGGCGTAAAGCgcgcgcAGGCGGTCTGAGGCGTCGGTGCTGAAAGTCCACCGCTTAA
CGGTGGGAAGCgcgcCGATACGCTCAGACTGGAGGGCGGGCGAGGGTGGTGGAATTGCCGGTGTAGTGGTGAAATGCGTA
GAGATCGGCAGGAACACCAGTGGCGAAGGCGGCCACCTAGCCCGCACCTGACGCTGAGGCGCGACAGCGTGGGGAGCGAA
CTGG
>OTU_628
TGGGGAATATTGGACAATGGGCGAAAGCCTGATCCAGCAATGCCGCGTGAGTGATGAAGGCCTTAGGGTTGTAAAGCTCT
TTTACCCGGGATGATAATGACAGTACCGGGAGAATAAGCCCCGGCTAACTCCGTGCCAGCAGCCGCGGTAATACGGAGGg
ggCTAGCGTTGTTCGGAAATACTGGGCGTAAAGCGAACGTAGGCGGCTTAGCAAGTCAGGGGTGAAATCCCGGAGCTCAA
CTCCGGAACTGCCCTTGAAACTGCTTCGCTTGAATCCTGGAGAGGCGAGTGGAATTCCGAGTGTAGAGGTGAAATTCGTA
GATATTCGGAAGAACACCAGTGGCGAAGGCGACTCGCTGGACAGGTATTGACGCTGAGGTTCGAAAGCGTGGGGAGCAAA
CAGG
>OTU_629
TGGGGAATATTGCACAATGGgggAAACCCTGATGCAGCAACGCCGCGTGAAGGAAGAAGGTTTTCGGATCGTAAACTTCT
ATCAACAGGGACGAAGAAAGTGACGGTACCTGAATAAGAAGCCCCGGCTAACTACGTGCCAGCAGCCGCGGTAATACGTA
GGgggCAAGCGTTATCCGGAATTACTGGGTGTAAAGGGAGCGTAGGCGGCACGCCAAGCCAGATGTGAAAGCCCGAGGCT
TAACCTCGCGGATTGCATTTGGAACTGGCGAGCTAGAGTACAGGAGAGGAAAGCGGAATTCCTAGTGTAGCGGTGAAATG
CGTAGATATTAGGAAGAACACCAGTGGCGAAGGCGGCTTTCTGGACTGAAACTGACGCTGAGGCTCGAAAGCGTGGGGAG
CAAACAGG
>OTU_630
TCGGGAATTTTGCCCAATGGACGAAAGTCTGAGGCAGCAACTCCGCGTGAGGGATGAAGGCTCTCGGGTCGTAAACCTCT
TTTCTCAGGGAAGATCCAAGACGGTACCTGAGGAATAAGCGACGGCTAACTACGTGCCAGCAGCCGCGGTAATACGTAGG
TCGCAAGCGTTGTCCGGATTTACTGGGCGTAAAGAGCgcgcAGGCGGCTGGTCAAGTCCGATGTGAAATCTCCCGGCTCA
ACTGGGAAACTGCATCGGAAACTGATCGGCTTGAAGGTGGGAGAGGGTAGTGGAATTCCCGGTGTAGTGGTGAAATGCGT
AGATATCGGGAGGAACACCAGTGGCGAAGGCGACTACCTGGCCCATTCTTGACGCTGAGGCGCGAAAGCTAGGGGAGCGA
ACGGG
>OTU_631
CAGGGAATCTTGCGCAATGGgggCAACCCTGACGCAGCGACGCCGCGTGGGCGATGAAGGCCTTCGGGTCGTAAAGCCCT
GTGACCAGGGAGGAGAAAGGACAGTACCTGGTCAGCAAGCCTCGGCTAACTCCGTGCCAGCAGCCGCGGTAAGACGGAGG
AGGCGAGCGTTATCCGGATTTACTGGGCGTCAAGGGCGCGTAGGCGGCCTGGCAGGTCGTGGGTGAAAGCCCCAGGCTCA
ACTTGGGGAGGTCCTGCGATACCACTAGGCTTGAGGATCGTAGAGGggggCGGAATGTCCGGTGGAGCGGTGGAATGCGT
AGATATCGGACGGAACACCCGAGGCGAAGGCGGCCcccTGGGCGACACCTGACGCTGAGGCGCGAAAGCGTGGGGAGCAA
AGCGG
>OTU_632
TAGGGAATCTTCGGCAATGGGCGAAAGCCTGACCGAGCAACGCCGCGTGAGCGATGAAGGCCTTCGGGTCGTAAAGCTCT
GTTGTTAGAGAAGAACAAGTACGAGAGTAACTGCTCGTACCTTGACGGTACCTAACCAGAAAGCCACGGCTAACTACGTG
CCAGCAGCCGCGGTAATACGTAGGTGGCAAGCGTTATCCGGAATTATTGGGCGTAAAGCgcgcgcAGGCGGTCTCTTAAG
TCTGATGTGAAAGCCCACGGCTCAACCGTGGAGGGTCATTGGAAACTGGGAGACTTGAGTGCAGGAgagaAAAGTGGAAT
TCCACGTGTAGCGGTGAAATGCGTAGAGATGTGGAGGAACACCAGTGGCGAAGGCGGCTTttttGGCCTGTAACTGACGC
TGAGGCGCGAAAGCGTGGGGAGCAAACAGG
>OTU_633
TAGGGAATATTGGGCAATGGTCGAgagaCTGACCCAGCCATGCCGCGTGCAGGATGAAGGCCTTCTGGGTTGTAAACTGC
TTTTATCAGGGAAGAAAACGCTCTTGCGAGAGTAACTGACGGTACCTGATGAATAAGCACCGGCTAACTCCGTGCCAGCA
GCCGCGGTAATACGGAGGGTGCAAGCGTTGTCCGGATTTATTGGGTTTAAAGGGTGCGTAGGCGGCCCGTTAAGTCAGCG
GTGAAATCCCAGGGCTCAACCCTGGAACTGCCGTTGATACTGGCGGGCTTGAGTTCGGTCGAGGCGGGCGGAACTGGTGG
TGTAGCGGTGAAATGCATAGATACCACCAAGAACCCCGATTGCGTAGGCAGCTCGCTGGGCCGAAACTGACGCTGAGGCA
CGAAAGCGTGGGGAGCGAACAGG
>OTU_634
TAGGGAATCTTCGGCAATGGGCGAAAGCCTGACCGAGCAACGCCGCGTGAATGAAGAAGGCCTCGGGTTGTAAAATTCTG
TTATAAGGGAAGAAAGGTGATAGGAGGAAATGACTATCAATTGACGGTACCTTATGAGAAAGCCACGGCTAACTACGTGC
CAGCAGCCGCGGTAATACGTAGGTGGCAAGCGTTATCCGGAATTATTGGGCGTAAAGAGCgcgcAGGTGGTTAATTAAGT
CTGATGTGAAAGCCCACGGCTTAACCGTGGAGGGTCATTGGAAACTGGTTGACTTGAGTGCAGAAGAGGGAAGTGGAATT
CCATGTGTAGCGGTGAAATGCGTAGAGATATGGAGGAACACCAGTGGCGAAGGCGGCTTCCTGGTCTGCAACTGACACTG
AGGCGCGAAAGCGTGGGGAGCAAACAGG
>OTU_635
TAGGGAATCTTGCGCAATGGGCGAAAGCCTGACGCAGCCATGCCGCGTGAATGATGAAGGTCTTAGGATTGTAAAATTCT
TTCACCGGGGACGATAATGACGGTACCCGGAGAAGAAGCCCCGGCTAACTTCGTGCCAGCAGCCGCGGTAATACGAAGGg
ggCTAGCGTTGCTCGGAATTACTGGGCGTAAAGGGAGCGTAGGCGGATAGTTTAGTCAGAGGTGAAAGCCCAGGGCTCAA
CCTTGGAATTGCCTTTGATACTGGCTATCTTGAGTATGGAAGAGGTATGTGGAACTCCGAGTGTAGAGGTGAAATTCGTA
GATATTCGGAAGAACACCAGTGGCGAAGGCGACATACTGGTCCATTACTGACGCTGAGGCTCGAAAGCGTGGGGAGCAAA
CAGG
>OTU_636
TGAGGAATATTGCACAATGGACGCAAGTCTGATGCAGCAACGCCGCGTGGAGGATGAAGGTTTTCGGATCGTAAACTCCT
TTTCTTGGGGAAGAGCAGGGACGGTACCCGAGGAATAAGTCACGGCTAACTACGTGCCAGCAGCCGCGGTAATACGTAGG
TGGCGAGCGTTATCCGGAATTACTGGGCGTAAAGCGCACGCAGGTGGTTCTTTAAGTTTGACGTGAAAGCTCCTGGCTTA
ACTGGGAGAGGTCGTTGAATACTGGGGAACTTGAGGCAATGAGAGGGATGTAGAATTCACGGTGTAGTGGTGGAATGCGT
AGATATCGTGAGGAATACCAGTGGCGAAAGCGGCATCCTGGCATTAGCCTGACGCTCATGTGCGAAAGCGTGGGGAGCGA
ACGGG
>OTU_637
TGGGGAATATTGCACAATGGACGCAAGTCTGATGCAGCGACGCCGCGTGAGGGATGACGGCCTTCGGGTTGTAAACCTCT
TTCGCCAAGGACGAAGCGCAAGTGACGGTACTTGGAGAAGAAGCGCCGGCCAACTACGTGCCAGCAGCCGCGGTAAGACG
TAGGGCGCGAGCGTTGTCCGGATTTATTGGGCGTAAAGAGCTCGTAGGCGGCTCATTGCGTCAACCGTGAAATCCTGCTG
CTCAACGGCAGGTCTGCGGTTGATACGGGTGGGCTGGAGTTCGGTAGGGGAGACTGGAATTCCTGGTGTAGCGGTGAAAT
GCGCAGATATCAGGAGGAACACCGGTGGCGAAGGCGGGTCTCTGGGCCGATACTGACGCTGAGGAGCGAAAGCGTGGGGA
GCGAACAGG
>OTU_638
TGGGGAATATTGGACAATGGGCGAAAGCCTGATCCAGCGACGCCGCGTGGGTGAAGAAGGCCTGCGGGTTGTAAAGCCCT
TTCGGTAGGGACGAAAACTCTCGACTTAACACGTCGAGGGATTGACTTAACCTACATAAGAAGCACCGGCTAACTCTGTG
CCAGCAGCCGCGGTAATACAGAGGGTGCGAGCGTTAATCGGAATTACTGGGCGTAAAGCGCACGTAGTCGGCTTTGCAAG
TCGGTTGTGAAATCCCCGGGCTCAACCTGGGAACTGCATCCGAGACTGCATTGCTAGAGTATGGGAGAGGAAAGCGGAAT
TTCTGGTGTAGCAGTGAAATGCGTAGATATCAGAAGGAACATCAGTGGCGAAGGCGCTTTCTGGACCAATACTGACGATC
AGGTGCGAAAGCGTGGGGAGCAAACAGG
>OTU_639
TAAGGAATATTGGGCAATGGAGGCAACTCTGACCCAGCCATGCCGCGTGGAGGATGAAGGCCCTCTGGGTTGTAAACTTC
TTTTACCTGGGACGAAACCTTTCTATTCTTAGGAAGTTGACGGTACCAGGGGAATAAGCACCGGCTAACTCCGTGCCAGC
AGCCGCGGTAATACGGAGGGTGCAAGCGTTATCCGGATTCACTGGGTTTAAAGGGTGCGTAGGCGGGCAGGGAAGTCCGT
GGTGAAATCTCCGAGCTTAACTCGGAAACTGCCGTGGATACTctctGTCTTGAATACTGTGAAGGTGAGCGGAATATGTC
ATGTAGCGGTGAAATGCTTAGAGATGACATAGAACACCAATTGCGAAGGCAGCTCACTGCGCAGTTATTGACGCTGAGGC
ACGAAAGCGTGGGGATCAAACAGG
>OTU_640
TGGGGAATCTTGCGCAATGCGCGAAAGCGTGACGCAGCAACGCCGCGTGGgggAAGAAGGCCTTCGGGTTGTAAACCCCT
TTCAGTTGGGACGAAGCTTCGCCGGTTAATAGCCGGCTGGAGTGACGGTACCTTCAGAAGAAGCCCCGGCTAACTACGTG
CCAGCAGCCGCGGTAATACGTAGGgggCTAGCGTTGTCCGGAATCATTGGGCGTAAAGCGCGTGTAGGCGGTCCGGTAAG
TCCGCTGTGAAAGTCGGgggCTCAACCCTCGGATGCCGGTGGATACTGTCGGGCTTGAGTACGGAAGAGGCGAGTGGAAT
TCCTGGTGTAGCGGTGAAATGCGCAGATATCAGGAGGAACACCAATTGCGAAGGCAGCTCGCTGGGACGTTACTGACGCT
GAGACGCGAAAGCGTGGGGAGCAAACAGG
>OTU_641
TGGgggATATTGCGCAATGGGCGAAAGCCTGACGCAGCGACGCCGCGTGGGTGATGAAGGCCTTCGGGTCGTAAAGCCCT
GTCGAGGgggACGAATAAGCCCGGCCCTAATACGGTCGGGCCCTGACGGTACCCCTAAAGGAAGCACCGGCTAACTCCGT
GCCAGCAGCCGCGGTAATACGGAGGGTGCAAGCGTTGTTCGGAATCACTGGGCGTAAAGGGCGTGTAGGCGGTCCGCTAA
GTCTGATGTGAAAGCCCGAGGCTTACCCTCGGAAGTGCATTGGAGACTGGCGGACTAGAGTCCCGGAGAGGAGGGTGGAA
TTCCTGGTGTAGCGGTGAAATGCGTAGATATCAGGAGGAACACCGGTGGCGAAGGCGGCCCTCTGGACGGTGACTGACGC
TGAGACGCGAAAGCGTGGGGAGCAAACAGG
>OTU_642
TGAGGAATATTGGTCAATGGGCGAGAGCCTGAACCAGCCAAGTCGCGTGAGGGAAGAATGGTCTATGGCCTGTAAACCTC
TTTTGTCAGGGAAGAATAAGTGGTACGTGTACCATGATGCCAGTACTTGACGAATAAGCATCGGCTAACTCCGTGCCAGC
AGCCGCGGTAACACGGgggATGCGAGCGTTATCCGGATTTATTGGGTTTAAAGGGCGCGTAGGCGGGATGCCAAGTCAGC
GGTAAAAGACTGCAGCTAAACTGTAGCACGCCGTTGAAACTGGTAACCTCGAGACGAGTCGAGGATGGCGGAACAAGTGA
AGTAGCGGTGAAATGCTTAGATATCACTTGGAACCCCGATAGCGAAGGCAGCTGTCCAGACTCGATCTGACGCTGATGCG
CGAGAGCGTGGGTAGCGAACAGG
>OTU_643
TGGGGAATCTTGCGCAATGGTCGAAAGACTGACGCAGCGACGCCGCGTGCGGGAGGAAGCTCTTCGGGGTGTAAACCGCT
GTTGCCCGGGACGAAACTCTCCTTTCGAGGAGATTGACGGTACCGGGTGAGGAAGCGCCGGCTAACTCTGTGCCAGCAGC
CGCGGTAATACAGAGGGCGCGAGCGTTGTCCGGAATCACTGGGCGTAAAGGGCGCGTAGGTGGCCATCATAAGGCCGCGG
TGAAAGTCTGGAGCTCAACTCCAGATCGGCCGCGGCGACTGTGAGGCTTGGGCACGGTAGAGGCAGATGGAATTCCGGGT
GTAGCGGTGGAATGCGTAGAGATCCGGAAGAACACCAGTGGCGAAGGCGGTCTGCTGGGCCGTGGGAGCGCAAGCTCCCT
GAAGCCGACACTGAGGCGCGACAGCGTGGGGAGCAAACAGG
>OTU_644
TGGGGAATATTGGACAATGGGCGCAAGCCTGATCCAGCAACGCCGCGTGGAGGACGAAGGTCTTCGGATCGTAAACTCCT
GTCAGACGGGACGAAGGGTTCAGGGTAAACAATCCTGAATCTTGACGGTACTGTCAGAGGAAGCCCCGGCTAACTCCGTG
CCAGCAGCCGCGGTAATACGGAGGgggCGAGCGTTATTCGGAATTATTGGGCGTAAAGGGCGCGTAGGCGGCTTGGCAAG
TCAAAGGTGAAATCCCTCGGCTCAACTGAGGAACTGCCTTTGAAACTGTCTGGCTTGAGGCCGGGAGGgggTAGCGGAAT
TCCCAGTGTAGCGGTGAAATGCGTAGATATTGGGAGGAACACCAGTGGCGAAGGCGGCTACCTGGACCGGTTCTGACGCT
GATGCGCGAAAGCGTGGGTAGCAAACAGG
>OTU_645
TCGAGAATTtttCACAATGGgggCAACCCTGATGGAGCGACGCCGCGTGGAGGATGAAGGCCTTCGGGTTGTAAACTCCT
GTCATGCGGGAACAAGCAAGTGATAGTACCGCAAGAGGAAGAGACGGCTAACTCTGTGCCAGCAGCCGCGGTAATACAGA
GGTCTCAAGCGTTGTTCGGATTCATTGGGCGTAAAGGGTGCGTAGGTGGTGACGCAAGTCTGGTGTGAAATCTCGGAGCT
CAACTCCGAAATTGCACCGGATACTGCGTGACTCGAGGACTGTAGAGGAGATCGGAATTCACGGTGTAGCAGTGAAATGC
GTAGATATCGTGAGGAAGACCAGTTGCGAAGGCGGATCTCTGGGCAGTTCCTGACACTGAGGCACGAAGGCCAGGGGAGC
AAACGGG
>OTU_646
TGGGGAATCTTGCACAATGGgggAAACCCTGATGCAGCGACGCCGCGTGAGCGATGAAGCCCTTCGGGGTGTAAAGCTCT
TTCGACAGGAACGATAATGACGGTACCTGGAGAAGAAGCTGCGGCTAACTACGTGCCAGCAGCCGCGGTAATACGTAGGC
AGCAAGCGTTGTTCGGAGTTACTGGGCGTAAAGAGTgtgtAGGCGGTTCGCTAAGTTCGGTGTGAAATCTCCTGGCTTAA
CTGGGAGGGTGCGCCGGAAACTGGTGGGCTAGAGTGTGGGAGAGGGAAGCGGAATTCCTGGTGTAGCGGTGAAATGCGTA
GATATCAGGAGGAACACCGGTGGTGTAGACGGCTTCCTGGACCACAACTGACGCTGAGACACGAAAGCGTGGGGAGCAAA
CAGG
>OTU_647
TAAGGAATATTGGTCAATGGGCGGAAGCCTGAACCAGCCATGCCGCGTGCAGGATGACTGCCCTATGGGTTGTAAACTGC
TTTTGTCCAGGAATAAACCTAGATACGTGTATTTAGCTGAATGTACTGGAAGAATAAGGATCGGCTAACTCCGTGCCAGC
AGCCGCGGTAATACGGAGGATCCGAGCGTTATCCGGATTTATTGGGTTTAAAGGGTGCGTAGGCGGCCTATTAAGTCAGG
GGTGAAATACGGTGGCTCAACCATCGCAGTGCCTTTGATACTGATGGGCTTGAATCCATTTGAAGTGGGCGGAATAAGAC
AAGTAGCGGTGAAATGCATAGATATGTCTTAGAACTCCGATTGCGAAGGCAGCTCACTAAGCTGGTATTGACGCTGATGC
ACGAAAGCGTGGGGATCGAACAGG
>OTU_648
TGGGGAATATTGGACAATGGgggAAACCCTGATCCAGCAATGCCGCGTGAGTGATGAAGGCCTTAGGGTTGTAAAGCTCT
TTCGACGGGGACGATGATGACGGTACCCGTAGAAGAAGCCCCGGCTAACTTCGTGCCAGCAGCCGCGGTAATACGAAGGg
ggCTAGCGTTGTTCGGAATTACTGGGCGTAAAGGGCGCGTAGGCGGTCTTGTAAGTCAGATGTGAAAGCCcccGGGCTCA
ACCCGGGAATAGCATTTGATACTGCGAGGCTTGAGTCCGGGAGAGGATGGCGGAATTCCCAGTGTAGAGGTGAAATTCGT
AGATATTGGGAAGAACACCGGTGGCGAAGGCGGCCATCTGGACCGGTACTGACGCTGAGGCGCGAAAGCGTGGGGAGCAA
ACAGG
>OTU_649
TGGGGAATCTTGCGCAATGGGCGAAAGCCTGACGCAGCAACGCCGCGTGCGGGATGACGGCCTTCGGGTTGTAAACCGCT
TTCAGCAGGGACGAAATTGACGGTACCTGCAGAAGAAGCCCCGGCCAACTACGTGCCAGCAGCCGCGGTAACACGTAGGg
ggCGAGCGTTGTCCGGATTTATTGGGCGTAAAGAGCTCGTAGGCGGCTTTGTCAGTCGGGTGTGAAACCTCCAGGCTCAA
CCTGGAGCCGCCACCCGATACTGCAATAGCTAGAGTCCGGTAGGGGAGCATGGAACTCCTGGTGTAGCGGTGAAATGCGC
AGATATCAGGAAGAACACCAGTGGCGAAGGCGGTGCTCTGGGCCGGAACTGACGCTGAGGAGCGAAAGCGTGGGGAGCAA
ACAGG
>OTU_650
TGGGGAATTTTGGACAATGGgggCAACCCTGATCCAGCCATGCCGCGTGCGGGAAGAAGGCCTTCGGGTTGTAAACCGCT
TTTGTCCGGAAAGAAAAGGCGCCTCCTAATACGGGGCGTTCTTGACGGTACCGGAAGAATAAGCACCGGCTAACTACGTG
CCAGCAGCCGCGGTAATACGTAGGGTGCGAGCGTTAATCGGAATTACTGGGCGTAAAGCGTGCGTAGGCGGTCCGCGAAG
TCTGATGTGAAAGCCCCGGGCTCAACCTGGGAACTGCATTGGAAACTAACGGGCTCGAGTGTGGCAGAGGggggTGGAAT
TCCACGTGTAGCAGTGAAATGCGTAGAGATGTGGAGGAACACCGATGGCGAAGGCAGCCcccTGGGCTAACACTGACGCT
CAGGCACGAAAGCGTGGGGAGCAAACAGG
>OTU_651
TGGGGAATATTGGGCAATGGGCGCAAGCCTGACCCAGCCACGCCGCGTGAGTGATGAAGGCCTTCGGGTCGTAAAGCTCT
GTGGGGAGGGACGAAaaaaCATTGGCTAATATCCAATGGACTGACGGTACCTCCTTAGCAAGCACCGGCTAACTCTGTGC
CAGCAGCCGCGGTAATACAGAGGGTGCAAACGTTGCTCGGAATCATTGGGCGTAAAGCGCACGTAGGCGGCCCAGCAAGT
GGGGAGTGAAAGCCCTCGGCTTAACCGAGGAAGTGCTTTCCAAACTACTGGGCTTGAATACTGGAGAGGGTCGCGGAATT
CCCGGTGTAGAGGTGAAATTCGTAGATATCGGGAGGAACACCAGTGGCGAAGGCGGCGACCTGGACAGATATTGACGCTG
AGGTGCGAAAGCGTGGGGAGCAAACAGG
>OTU_652
TGGGGAATATTGGGCAATGGGCGCAAGCCTGACCCAGCAACGCCGCGTGAAGGAAGAAGGCTTTCGGGTTGTAAACTTCT
TTTAAGAGGGAAGAGTAGAAGACGGTACCTCTTGAATAAGCCACGGCTAACTACGTGCCAGCAGCCGCGGTAATACGTAG
GTGGCAAGCGTTGTCCGGATTTACTGGGTGTAAAGGGCGTGTAGCCGGGCCGGCAAGTCAGATGTGAAATCCCAAGGCTC
AACCTTGGAACTGCATTTGAAACTGTTGGTCTTGAGTATCGGAGAGGCAGGCGGAATTCCTAGTGTAGCGGTGAAATGCG
TAGATATTAGGAGGAACACCAGTGGCGAAGGCGGCCTGCTGGACGACAACTGACGGTGAGGCGCGAAAGCGTGGGGAGCA
AACAGG
>OTU_653
TGGGGAATCTTGCACAATGGGCGAAAGCCTGATGCAGCAACGCCGCGTGGgggATGAAGGCCCTCGGGTTGTAAACCCCT
TTCAGCAGGGACGAATCTGACGGTACCTGCAGAAGAAGCTCCGGCCAACTACGTGCCAGCAGCCGCGGTAAGACGTAGGG
AGCGAGCGTTGTCCGGATTTATTGGGCGTAAAGAGCTCGTAGGCGGCTTAGCAAGTCGGGTGTGAAACCTCCAGGCTTAA
CCTGGAGACGCCATTCGATACTGCTATGGCTTGAGTCCGGTAGGGGCGCATGGAATACCCGGTGTAGCGGTGAAATGCTT
AGATATCGGGTGGAACACCAGTAGCGAAGGCGGTGCGCTGGGCCGGAACTGACGCTGAGGAGCGAAAGCGTGGGTAGCAA
ACAGG
>OTU_654
TGGGGAATATTGCACAATGGAGGAAACTCTGATGCAGCGACGCCGCGTGAGTGAAGAAGTATTTCGGTATGTAAAGCTCT
ATCAGCAGGGAAGAAAATGACGGTACCTGACTAAGAAGCACCGGCTAAATACGTGCCAGCAGCCGCGGTAATACGTATGG
TGCAAGCGTTATCCGGATTTACTGGGTGTAAAGGGAGCGTAGGTGGCAAGGCAAGCCAGAAGTGAAAACCCGGGGCTCAA
CCGCGGGATTGCTTTTGGAACTGTCATGCTAGAGTGCAGGAGGGGTGAGCGGAATTCCTAGTGTAGCGGTGAAATGCGTA
GATATTAGGAGGAACACCGGAGGCGAAGGCGGCTCACTGGACTGTAACTGACACTGAGGCTCGAAAGCGTGGGGAGCAAA
CAGG
>OTU_655
TGGGGAATATTGCACAATGGGCGGAAGCCTGATGCAGCGACGCCGCGTGAGGGATGACGGCCTCGGGTTGTAAACCTCTT
TCGCCCGGGACGAAGCGAGAGTGACGGTACCGGGATAAGAAGCACCGGCTAACTACGTGCCAGCAGCCGCGGTAATACGT
AGGGTGCGAGCGTTGTCCGGAATTATTGGGCGTAAAGAGCTCGTAGGCGGTTTGTTGCGTCTGCCGTGAAAACCTGGGGC
TTAACTCCGGGCTTGCGGTGGATACGGGCAGACTTGAGTTCGGTAGGGGAGTCTGGAATTCCTGGTGTAGCGGTGAAATG
CGCAGATATCAGGAGGAACACCGGTGGCGAAGGCGGGACTCTGGGCCGATACTGACGCTGAGGAGCGAAAGCGTGGGGAG
CGAACAGG
>OTU_656
TGGGGAATCTTGCACAATGGgggCAACCCTGATGCAGCGACGCCGCGTGAGCGATGAAGCCCTTCGGGGTGTAAAGCTCT
TTCGGCAGGGACGATAATGACGGTACCTGAAGAAGAAGCTGCGGCTAACTACGTGCCAGCAGCCGCGGTAATACGTAGGC
AGCGAGCGTTGTTCGGAGTTACTGGGCGTAAAGAGTGCGTAGGCGGTTTTCTAAGTTTGGTGTGAAATCTCCCGGCTTAA
CTGGGAGGGTGCGCCGAAAACTGGAAGGCTCCGAGTATGGGAGAGGTAAGCGGAATTCCTGGTGTAGCGGTGAAATGCGT
AGATATCAGGAGGAACACCTGCGGTGTAGACGGCTTACTGGACCATAACTGACGCTGAGGCACGAAAGCGTGGGTAGCAA
ACAGG
>OTU_657
TGGGGAATCTTGCGCAATGGTCTAACGACTGACGCAGCGACGCCGCGTGTGGGAGGACGCCTTTCGGGGTGTAAACCACT
GTTGCCCGGGACGAACTGGTCGATTCATCGACCGTGACGGTACCGGGTGAGGAAGCACCGGCTAACTCCGTGCCAGCAGC
CGCGGTAATACGGAGGGTGCGAGCGTTGTCCGGAATCATTGGGCGTAAAGGGCGCGTAGGTGGCCCGGTCAGTCCGTGGT
GAAAGCGCGGGGCTCAACCCTGCGTCGGCCATGGATACTGCCGCGGCTCGAGCACTGTAGAGGCAGGCGGAATTCCGGGT
GTAGCGGTGGAATGCGTAGAGATCCGGAAGAACACCGGTGGCGAAGGCGGCCTGCTGGGCAGTATGGCTGACACTGAGGC
GCGACAGCGTGGGGAGCAAACAGG
>OTU_658
TGGGGAATTTTCCGCAATGGGCGAAAGCCTGACGGAGCAAGACCGCGTGGgggAAGAAGGCTCTTGGGTTGTAAACCCCT
TTTCTCTGGGAAGAAAGTTGTGAAAGCAACCTGACGGTACCAGAGGAATCAGCATCGGCTAACTCCGTGCCAGCAGCCGC
GGTAAGACGGAGGATGCAAGCGTTATCCGGAATGATTGGGCGTAAAGCGTCCGCAGGTGGCAGTTCAAGTCTGCTGTCAA
AGACCGGGGCTTAACTTCGGAAAGGCAGTGGAAACTGAACAGCTAGAGTATGGTAGGGGCAGAGGGAATTCCTGGTGTAG
CGGTGAAATGCGTAGAGATCAGGAAGAACATCGGTGGCGAAGGCGCTCTGCTGGACCATAACTGACACTCAGGGACGAAA
GCTAGGGGAGCGAATGGG
>OTU_659
CAGGGAATATTGCGCAATGGGCGAAAGCCTGACGCAGTAACGCCGCGTGGgggATGACGGCCTTCGGGTTGTAAACCCCT
TTCAGCAGGGACGAAATTGACGGTACCTGCAGAAGAAGCACCGGCCAACTACGTGCCAGCAGCCGCGGTAACACGTAGGG
TGCGAGCGTTGTCCGGATTCATTGGGCGTAAAGGGCTAGTAGGCGGCTTAGCAAGTCGGGTGTGAAAACTTCAGGCTCAA
CCTGGAGCGGCCATCCGATACTGCTATGGCTAGAGTCCGGTAGGGGACCACGGAATTCCTGGTGTAGCGGTGAAATGCGC
AGATATCAGGAGGAACACCGATGGCGAAGGCAGTGGTCTGGGCCGGAACTGACGCTGAATAGCGAAAGCGTGGGTAGCGA
ACAGG
>OTU_660
TGGGGAATCTTGGACAATGGGCGCAAGCCTGATCCAGCCATGCCGCGTGAGTGAAGAAGGCCTCGGGTTGTAAAGCTCTT
TTGCCAGGGACGATAATGACGGTACCTGGAGAATAAGCCCCGGCAAACTTCGTGCCAGCAGCCGCGGTAATACGAAGGgg
gCTAGCGTTGTTCGGAATTACTGGGCGTAAAGCGCACGTAGGCTGATAGTTAAGTGAGGGGTGAAATCCCGAGGCTCAAC
CTCGGAACTGCCTTTCATACTGGCTGTCTCGAGTCCGGAAGAGGTTAGTGGAATTCCTAGTGTAGAGGTGAAATTCGTAG
ATATTAGGAAGAACACCAGTGGCGAAGGCGGCTAACTGGTCCGGTACTGACGCTGAGGTGCGAAAGCGTGGGGAGCAAAC
AGG
>OTU_661
TGGGGAATCTTGCGCAATGGCCGAAAGGCTGACGCAGCGACGCCGCGTGGgggAGGAAGGGCTTCGGCTCGTAAACCCCT
GTTGCCCGGGGCGAACATCCCTTTTCGAGGGGACTGACGGTACCGGGTGAGGAAGCACCGGCTAACTCCGTGCCAGCAGC
CGCGGTAATACGGAGGGTGCGAGCGTTGTCCGGAATCACTGGGCGTAAAGGGCGCGTAGGTGGCTTTTCAAGCgcgcgGT
GAAAGCCCGGGGCTCAACCCCGGGTCGGCCGTGCGGACTGGGAGGCTTGAGCACTGTAGGGGCGGGTGGAATTCCGGGTG
TAGCGGTGGAATGCGTAGAGATCCGGAAGAACACCGGTGGCGAAGGCGGCCCGCTGGGCAGGAAGGCTCGCAAGAGCCGG
CTGACACTGAGGCGCGACAGCGTGGGGAGCAAACAGG
>OTU_662
TGGGGAATCTTGCTCAATGGGCGAAAGCCTGAAGCAGCGACGCCGCGTGCGGGAAGAAGGCCTTCGGGTTGTAAACCGCT
TTCAGGggggACGAAGCCACTCGGGTTAATAGCCCAGAGGGTGACGGTACTCCCAGAAGAAGCCCCGGCTAACTACGTGC
CAGCAGCCGCGGTAATACGTAGGgggCTAGCGTTGTCCGGATTTATTGGGCGTAAAGCGCGTGTAGGCGGCCAGATAGGT
CCGTTGTGAAAACTCGAGGCTTAACCTCGAGACGCCGACGGAAACCATTTGGCTAGAGTCCGGAAGAGGAGAGTGGAATT
CCTGGTGTAGCGGTGAAATGCGCAGATATCAGGAAGAACACCTATGGCGAAGGCAGCTctctGGGACGGTACTGACGCTG
AGACGCGAAAGCGTGGGGAGCGAACAGG
>OTU_663
TAAGGAATATTGGTCAATGGACGCAAGTCTGAACCAGCCATGCCGCGTGAAGGATGAAGGTCCTCTGGATTGTAAACTTC
TTTTATATGGGACGAAACCCTCGGATTCCTCCGGGATTGACGGTACCATAGGAATAAGCACCGGCTAACTCCGTGCCAGC
AGCCGCGGTAATACGGAGGGTGCAAGCGTTATCCGGATTCACTGGGTTTAAAGGGTGCGTAGGAGGACTGGTAAGTCAGT
GGTGAAATCCCCGAGCTTAACTTGGGAACTGCCGTTGATACTATCAGTCTTGAATACCGTGGAGGTGAGCGGAATATGTC
ATGTAGCGGTGAAATGCTTAGATATGACATAGAACACCAATTGCGAAGGCAGCTCGCTACACGAATATTGACTCTGAGGC
ACGAAAGCGTGGGGATCAAACAGG
>OTU_664
TGGGGAATATTGCGCAATGGgggAAACCCTGACGCAGCGACGCCGCGTGGGTGATGAAGGCCTTCGGGTCGTAAAGCCCT
GTCGGGAGGGAAGAAACAGTTCGGGCCTAATACGTCCGGGCATTGACGGTACCTCCTAAGGAAGCACCGGCTAACTCCGT
GCCAGCAGCCGCGGTAATACGGAGGGTGCTAGCGTTGTTCGGAATCACTGGGCGTAAAGGGCGTGTAGGCGGTCTGCTAA
GTCTGATGTGAAATCCCCTCGCTCAACGAGGGAACTGCGTCGGATACTGGCAAACTTGAGTACCGGAGAGGAAGGTGGAA
TTCCCGGTGTAGCGGTGAAATGCGTAGATATCGGGAGGAACACCGGTGGCGAAGGCGGCCTTCTGGACGGATACTGACGC
TGAGACGCGAAAGCGTGGGGAGCAAACAGG
>OTU_665
TAGGGAATCTTGCGCAATGGGCGAAAGCCTGACGCAGCAACGCCGCGTGCGGGATGAAGGCCTTCGGGTTGTAAACCGCT
TTCAGCAGGGACGAAAATGACGGTACCTGCAGAAGAAGCCCCGGCCAACTACGTGCCAGCAGCCGCGGTAACACGTAGGg
ggCGAGCGTTGTCCGGATTTATTGGGCGTAAAGAGCTCGTAGGCGGTTTCGTAAGTCGGGTGTGAAAACCCCAGGCTCAA
CCTGGAGACGCCACCCGAGACTGCGATGACTAGAGTCCGGTAGGGGAGCGTGGAATTCCTGGTGTAGCGGTGAAATGCGC
AGATATCAGGAGGAACACCAACGGCGAAGGCAGCGCTCTGGGCCGGAACTGACGCTGAGGAGCGAAAGCGTGGGTAGCGA
ACAGG
>OTU_666
TGGGGAATATTGGGCAATGGCCGAAAGGCTGACCCAGCGACGCCGCGTGTGGGAGGAAGCCCTTCGGGGTGTAAACCACT
GTCAGGAGGGACGAAAGAGCGGGGAGTGAATAATTCTTCGCAGTGACGGTACCTTCAAAGGAAGCACCGGCTAACTCTGT
GCCAGCAGCCGCGGTAATACAGAGGGTGCAAGCGTTGTTCGGAATTACTGGGCGTAAAGCgcgcgcAGGCGGGTCCTGTA
AGTCGGAAGTGAAATTTCACGGCTCAACCGTGAAGCTGCTTCTGATACTGCGGATCTGGAGATCGGTAGAGGTCGGTAGA
ATTACAGGTGTAGCGGTGGAATGCGTAGATATCTGTAAGAATACCCGTGGCGAAGGCGGCCGACTGGGCCGAATCTGACG
CTGAGGCGCGAAAGCGTGGGGAGCAAACAGG
>OTU_667
TGGGGAATATTGGACAATGGGCGCAAGCCTGATCCAGCCATGCCGCGTGGGTGAAGAAGGCCTTCGGGTTGTAAAGCCCT
TTTGTTGGGGAAGAAATCGTACGGGCGAATATCCCGTGCGGATGACGGTACCCAAAGAATAAGCACCGGCTAACTTCGTG
CCAGCAGCCGCGGTAATACGAAGGGTGCAAGCGTTACTCGGAATTACTGGGCGTAAAGCGTGCGTAGGCGGTTTGTTAAG
TCCGTTGTGAAAGCCCTGGGCTCAACCTGGGAATTGCAGTGGATACTGGCGAGCTAGAGTGCGGTAGAGGATGGTGGAAT
TCCCGGTGTAGCGGTGAAATGCGTAGAGATCGGGAGGAACACCCGTGGCGAAGGCGGCCATCTGGACCAGCACTGACGCT
GAGGCACGAAAGCGTGGGGAGCAAACAGG
>OTU_668
TGGGGAATCTTGCCCAATGGACGAAAGTCTGAGGCAGCGACGCCGCGTGGgggAAGAAGGCCTTCGGGTTGTAAACCTCT
TTCAGCAGGGACGAAGCCACTCGGGTTAATAGCCCAGAGGGTGACGGTACCTGCAGAAGAAGCCCCGGCTAACTACGTGC
CAGCAGCCGCGGTAATACGTAGGgggCAAGCGTTGTCCGGATTTATTGGGCGTAAAGAGCGTGTAGGCGCCGCACAGGTC
CGTTGTGAAAACTGGAGGCTTAACCTTCAGACGTCGATGGAAACCGTGCGGCTAGAGTCCGGAAGAGGAGAGTGGAATTC
CTGGTGTAGCGGTGAAATGCGCAGATATCAGGAAGAACACCCGTGGCTAAGGCGGCTctctAGTACGGTACTGACGCTGA
GACGCGAAAGCGTGGGGAGCGAACAGG
>OTU_669
CGAGGAATCTTGCACAATGGGCGAAAGCCTGATGCAGCGACGCCGCGTGGgggATGAAGGCTTTAGGGTCGTAAACCCCT
TTTGCCAGGGAAGAAGATCTGACGGTACCTGGCGAATAAGCCACGGCTAACTACGTGCCAGCAGCCGCGGTAATACGTAG
GTGGCAAGCGTTGTCCGGATTTACTGGGCGTAAAGCGCGTGTAGGTGGTTTGGAAAGTCCGGGGTGAAATCTTGCGGCTC
AACTGCAAGAGGTCCTTGGATACTTCCAGACTTGAGGGAGGCAGAGGAAGGTGGAATTCCCGGTGTAGTGGTGAAATGCG
TAGATATCGGGAGGAACACCAGTGGCGAAGGCGGCCTTCTGGGCCTTTCCTGACGCTGAGGCGCGAAAGCGTGGGTAGCA
AACCGG
>OTU_670
CAAGGAATTTTCCACAATGGGCGCAAGCCTGATGGAGCAACGCCGCGTGGgggATGACGCACTTCGGTgtgtAAACCCCT
TTTCGAGGGGACGAAGGCAATGACGGTACCCTCGGAAGAAGGATCGGCTAACTACGTGCCAGCAGCCGCGGTAAGACGTA
GGATCCGAGCGTTGTCCGGAGTTACTGGGCGTAAAGCgcgcgcAGGCGGACACGCGCATCGGCGGTGAAAGCCccccGCT
CAACGGgggAGGGTCCGTCGAGATGGCGTGTCTGGAGGCAGGGAGAGGCCAGTGGAATTCCGGGTGTAGTGGTGAAATGC
GTAGAGATCCGGAGGAACACCAGTGGCGAAGGCGGCTGGCTGGACCTGACCTGACGCTGAGGCGCGAAGGCGTGGGGAGC
GAACGGG
>OTU_671
TAAGGAATATTGGTCAATGGAGGCAACTCTGAACCAGCCATGCCGCGTGAAGGATGAAGGTCCTCTGGATTGTAAACTTC
TTTTATGTGGGAAGAAATGCATTCTTTATAGAGTGTTTGACGGTACCATAGGAATAAGCACCGGCTAACTCCGTGCCAGC
AGCCGCGGTAATACGGAGGGTGCGAGCGTTATCCGGATTCACTGGGTTTAAAGGGTGCGTAGGTGGGGAAGTAAGTCAGT
GGTGAAATCTCCGTGCTTAACATGGAAACTGCCATTGATACTATTtttCTTGAATTTTCCGGAGGTTAGCGGAATATGTC
ATGTAGCGGTGAAATGCTTAGATATGACATAGAACACCAATTGCGAAGGCAGCTAACTACAGGGATATTGACACTGAGGC
ACGAAAGCGTGGGGATCAAACAGG
>OTU_672
TAAGGAATATTGGTCAATGGACGCAAGTCTGAACCAGCCATGCCGCGTGGAGGATGAAGGTCCTCTGGATTGTAAACTTC
TTTTATCTGGGACGAAaaaaGGGTTTTCTAACTCGTCTGACGGTACCAGATGAATAAGCACCGGCTAACTCCGTGCCAGC
AGCCGCGGTAATACGGAGGGTGCAAGCGTTATCCGGATTCACTGGGTTTAAAGGGTGCGTAGGCGGGCATTTAAGTCAGT
GGTGAAATACCTGAGCTTAACTTGGGAACTGCCATTGATACTATTTGTCTTGAATGTCGTGGAGGTTAGCGGAATATGTC
ATGTAGCGGTGAAATGCTTAGATATGACATAGAACACCTATTGCGAAGGCAGCTAACTACGCGAATATTGACGCTGAGGC
ACGAAAGCGTGGGGATCAAACAGG
>OTU_673
TGGGGAATATTGCGCAATGGgggAAACCCTGACGCAGCGACGCCGCGTGGGTGATGAAGGCCTTCGGGTCGTAAAGCCCT
GTCGTAGGGGAAGAACCGGTGGACGGATAATACCCGTCTGCCCTGACGGTACCCTACAAGAAAGCACCGGCTAACTCCGT
GCCAGCAGCCGCGGTAATACGGAGGGTGCGAGCGTTGTTCGGAATTACTGGGCGTAAAGCGCGTGCAGGCGGCCGACTAA
GTCAGGTGTGAAAGCCCGGGGCTCACCTCCGGAAGTGCGCTTGAAACTGGTCGGCTAGAGTACGGGAGAGGGAAGCGGAA
TTCCTGGTGTAGCGGTGAAATGCGTAGATATCAGGAGGAACACCGGCGGCGAAGGCGGCTTCCTGGACCGATACTGACGC
TGAGACGCGAAAGCGTGGGGAGCAAACAGG
>OTU_674
TGGGGAATATTGCACAATGGgggAAACCCTGATGCAGCAACGCCGCGTGAGTGAAGAAGTATTTCGGTATGTAAAGCTCT
ATCAGCAGGGAAGAAGAAAGACGGTACCTGACTAAGAAGCCCCGGCTAACTACGTGCCAGCAGCCGCGGTAATACGTAGG
gggCAAGCGTTATCCGGATTTACTGGGTGTAAAGGGAGCGTAGACGGCTGTGCAAGTCTGAAGTGAAAGCCCGTGGCTCA
ACCGCGGAACTGCTTTGGAAACTGTATAGCTTGAGTACTGGAGAGGCAGGCGGAATTCCTAGTGTAGCGGTGAAATGCGT
AGATATTAGGAGGAACACCAGTGGCGAAGGCGGCCTGCTGGACAGAAACTGACGTTGAGGCTCGAAAGCGTGGGGAGCAA
ACAGG
>OTU_675
TGGGGAATATTGGACAATGGGCGAAAGCCTGATCCAGCGACGCCGCGTGGGTGAAGAAGGCCTTCGGGTTGTAAAGCCCT
TTAAGCCGGGACGAAaaaaTCGGAGCTAACACCTCCGGTCTTGACGGTACCGGAAGAATAAGCACCGGCTAACTCTGTGC
CAGCAGCCGCGGTAATACAGAGGGTGCAAGCGTTAATCGGATTTACTGGGCGTAAAGCGTgtgtAGGTGGCTCGCTAAGT
CGGTTGTGAAATCCCTGGGCTCAACCTGGGAATTGCAGTCGATACTGATGAGCTCGAGTTCGGTAGAGGGTGACGGAATT
CCCGGTGTAGCGGTGAAATGCGTAGATATCGGGAGGAACATCGATGGCGAAGGCAATCACCTGGGCCTGAACTGACACTG
TGACACGAAAGCGTGGGTAGCAAACAGG
>OTU_676
TGGGGAATATTGGACAATGGGCGCAAGCCTGATCCAGCCACGCCGCGTGAGTGATGAAGGCCTTCGGGTCGTAAAGCTCT
GTGGGGAGGGACGAACCGCTGCACGTTAATAGCGTGCAGCATGACGGTACCTCCTTAGCAAGCACCGGCTAACTTCGTGC
CAGCAGCCGCGGTAATACGAAGGGTGCAAACGTTGCTCGGAATTATTGGGCGTAAAGCGCACGTAGGCGGTTTGGAAAGT
CGGATGTGAAATCCCTCAGCTCAACTGAGGACGTGCATCCGAAACCTCCGAACTTGAGTACGAAAGAGGATCGCGGAATT
CCCGGTGTAGAGGTGAAATTCGTAGATATCGGGAGGAACACCAGTGGCGAAGGCGGCGATCTGGGTCGATACTGACGCTG
AGGTGCGAAAGCGTGGGGAGCAAACAGG
>OTU_677
TCGGGAATATTGCACAATGGgggAAACCCTGATGCAGCGACGCCGCGTAAAGGAAGAAGGTCTTCGGATTGTAAACTTTT
GTCGACAGGGAAGAAATAAATGACAGTACCTGTGGAGGAAGCCCGGCTAACTACGTGCCAGCAGCCGCGGTAATACGTAG
GgggCAAGCGTTATCCGGATTTACTGGGTGTAAAGGGTGCGTAGGCGGAACTTTAAGTCTGATGTGAAATACCAAGGCTC
AACTTTGGAACTGCATCGGAAACTGGAGATCTAGAGTGCGGGAGAGGAAAGCGGAATTCTCAGTGTAGCGGTGAAATGCG
TAGATATTGAGAGGAACACCGGTGGCGAAGGCGGCTTTCTGGACCGTAACTGACGCTGAGGCACGAAAGCGTGGGTAGCA
AACAGG
>OTU_678
TTAGGGATATTGGGCAATGGACGAAAGTCTGACCCAGCAATGCCGCGTGCGCGAAGAAGTTCTTCGGAATGTAAAGCGCT
GTTATAAGGGAAGAAATACCTAATAGGAAATGATTAGGGGCTGACATTACCTTATCAGAAAGTCACGGCTAACTACGTGC
CAGCAGCCGCGGTAATACGTAGGTGGCAAGCGTTATCCGGAATTATTGGGCGTAAAGGGTGCGTAGGCGGTACTACAAGT
CTGATGTAAAAGGCTATGGCTCAACCATAGTATGCATTGGAAACTGTAGAACTAGAGTGTAAGagagGCAAGTGGAATTC
CTAGTGTAGCGGTGGAATGCGTAGATATTAGGAGGAACACCAGTGGCGAAGGCGGCTTGCTGGCTTACAACTGACGCTGA
GGCACGACAGCGTGGGGAGCAAATAGG
>OTU_679
CTAGGAATCTTGGGAATGCGCGAAAGCGTGACCCAGCAACGCCGCGTGGGCGATGAAGGCCTTCGGGTCGTAAAGCCCTT
TTGCGGgggAAGATGATGACGGTACCCCGCGAATAAGCCACGGCTAACTACGTGCCAGCAGCCGCGGTAATACGTAGGTG
GCAAGCGTTGTCCGGATTTACTGGGCGTAAAGCGCGTGCAGGCGGTTTGTTAAGTGCAGGGTGAAAGCTCCCGGCTCAAC
TGGGAGAGGTCCTTGCATACTGGCAGACTTGAGGggggTAGAGGAGAGTGGAATCTCCGGTGTAGTGGTGATATGCGTAG
ATATCGGAGGGAACACCAGTGGCGAAGGCGGCTctctGGGCCCTACCTGACGCTGAGACGCGAAAGCGTGGGGAGCGAAC
CGG
>OTU_680
TGGGGAATATTGGACAATGGGCGCAAGCCTGATCCAGCCATGCCGCGTGGGTGAAGAAGGCCTTCGGGTTGTAAAGCCCT
TTTGGCGGGGACGATGATGACGGTACCCGCAGAATAAGCCCCGGCTAACTTCGTGCCAGCAGCCGCGGTAAGACGAAGGg
ggCAAGCGTTGTTCGGAATTACTGGGCGTAAAGGGCGCGTAGGCGGCCATTCAAGTCAGCCGTGAAAGGCCTGGGCTCAA
CCTGGGAATTGCGGTTGGGACTGAGTGGCTAGagagCGGGAGAGGATGGTGGAATTCCCAGTGTAGAGGTGAAATTCGTA
GATATTGGGAAGAACACCGGTGGCGAAGGCGGCCATCTGGACCGTATCTGACGCTGAGGCGCGAAAGCGTGGGGAGCAAA
CAGG
>OTU_681
TGGGGAATTTTCCGCAATGGGCGAAAGCCTGACGGAGTGACGCCGCGTGGgggATGAAGGCCTTCGGGTTGTAAACCCCT
GTCAGAGGGAAAGAAGGGCCGGCGTGTGAATAGCGCGTCGGTCTGACGGTACCTTCAGAGGAAGCCCCGGCCAACTCTGT
GCCAGCAGCCGCGGTAAGACAGAGGgggCAAGCGTTGCTCGGAATCACTGGGCGTAAAGGGCGCGTAGGCGGGATGACAA
GTCGGTCGTGAAATCCCTGGGCTCAACTCAGGggggTCGGCCGATACTGCCATTCTTGAGGGATGCAGAGGAGACTGGAA
TTCCCGGTGTAGCGGTGAAATGTGTAGAGATCGGGAGGAACACCGGTGGCGAAGGCGGGTCTCTGGGCATTCCCTGACGC
TGAGGCGCGAAAGCGTGGGGAGCAAACGGG
>OTU_682
TGAGGAATATTGGTCAATGGGCGCAAGCCTGAACCAGCCATGCCGCGTGCAGGAAGACGGTCCTATGGATTGTAAACTGC
TTTTGTACGGGAAGAAACACTCCTACGTGTAGGAGCTTGACGGTACCGTAAGAATAAGGATCGGCTAACTCCGTGCCAGC
AGCCGCGGTAATACGGAGGATCCAAGCGTTATCCGGAATCATTGGGTTTAAAGGGTCCGTAGGCGGTTTGATAAGTCAGT
GGTGAAAGCCCATCGCTCAACGATGGAACTGCCATTGATACTGTCAGACTTGAATTACTGGGAAGTAACTAGAATATGTA
GTGTAGCGGTGAAATGCTTAGATATTACATGGAATACCAATTGCGAAGGCAGGTTACTATCAGTATATTGACGCTGAGGG
ACGAAAGCGTGGGGAGCGAACAGG
>OTU_683
TGGGGAATCTTGCGCAATGGGCGAAAGCCTGACGCAGCAACGCCGCGTGCGGGATGACGGCCTCGGGTTGTAAACCGCTT
TCAGCAGGGACGAAATTGACGGTACCTGCAGAAGAAGCCCCGGCCAACTACGTGCCAGCAGCCGCGGTAATACGTAGGgg
gCGAGCGTTGTCCGGATTCATTGGGCGTAAAGCGCTTTAAGGCGGTTCGCTAAGTCGCGTGTGAAACCTCCAGGCTCAAC
CTGGAGACGCCACGCGATACTGGCGTGACTAGAGTTCGGTAGGGGATCACGGAATTCCTGGTGTAGCGGTGAAATGCGCA
GATATCAGGAGGAACACCGGTGGCGAAGGCGGTGATCTGGGCCGACACTGACGCTGTAGAGCGAAAGCGTGGGGAGCGAA
CAGG
>OTU_684
TCGAGAATTtttCTCAATGGGCGCAAGCCTGAAGGAGCGACGCCGCGTGGgggATGAAGGGTTTCGATCCGTAAACCCCT
GTCATTTGTGAACAAAGCTCATGATTTAAAAGATGATGAGTTGATAGTAATGAAAGAGGAAGGGACGGCTAACTCTGTGC
CAGCAGCCGCGGTAATACAGAGGTCCCGAGCGTTGTTCGGATTCACTGGGCGTAAAGGGTGCGTAGGTGGCATGGCAAGT
TTGATGTGAAAGCTCAGGGCTTAACCCTGAAATGGCATTGAATACTGCTGTGCTGGAGGTTTGGAGGggggACTGGAATT
CTCGGTGTAGCAGTGAAATGCGTAGATATCGAGAGGAACACCAGTGGCGAAGGCGAGTCCCTGGACAACACCTGACACTG
AGGCACGAAAGCCGGgggAGCAAACAGG
>OTU_685
GCGAGAAACCTTTGCAATGTGCGAAAGCACGACAAGGTTAATCCGAGTGTCTCCTGCTAAAGGAGTCTTTTGTCAGTTCT
AGAATCACTGGTGAATAAGGGGTGGGCAAGTTCTGGTGTCAGCCGCCGCGGTAAAACCAGCACCTCGAGTGGTCAGGAGG
TTTATTGGGCCTAAAGCATCCGTAGCCGGTTGCATAAGTTTTCGGTTAAATCTATGCGCTCAACGTATAGGCCGCCGAAA
ATACTGTGCAGCTAGGGAGTGGGAGAGGTACACGGTACTCAATAGGAAGGGGTAAAATCCTTTGATCTATTGATGACCAC
CTGTGGCGAAGGCGGTGTACCAGAACACGTTCGACGGTGAGGGATGAAAGCTGGgggAGCAAACCGG
>OTU_686
TGGGGAATTTTGGACAATGGGCGAAAGCCTGATCCAGCGACGCCGCGTGTGCGATGAAGGCCTTTGGGTCGTAAAGCACT
GTCGACAGGGACGAAAACTCGGTGGATAACACCCACCGAGCTTGACTGTACCTGTGGAGGAAGCACCGGCTAACTCTGTG
CCAGCAGCCGCGGTAATACAGAGGGTGCGAACGTTGCTCGGAATTACTGGGCGTAAAGCGCGTGTAGGCGGTCTGTTAAG
TTGGTAGTGAAATCCCATGGCTCAACCATGGAAGTGCTGCCAAAACTGGCAGGCTGGAGTGCCGGAGAGGGTGGCGGAAT
TCCCAGTGTAGAGGTGAAATTCGTAGATATTGGGAGGAACACCGGTGGCGAAGGCGGCCACCTGGACGGTAACTGACGCT
AAGACGCGAAAGCGTGGGGAGCAAACAGG
>OTU_687
TGGGGAATTtttCGCAATGGgggAAACCCTGACGAAGCAACGCCGCGTGGAGGATGAAGGCCTTCGGGTTGTAAACTCCT
GTCGACCGGGACGAAAGTAGTCCGACCCAATACGTCGGGCTATCGACTGTACCGGTGGAGGAAGCCACGGCTAACTCTGT
GCCAGCAGCCGCGGTAATACAGAGGTGGCAAGCGTTGTTCGGAATTACTGGGCGTAAAGGGCGCGTAGGCGGTCTTTTAA
GTCTTGtgtgAAATCCCTCGGCTCAACTGAGGAACTGCACGGGATACTGGAAGACTTGAGTTCGGGAGAGGGAAGCGGAA
TTCCGGGTGTAGCGGTGAAATGCGTAGATATCCGGAGGAACACCGGTGGCGAAGGCGGCTTCCTGGACCGATCACTGACG
CTGAGGCGCGAAAGCTAGGGGAGCAAACGGG
>OTU_688
TGAGGAATATTGCACAATGGGCGCAAGCCTGATGCAGCGACGCCGCGTGGGTGAAGAAGGTTTTCGGATCGTAAAACCCT
TTTCTGtgtgACGAGCAAGGACGGTAGCACAGGAATAAGTCTCGGCTAACTACGTGCCAGCAGCCGCGGTAAAACGTAGG
AGACAAACGTTATCCGGAGTTACTGGGCGTAAAGGGCGTGTAGGTGGTTTTGTAAGTCTGGCGTGAAATTtttCGGCTTA
ACCGGGAAAGGTCGTCGGATACTGCAGGACTGGAGGACGGTAGAGGCGTGTGGAATTCCGGGTGTAGTGGTGAAATGCGT
AGAGATCCGGAGGAACACCAGTGGCGAAGGCGACACGCTGGGCCGTACCTGACACTGATGCGCGACAGCATGGGGAGCAA
ACAGG
>OTU_689
TCGGGAATCTTGGGCAATGGGCGCAAGCCTGACCCAGCGACGCCGCGTGAGGGATGAAGGCCTTCGGGTCGTAAACCTCT
GTCAGGAGGGAAGAACGTCGGCGAGGTGAACAATCTCGTCGGTTGACGGTACCTCCAAAGGAAGCGCCGGCTAACTCCGT
GCCAGCAGCCGCGGTAATACGGAGGGCGCAAGCGTTGTTCGGAATCACTGGGCGTAAAGCGCGTGTAGGCGGCCGGGCAA
GTCGGATGTGAAATCCCGAGGCTCAACCTCGGAACTGCATTCGAAACTGCTCGGCTCGAGTCCCGGAGAGGATGGCGGAA
TTCCCGGTGTAGGGGTGAAATCCGTAGATATCGGGAGGAACACCAGTGGCGAAGGCGGCCATCTGGACGGTGACTGACGC
TGAGACGCGAAAGCGTGGGGAGCAAACAGG
>OTU_690
TGGGGAATATTGGACAATGGGCGCAAGCCTGATCCAGCCATGCCGCGTgtgtgAAGAAGGCCTTCGGGTTGTAAAGCACT
TTTGTTGGGGAAGAAAAGCTTTCGGTTAATACCCGGGAGTTCTGACGGTACCCAAAGAATAAGCACCGGCTAACTTCGTG
CCAGCAGCCGCGGTAATACGAAGGGTGCAAGCGTTACTCGGAATTACTGGGCGTAAAGCGTGCGTAGGTGGTTCGTTAAG
TCTGTCGTGAAAGCCCCGGGCTCAACCTGGGAATGGCGATGGATACTGGCGGGCTAGAGTGCGGTAGAGGAGAGTGGAAT
TCCCGGTGTAGCAGTGAAATGCGTAGAGATCGGGAGGAACATCAGTTGCGAAGGCGGCTctctGGACCAGCACTGACACT
GAGGCACGAAAGCGTGGGGAGCAAACAGG
>OTU_691
TGGGGAATCTTGCGCAATGGGCGAAAGCCTGACGCAGCGACGCCGCGTGAGCGATGAAGGCCTCGGGTTGTAAAGCTCTG
TGGGGAGGGAAGAATAAGGGTTGGCTAATATCCAGCTCGATGACGGTACTCCTTAGCAAGCACCGGCTAACTCTGTGCCA
GCAGCCGCGGTAATACAGAGGGTGCAAACGTTGTTCGGAATTACTGGGCGTAAAGCGCGTGCAGGCGGCCTTGCAAGTCG
GACGTGAAATCCCACGGCTCAACCGTGGAAGTGCATTCGAAACTGCGAGGCTGGAGTCCTGGAGAGGAAAGTGGAATACT
CGGTGTAGAGGTGAAATTCGTAGATATCGAGTGGAACACCGGTGGCGAAGGCGGCTTTCTGGACAGGTACTGACGCTGAG
ACGCGAAAGCGTGGGGAGCAAACAGG
>OTU_692
TCGGGAATCTTGCGCAATGGGCGAAAGCCTGACGCAGCAACACCGTGTGGGCGACGAAGGCCTTCGGGTCGTAAAGCCCT
GTTGTTGGGGACGAAGGGCGAAGGGTTAATAGCCCCTAGCTGACGGTACCCTTCGAGGAAGCCCCGGCTAACTACGTGCC
AGCAGCCGCGGTAATACGTAGGgggCGAGCGTTGTCCGGAATTATTGGGCGTAAAGAGCGTGTAGGCGGTTTGGTAAGTC
TGCCGTGAAAACCCGGGGCTCAACCCCGGGCGTGCGGTGGATACTGCCAGGCTAGAGGATGGTAGAGGCGAGTGGAATTC
CCGGTGTAGCGGTGAAATGCGCAGATATCGGGAGGAACACCAGTAGCGAAGGCGGCTCGCTGGGCCATTCCTGACGCTGA
GACGCGAAAGCTAGGGGAGCGAACAGG
>OTU_693
TGAGGAATATTGCGCAATGGAGGAAACTCTGACGCAGCCATGCCGCGTGCAGGAAGAAGGCGCTACGCGTTGTAAACTGC
TTTTAACCGGGAAGAAACCCCAGGACGTGTCCTGGGTTGACGGTACCGGAGGAATAAGCACCGGCTAACTTCGTGCCAGC
AGCCGCGGTAATACGAAGGGTGCAAGCGTTATCCGGATTCATTGGGTTTAAAGGGTGCGTAGGCGGGGCAATAAGTCAGT
GGTGAAATCCTGCGGCTTAACCGTAGAATTGCCATTGATACTGTTGCTCTTGAGTAGGCTCGACGTGGGCGGAATGTGCC
GTGTAGCGGTGAAATGCTTAGATATGGCACAGAACACCGATAGTGAAGACAGCTCACGAGGGCCAAACTGACGCTGAGGC
ACGAAAGCGTGGGGATCGAACAGG
>OTU_694
TGGGGAATTTTCCGCAATGGGCGAAAGCCTGACGGAGTGACGCCGCGTGGgggACAAGGCCTTCGGGTCGTAAACCCCTG
TCAGAGGGAAAGAAGGGTGTCGGCGTGAACAGCGTCGGCATCTGACGGTACCTTCAGAGGAAGCCCCGGCCAACTCTGTG
CCAGCAGCCGCGGTAAGACAGAGGgggCAAGCGTTGCTCGGAATCACTGGGCGTAAAGGGCGCGTAGGCGGGATGGCAAG
TCGGTCGTGAAATCCTTCGGCTCAACCGAAGAACGTCGGCCGATACTGCCGTTCTTGAGGGATGCAGAGGAGATTGGAAT
TCCCGGTGTAGCGGTGAAATGTGTAGAGATCGGGAGGAACACCGGTGGCGAAGGCGGGTCTCTGGGCATCTCCTGACGCT
GAGGCGCGAAAGCGTGGGGAGCAAACGGG
>OTU_695
TGAGGAATATTGGTCAATGGACGAGAGTCTGAACCAGCCAAGTAGCGTGCAGGAAGACGGCCCTATGGGTTGTAAACTGC
TTTTATAAGGGAATAAAGTGAGTCTCGTGAGACTTtttGCATGTACCTTATGAATAAGGACCGGCTAATTCCGTGCCAGC
AGCCGCGGTAATACGGAAGGTCCGGGCGTTATCCGGATTTATTGGGTTTAAAGGGAGCGTAGGCCGGAGATTAAGCGTGT
TGTGAAATGTAGACGCTCAACGTCTGCACTGCAGCGCGAACTGGTTTCCTTGAGTACGCACAAAGTGGGCGGAATTCGTG
GTGTAGCGGTGAAATGCTTAGATATCACGAAGAACTCCGATTGCGAAGGCAGCTCACTGGAGCGCAACTGACGCTGAAGC
TCGAAAGTGCGGGTATCGAACAGG
>OTU_696
TGGGGAATTTTGCGCAATGGgggAAACCCTGACGCAGCAACGCCGCGTGGACGATGAAGGCCTTTGGGTCGTAAAGTCCT
GTCAGCAGGGAAaaaCACAATGATGGTACCTGCAGAGGAAGCTCCGGCTAACTTCGTGCCAGCAGCCGCGGTAATACGAG
GGGAGCAAGCGTTGTTCGGAATCATTGGGCGTAAAGGGCGCGTAGGCGGCCTGCACAAGTCCAGGGTGAAAGCCCTCGGC
TCAACCGAGGAATTGCCTTGGAAACTGTGCGGCTTGAGTATTGGAGAGGAAGGCGGAATTCCCAGTGTAGCGGTGAAATG
CGTAGATATTGGGAGGAACACCTGTGGCGAAGGCGGCTTTCTGGACAATCACTGACGCTGAGGCGCGAAAGCCAGGGGAG
CAAACGGG
>OTU_697
TCGAGAGGCTTTGGCAATGGgggAAACCCTGACCAAGCGACGCCGCGTGGAGGATGAAGGCCCTTGGGTTGTAAACTCCT
TTTGTCGGGGAAGAAACGCGATCAGGTGAACAATCTGGTCGTTTGACGGTACCCGGCGAATAAGCTCCGGCTAACTCCGT
GCCAGCAGCCGCGGTAACACGGggggAGCAAGCGTTGTTCGGAATCACTGGGCGTAAAGGGCGTGTAGGCGGTCAGGTAA
GTGAGATGTGAAATGCCCCGGCTCACCCGGGGACCGGCATCTCATACTGCTTGGCTTGAGTACGGGAGAGGGTGTGGGAA
TTCCTGGTGTAGCGGTGAAATGCGTAGATATCAGGAGGAACACCGGTGGCGAAGGCGCACACCTGGCCCGATACTGACGC
TGAGGCGCGAAAGCTAGGGGAGCAAACGGG
>OTU_698
TGGGGAATCTTGCACAATGGAGGCAACTCTGATGCAGCGACGCCGCGTGAGCGATGAAGCCCTTCGGGGTGTAAAGCTCT
TTCGACGGGAACGATAATGACGGTACCCGAAGAAGAAGCTGCGGCTAACTACGTGCCAGCAGCCGCGGTAATACGTAGGC
AGCAAGCGTTGTTCGGAATTACTGGGCGTAAAGAGTgtgtAGGCGGTGCTCTAAGTTCGGTGTGAAATCTCCCGGCTTAA
CTGGGAGGGTGCGCCGGAAACTGGAGTGCTCGAGGGTGGGAGAGGAAAGCGGAATTCCTGGTGTAGCGGTGAAATGCGTA
GATATCAGGAGGAACACCTGCGGTGTAGACAGCTTTCTGGACCATTTCTGACGCTGAGACACGAAAGCGTGGGTAGCAAA
CAGG
>OTU_699
TGGGGAATATTGCACAATGGACGGAAGTCTGATGCAGCGACGCCGCGTGGgggATGACGGCCTTCGGGTTGTAAACCCCT
TTCGTCAGGGACGAAGCCTTTCGGGGTGACGGTACCTGGAGAAGAAGCGCCGGCCAACTACGTGCCAGCAGCCGCGGTAA
GACGTAGGGCGCGAGCGTTGTCCGGATTTATTGGGCGTAAAGAGCTCGTAGGCGGCTCATTGCGTCAATCGTGAAAACCT
GCAGCTTAACTGTGGGCTTGCGGTTGATACGGGTGGGCTGGAGTTCGGTAGGGGAGACTGGAATTCCTGGTGTAGCGGTG
AAATGCGCAGATATCAGGAGGAACACCGGTGGCGAAGGCGGGTCTCTGGGCCGATACTGACGCTGAGGAGCGAAAGCGTG
GGGAGCGAACAGG
>OTU_700
TGGGGAATCTTGCGCAATGGGCGAAAGCCTGACGCAGCAACGCCGCGTGCGGGAAGAAGGCCTTCGGGTCGTAAACCGCT
TTCAGGAGGGACGAAGCTTCCGAGGTTAATAGCCTACGGGGTGACGGTACCTCCAGAAGAAGGACCGGCTAACTACGTGC
CAGCAGCCGCGGTGATACGTAGGGTCCGAGCGTTGTCCGGAATCATTGGGCGTAAAGAGCGTGTAGGCGGCTTGGTAGGT
CACGTGTTAAAGCCTGCGGCTCAACCGCAGAATCGCACGTGAAACCACCTGGCTAGAGTCCGGAAGAGGAGAGCGGAATT
CCTGGTGTAGCGGTGAAATGCGCAGATATCAGGAAGAACACCCGTGGCGAAGGCGGCTctctGGGACGGTACTGACGCTG
AGACGCGAAAGCGTGGGGAGCGAACAGG
>OTU_701
TGGGGAATCTTGCGCAATGGGCGAAAGCCTGACGCAGCGACACCGCGTGGgggACGAAGGCCCTCGGGTTGTAAACCCCT
TTCGACAGGGAAGAAGCGATCGTGACGGTACCTGTAGAAGAAGCCCCGGCTAACTACGTGCCAGCAGCCGCGGTAAGACG
TAGGgggCGAGCGTTGTCCGGATTCATTGGGCGTAAAGCgcgcgTAGGCGGCCCGGTAAGTCGGGTGTGAAATCCTGAGG
CTCAACCTCAGGACTGCATCCGATACTGTCGGGCTAGAGGTAGGTAGGGGAGATCGGAATTCCTGGTGTAGCGGTGAAAT
GCGCAGATATCAGGAGGAACACCGGTGGCGAAGGCGGATCTCTGGGCCTTACCTGACGCTCAGGCGCGAAAGCTAGGGGA
GCAAACAGG
>OTU_702
TGGGGAATATTGCGCAATGGGCGAAAGCCTGACGCAGCCACGCCGCGTGAGCGATGAAGGTCTTAGGATCGTAAAGCTCT
GTGGAGGGAGAAGAAGAAAGCCGGTGAAGAGCCGGCCTTGACGGTATCCCTTTAGCAAGCACCGGCTAACTCCGTGCCAG
CAGCCGCGGTAATACGGAGGGTGCAAACGTTGCTCGGAATCATTGGGCGTAAAGCgcgcgTAGGCGCGAAGCAAGTTGGA
TGTGAAAGCCCTGGGCTCAACCTAGGATGTGCATACAAAACTGCTTCGCTTGAATCTCGGAGGgggTCAGGGAATTCCCG
GTGTAGAGGTGAAATTCGTAGATATCGGGAGGAACACCAGTGGCGAAGGCGCTGACCTGGACGATGATTGACGCTGAGGC
GCGAAAGCGTGGGGAGCAAACAGG
>OTU_703
TGGGGAATATTGCACAATGGAGGAAACTCTGATGCAGCGACGCCGCGTGAGTGAAGAAGTAATTCGTTATGTAAAGCTCT
ATCAGCAGGGAAGATAGTGACGGTACCTGACTAAGAAGCTCCGGCTAAATACGTGCCAGCAGCCGCGGTAATACGTATGG
AGCAAGCGTTATCCGGATTTACTGGGTGTAAAGGGAGTGTAGGTGGCCATGCAAGTCAGAAGTGAAAATCCGGGGCTCAA
CCCCGGAACTGCTTTTGAAACTGTAAGGCTGGAGTGCAGGAGGGGTGAGTGGAATTCCTAGTGTAGCGGTGAAATGCGTA
GATATTAGGAGGAACACCAGTGGCGAAGGCGGCTCACTGGACTGTAACTGACACTGAGGCTCGAAAGCGTGGGGAGCAAA
CAGG
>OTU_704
TGGGGAATTGTTCGCAATGGGCGCAAGCCTGACGACGCAACGCCGCGTGGAGGATGAAGGTCTTCGGATTGTAAACTCCT
GTTGCCCGGGACGAAAAGCTTTGACCTAACACGTCGAAGTCTGACGGTACCGGGTGAGGAAGCCCCGGCTAACTCTGTGC
CAGCAGCCGCGGTAATACAGAGGgggCAAGCGTTGTTCGGAATTACTGGGCGTAAAGGGCGCGTAGGCGGCCTGCTAAGT
CGAACGTGAAATCCCCGGGCTCAACCCGGGAACTGCGTCCGATACTGACAGGCTCGAATCCGGGAGAGGGATGTGGAATT
CCAGGTGTAGCGGTGAAATGCGTAGATATCTGGAGGAACACCGGTGGCGAAGGCGGCATCCTGGACCGGTATTGACGCTG
AGGCGCGAAAGCCAGGGGAGCAAACGGG
>OTU_705
TCGGGAATTTTGCGCAATGGGCGAAAGCCTGACGCAGCAACGCCGCGTGAGGGATGAAGGCCTTCGGGTTGTAAACCTCT
TTTCTCAGGGACGATGATGACGGTACCTGAGGAAGAAGCCACGGCTAACTACGTGCCAGCAGCCGCGGTAATACGTAGGT
GGCGAGCGTTGTCCGGATTTACTGGGCGTAAAGAGCgcgcAGGCGGTCGTGCAAGTCGCGTGTGAAAGCCccccGGCTCA
ACTGGGGAGGGTCACGCGATACTGCTCGACTCGAAGGCAGGAGAGGGAAGTGGAATTCCCGGTGTAGTGGTGAAATGCGT
AGATATCGGGAGGAACACCAGTGGCGAAGGCGACTTCCTGGCCTGTTCTTGACGCTGAGGCGCGAAAGCTAGGGTAGCAA
ACGGG
>OTU_706
TGAGGAATATTGCGCAATGGGCGAAAGCCTGACGCAGCGACGCCGCGTGGAGGATGAAGGCCTTCGGGTCGTAAACTCCT
GTCGAGGgggAAGAAATGGCGCTCTGTCAATAGCAGGGAGCCTTGACGGTACCCCTGGAGGAAGCCCCGGCTAACTCCGT
GCCAGCAGCCGCGGTAATACGGAGGgggCCAGCGTTGCTCGGAATCACTGGGCGTAAAGGGCTCGTAGGCGGTCTGATAA
GTCCTGtgtgAAATCCCTTGGCTTAACCAAGGAACTGCGCCGGATACTGTCGGACTTGAGGCCGGGAGAGGGAAGTGGAA
TTCCCAGTGTAGCGGTGAAATGCGTAGATATTGGGAGGAACACCGGTGGCGAAGGCGGCTTCCTGGACCGGTTCTGACGC
TGAGGAGCGAAAGCTAGGGTAGCAAACAGG
>OTU_707
TGGGGAATATTGCGCAATGGGCGAAAGCCTGACGCAGCGACGCCGCGTGAGGGATGACGGCCTTCGGGTTGTAAACCTCT
TTCAGCAGGGACGAAGCTAACGTGACGGTACCTGCAGAAGAAGCGCCGGCTAACTACGTGCCAGCAGCCGCGGTAATACG
TAGGGCGCAAGCGTTGTCCGGAATTATTGGGCGTAAAGAGCTCGTAGGCGGTCTGTCGCGTCGGTTGTGAAAGCCCACAG
CTTAACTGTGGGTCTGCATCCGATACGGGCAGACTAGAGGCAGGTAGGGGAGCATGGAATTCCCGGTGTAGCGGTGAAAT
GCGCAGATATCGGGAGGAACACCGGTGGCGAAGGCGGTGCTCTGGGCCTGTACTGACGCTGAGGAGCGAAAGCGTGGGGA
GCGAACAGG
>OTU_708
TAGGGAATATTGGGCAATGGGCGGAAGCCTGACCCAGCCATGCCGCGTGCAGGATGAAGGCCTTCTGGGTTGTAAACTGC
TTTTATCGGGGAAGAAAACACCCATGCGTGGGGAACTGACGGTACCCGAGGAATAAGCACCGGCTAACTCCGTGCCAGCA
GCCGCGGTAATACGGAGGGTGCAAGCGTTGTCCGGATTTATTGGGTTTAAAGGGTGCGTAGGCGGCCCATTAAGTCAGCG
GTGAAAGCCCGGGGCTCAACCCCGGAACCGCCGTTGATACTGGTGGGCTTGAGTATGGACGAGGTTGGCGGAATTGAGGG
TGTAGCGGTGAAATGCTTAGATACCCTCAAGAACACCGATTGCGTAGGCAGCTAACTAGGCCATAACTGACGCTGAGGCA
CGAAAGCGTGGGGAGCGAACAGG
>OTU_709
TAAGGAATATTGGTCAATGGGCGAAAGCCTGAACCAGCCATCCAGCGTGCAGGAAGAAGGCCCTATGGGTTGTAAACTGC
TTTTGTCAGGGAATAAACCTGTGGATTTATCCGCAGCTGAAGGTACCTGAAGAATAAGCACCGGCTAACTCCGTGCCAGC
AGCCGCGGTAATACGGAGGGTGCGAGCGTTATCCGGAATTACTGGGTTTAAAGGGTGCGTAGGCGGCCATGTAAGTCAGG
AGTGAAAGTTTGCGGCTCAACCGTAAAATTGCTTTTGATACTGCATGGCTGGAATCAGGATGAGGTCAGCGGAATGTGGC
ATGTAGCGGTGAAATGCATAGATATGCCATAGAACACCAATTGCGAAGGCAGCTGGCTAGACCTGGATTGACGCTGAGGC
ACGAAAGCGTGGGGAGCGAACAGG
>OTU_710
TCGGGAATTTTGGGCAATGGGCGAAAGCCTGACCCAGCAACGCCGCGTGAAGGATGAAGTATTTCGGTATGTAAACTTCG
AAAGAATGGGAAGAATAAATGACGGTACCATTTATAAGCTCCGGCTAACTACGTGCCAGCAGCCGCGGTAATACGTAGGG
AGCAAGCGTTGTTCGGATTTACTGGGCGTAAAGGGCGCGTAGGCGGCGCGGTAAGTCACTTGTGAAATCTCTGAGCTTAA
CTCAGAACGGCCAAGTGATACTGCAGTGCTAGAGTGCAGAAGGGGCAATCGGAATTCTTGGTGTAGCGGTGAAATGCGTA
GATATCAAGAGGAACACCTGAGGTGAAGACGGGTTGCTGGGCTGACACTGACGCTGAGGCGCGAAAGCCAGGGGAGCAAA
CGG
>OTU_711
CAAGGGATTTTCCGCAATGGGCGCAAGCCTGACGGAGCGACGCCGCGTGGgggATGACGTCTTTCGGGATGTAAACCCCT
TTTCGAGGGGAGGAGGAAGGTCAGTACCCTCGGAAGAAGCCCCGGCTAACTACGTGCCAGCAGCCGCGGTAATACGTAGG
gggCGAGCGTTGTCCGGAGTGACTGGGCGTAAAGCgcgcgcAGGCGGTCGTGTGCGTCGGGCGTGAAAGCCccccGGCTC
AACCGGGGCGGGTCGCTCGAAACGGCGCGACTGGAGGCCGACAGAGGggggTGGAAGGCCGGGTGGAGCAGTGAAATGCG
TAGAGATCCGGCGGAACACCGGAGGCGAAGGCGGCCcccTGGGGCGGACCTGACGCTGAGGCGCGACGGCTAGGGGAGCG
AACGGG
>OTU_712
CAAGGAATTTTGCGCAATGGGCGAAAGCCTGACGCAGCAACGCCGCGTGGgggATGAAGGCCCTCGGGTTGTAAACCCCT
TTTGCGAGGGAAGAAGATCTGACGGTACCTCGCGAATAAGCCACGGCTAACTACGTGCCAGCAGCCGCGGTAATACGTAG
GTGGCAAGCGTTGTCCGGATTTACTGGGCGTAAAGCgcgcgcAGGCGGACTGGTTAGTCCGGGGTGAAAGCTCATGGCTC
AACTGTGAGTGGTCCCCGGATACTGCCCGTCTTGAGGTGTCTAGAGGAGAGCGGAATTCCCGGTGTAGTGGTGGAATGCG
TAGATATCGGGAAGAACACCAGTGGCGAAAGCGGCTctctGGGGACCACCTGACGCTGAGGCGCGAAAGCGTGGGGAGCG
AACCGG
>OTU_713
TAGGGAATATTGGACAATGGGCGCAAGCCTGATCCAGCCATGCCGCGTGAGTGAAGAAGGCCCTCGGGTTGTAAAGCTCT
TTTGTCCGGAAAGAAAAGCATCCAGTTAATACCTGGGTGTCCTGACGGTACCGGAAGAATAAGCACCGGCTAACTTCGTG
CCAGCAGCCGCGGTAATACGAAGGGTGCAAGCGTTACTCGGAATTACTGGGCGTAAAGCGTGCGTAGGTGGTTCGTTAAG
TCTGATGTGAAAGCCCTGGGCTCAACCTGGGAATGGCATTGGATACTGGCGGGCTAGAGTGCGGTAGAGGGCAGTGGAAT
TCCCGGTGTAGCAGTGAAATGCGTAGAGATCGGGAGGAACATCTGTGGCGAAGGCGACTGCCTGGACCAGCACTGACACT
GAGGCACGAAAGCGTGGGGAGCAAACAGG
>OTU_714
TGAGGAATATTGGACAATGGGTGAGAGCCTGATCCAGCCATCCCGCGTGAAGGACGACGGCCCTATGGGTTGTAAACTTC
TTTTGTATAGGGATAAACCTACTCTCGTGAGAGTAGCTGAAGGTACTATACGAATAAGCACCGGCTAACTCCGTGCCAGC
AGCCGCGGTAATACGGAGGGTGCAAGCGTTATCCGGATTTATTGGGTTTAAAGGGTCCGTAGGCGGATCTGTAAGTCAGT
GGTGAAATCTCACAGCTTAACTGTGAAACTGCCATTGATACTGCAGGTCTTGAGTGTTGTTGAAGTAGCTGGAATAAGTA
GTGTAGCGGTGAAATGCATAGATATTACTTAGAACACCAATTGCGAAGGCAGGTTACTAAGCAACAACTGACGCTGATGG
ACGAAAGCGTGGGGAGCGAACAGG
>OTU_715
TAGGGAATCTTGGACAATGGGCGAAAGCCTGATCCAGCGACGCCGCGTGGgggACGAAGGCCCTCGGGTCGTAAACCCCT
GTTGGggggAAAGAAGCCGGCCGCAAGGCCGGTGACGGTACCCCTCGAGGAAGCCCCGGCTAACTACGTGCCAGCAGCCG
CGGTAAGACGTAGGgggCGAGCGTTATCCGGATTCACTGGGCGTAAAGGGCGCGTAGGCGGCTGCGCAAGTCCGGCGTGA
AATCCCACGGCTTAACTGTGGAACCGCGTCGGATACTGCGCTGGCTTGAGGATGGTAGAGGCTTGTGGAACTAGCGGTGT
AGCGGTGAAATGCGCAGATATCGCTAGGAACGCCGGTGGCGAAGGCGGCGGGCTGGGCCATTCCTGACGCTGAGGCGCGA
AAGCTAGGGGAGCGAACCGG
>OTU_716
TGGGGAATTGTTCGCAATGGGCGCAAGCCTGACGACGCAACGCCGCGTGGAGGATGAAGATCTTCGGGTCGTAAACTCCT
TTCGATCGAGACGAACGGCTCCCGGGTAAACAATCCGGGAGAGTGACGGTACCGAgagaAGAAGCCCCGGCTAACTCCGT
GCCAGCAGCCGCGGTAATACGGggggggCAAGCGTTGTTCGGAATTACTGGGCGTAAAGGGCTCGTAGGCGGCCAACTAA
GTCAGACGTGAAATCCCTCGGCTTAACCGGGGAACTGCGTCTGATACTGGATGGCTTGAGTGTGGGAGAGGGATGCGGAA
TTCCAGGTGTAGCGGTGAAATGCGTAGATATCTGGAGGAACACCGGTGGCGAAGGCGGCATCCTGGACCACGACTGACGC
TGAGGAGCGAAAGCCAGGGGAGCAAACGGG
>OTU_717
TGGGGAATTTTGCGCAATGGGCGAAAGCCTGACGCAGCGACACCGCGTGGgggAAGAAGGCCTTCGGGTTGTAAACCCCT
TTCGTGAGGGAAaaaGTCCCGGGCAACCGGGATGATGGTACCTCAAGAAGAAGCCACGGCTAACTCTGTGCCAGCAGCCG
CGGTAAGACAGAGGTGGCAAGCGTTGTTCGGATTTACTGGGCTTAAAGGGCGTGTAGGCGTCTTGATAAGTCAGATGTGG
AAGCCTTGGGCTCAACCCAAGAATTGCATTTGAAACTGTCGGGATTGAGTCGTGCATAGGAGGGCGGAATTCCTGGTGTA
GCGGTGAAATGCGTAGATATCAGGAGGAAGGCCGGTGGCGAAGGCGGCCCTCTGGGCAATGACTGACGCTGAGGCGCGAA
AGCGTGGGGAGCAAACAGG
>OTU_718
TCGGGAATTTTGCTCAATGGgggAAACCCTGAAGCAGCAACGCCGCGTGAGGGATGAAGGCCTTCGGGTCGTAAACCTCT
TTTGCCGAGGACGATGATGACGGTACTCGGTGAATAAGCCACGGCTAACTACGTGCCAGCAGCCGCGGTAATACGTAGGT
GGCAAGCGTTGTCCGGATTTACTGGGCGTAAAGAGCgcgcAGGCGGTCGTATAAGTCGAATGTGAAAGCCcccGGCTCAA
CTGGGGAGGGTCATTCGATACTGTTCGACTCGAAGGCAGGAGAGGGAAGTGGAATTCCGGGTGTAGTGGTGAAATGCGTA
GATATCCGGAGGAACACCAGTGGCGAAGGCGACTTTCTGGCCTGTTCTTGACGCTGAGGCGCGAAAGCTAGGGGAGCAAA
CGGG
>OTU_719
TGGGGAATATTGCACAATGGAGGAAACTCTGATGCAGCGACGCCGCGTGGAGGAAGAAGGTCTTCGGATTGTAAACTCCT
GTTGTTGAGGACGATAATGACGGTACTCAACAAGGAAGTGACGGCTAACTACGTGCCAGCAGCCGCGGTAAAACGTAGGT
CACAAGCGTTGTCCGGAATTACTGGGTGTAAAGGGAGCGCAGGCGGGAATGCAAGTTGGGAGTGAAATCTACGGGCTCAA
CCCGTAAACTGCTCTCAAAACTGTATTTCTTGAGTAGTGCAGAGGTAGGCGGAATTCCCGGTGTAGCGGTGGAATGCGTA
GATATCGGGAGGAACACCAGTGGCGAAGGCGGCCTACTGGGCACCAACTGACGCTGAGGCTCGAAAGTGTGGGTAGCAAA
CAGG
>OTU_720
TGGGGAATATTGGGCAATGGGCGCAAGCCTGACCCAGCAACGCCGCGTGAAGGAAGAAGGCTTTCGGGTTGTAAACTTCT
TTTGACAGGGAAGAGTAGAAGACGGTACCTGTCGAATAAGCCACGGCTAACTACGTGCCAGCAGCCGCGGTAATACGTAG
GTGGCAAGCGTTGTCCGGATTTACTGGGTGTAAAGGGCGTGTAGCCGGGTTGACAAGTCAGATGTGAAATCCTGCGGCTT
AACCGCAGAACTGCATTTGAAACTGTTGATCTTGAGTACTGGAGAGGCAGACGGAATTCCTAGTGTAGCGGTGAAATGCG
TAGATATTAGGAGGAACACCAGTGGCGAAGGCGGTCTGCTGGACAGCAACTGACGGTGAGGCGCGAAAGCGTGGGGAGCA
AACAGG
>OTU_721
TGGGGAATTGTTCGCAATGGGCGCAAGCCTGACGACGCAACGCCGCGTGGAGGATGAAGGTCTTCGGATTGTAAACTCCT
GTTGACCGGGAAGAATGGACTCCGTTCTAACACGACGGAGTAATGACGGTACCGGTTGAGGAAGCCACGGCTAACTCTGT
GCCAGCAGCCGCGGTAATACAGAGGTGGCAAGCGTTGTTCGGAATTACTGGGCGTAAAGGGCGCGTAGGCGGCCTTCTAA
GTCAGACGTGAAATCCCCAGGCTTAACTTGGGAACTGCGTCTGATACTGGAGGGCTCGAGTGCGGGAGAGGGATGTGGAA
TTCCAGGTGTAGCGGTGAAATGCGTAGATATCTGGAGGAACACCGGTGGCGAAGGCGGCATCCTGGACCGACACTGACGC
TGAGGCGCGAAAGCTAGGGGAGCAAACGGG
>OTU_722
TGGGGAATCTTGCGCAATGCGCGAAAGCGTGACGCAGCAACGCCGCGTGGgggAAGAAGGCCTTAGGGTTGTAAACCCCT
TTCAGGAGGGACGAAGGCCGGGTCGTTAATAGCGGCTCCGGTTGACGGTACCTCCACAAGAAGCCCCGGCTAACTACGTG
CCAGCAGCCGCGGTAATACGTAGGgggCAAGCGTTGTCCGGAATCATTGGGCGTAAAGAGCGCGTAGGCGGTCCGGTAAG
TCAGCTGTGAAAGTCAAGGGCTCAACCCTTGAAAGCCGGTTGATACTGTCGGGCTAGAGTCCGGAAGAGGCGAGTGGAAT
TCCCGGTGTAGCGGTGAAATGCGCAGATATCGGGAGGAACACCAATGGCGAAGGCAGCTCGCTGGGACGGTACTGACGCT
GAGGCGCGAAAGCGTGGGGAGCAAACAGG
>OTU_723
TGGGGAATCTTGCACAATGGgggCAACCCTGATGCAGCGACGCCGCGTGAGCGATGAAGCCCTTCGGGGTGTAAAGCTCT
TTCGGCAGGGAAGAAAGCTGACGGTACCTGCAGAAGCAGCTGCGGCTAACTACGTGCCAGCAGCCGCGGTAATACGTAGG
CAGCGAGCGTTGTTCGGAGTTACTGGGCGTAAAGGGTGCGTAGGCGGTTttttAAGTCTGGTGTGAAATCtctcGGCTCA
ACCGGGAGGGTGCGCCGGAAACTGAAAGGCTGGAGTGCGGGAGAGGAGAGTGGAATTCCCGGTGTAGCGGTGAAATGCGT
AGATATCGGGAGGAACACCTGCGGTGAAGACGGCTctctGGACCGTAACTGACGCTGAGGCACGAAAGCGTGGGTAGCAA
ACAGG
>OTU_724
TGGGGAATCTTGCGCAATGCGCGAAAGCGTGACGCAGCAACGCCGCGTGGgggAAGACGGCCTTCGGGTTGTAAACCCCT
TTCAGGAGGGACGAAGGTTCGCCGGTGAATAGCCGAGCGGATTGACGGTACCTCCAGAAGAAGCTCCGGCTAACTACGTG
CCAGCAGCCGCGGTAATACGTAGGGAGCAAGCGTTGTCCGGAATCATTGGGCGTAAAGCGCACGTAGGCGGCCCTGTAAG
TCCGCTGTGAAAGTCAAAGGCTCAACCTTTGAAAGCCGGTGGATACTGCAGGGCTAGAGTCCGGAAGAGGCGAGTGGAAT
TCCTGGTGTAGCGGTGGAATGCGCAGATATCAGGAGGAACACCAATAGCGAAGGCAGCTCGCTGGGACGGTACTGACGCT
AAGGTGCGAAAGCGTGGGGAGCGAACAGG
>OTU_725
TGGGGAATTTTGGACAATGGgggCAACCCTGATCCAGCCATGCCGCGTGAGTGAAGAAGGCCTTCGGGTTGTAAAGCTCT
TTCGGTGGGAACGAAACGGGCACGGCTAATATCCGTGTTCAATGACGGTACTCACAGAAGAAGCACCGGCTAACTACGTG
CCAGCAGCCGCGGTAATACGTAGGGTGCGAGCGTTAATCGGAATTACTGGGCGTAAAGCGTGCGTAGGCGGTTGCACAAG
CTTGATGTGAAAGCCCCGGGCTTAACCTGGGAATGGCATTGAGGACTGtgtgGCTTGAGTGCGGCAGAGGGAGGTGGAAT
TCCAGGTGTAGCAGTGAAATGCGTAGAGATCTGGAGGAACACCGATGGCGAAGGCAGCCTCCTGGGCCGACACTGACGCT
GAGGGCACGAAAGCGTGGGGAGCAAACAGG
>OTU_726
TGGGGAATATTGCACAATGGGCGAAAGCCTGATGCAGCAATGCCGCGTgtgtgAAGAAGGCCTGCGGGTTGTAAAGCACT
TTCGGTAGGGAAGATTATGACGGTACCTACAGAAGAAGCACCGGCTAACTCCGTGCCAGCAGCCGCGGTAATACGGAGGG
TGCAAGCGTTAATCGGAATTACTGGGCGTAAAGCgcgcgTAGGCGGTTTTGTAAGTCGGATGTGAAAGCCCCGGGCTTAA
CCTGGGAATTGCATTCGATACTGCGTGACTAGAGTATGGTAGAGGGAAGCGGAATTCCGGGTGTAGCGGTGAAATGCGTA
GATATCCGGAGGAACACCAGTGGCGAAGGCGGCTTCCTGGACCAATACTGACGCTGAGGCGCGAAAGCGTGGGGAGCAAA
CAGG
>OTU_727
TAGGGAATCTTGCGCAATGAGCGAAAGCTTGACGCAGCGACGCCGCGTGCGGGATGAAGGCCCTCGGGTCGTAAACCGCT
TTCAGCAGGGACGAAATTGACGGTACCTGCAGAAGAAGGCCGGCCAACTACGTGCCAGCAGCCGCGGTAATACGTAGGGG
CCAAGCGTTGTCCGGATTTATTGGGCGTAAAGAGCTCGTAGGCGGTTCGGCAAGTCGACGGTGAAATCTCCACGCTCAAC
GTGGAGGGGTCCGTCGATACTGCTGTGACTCGAGTCCGGTAGGGGAGTGTGGAATTCCCGGTGTAGCGGTGAAATGCGCA
GAGATCGGGAGGAACACCCGTAGCGAAGGCGGCACTCTGGGCCGGTACTGACGCTGAGGAGCGAAAGCGTGGGGAGCAAA
CAGG
>OTU_728
TAGGGAATCTTGCGCAATGGGCGAAAGCCTGACGCAGCGACACCGCGTGAGGGATGACGGCCCTCGGGTTGTAAACCTCT
TTCGGCAGGGACGAAGCGATCGTGACGGTACCTGCAGAAGAAGCTCCGGCTAACTACGTGCCAGCAGCCGCGGTAAGACG
TAGGGAGCGAGCGTTGTCCGGATTCATTGGGCGTAAAGAGCgcgcAGGCGGTTTGGTAAGTCGGATGTGAAAACCCGGGG
CTCAACCCCGGGCGTGCATCTCGATACTGCCCGACTAGAGGTAGGTAGGGGAGATCGGAATTCCTGGTGTAGCGGTGAAA
TGCGCAGATATCAGGAGGAACACCGGTGGCGAAGGCGGATCTCTGGGCCTTACCTGACGCTCAGGCGCGAAAGCTAGGGG
AGCGAACAGG
>OTU_729
TGGGGAATATTGGGCAATGGGCGCAAGCCTGACCCAGCGACGCCGCGTGGGTGATGAAGGCCTTCGGGTCGTAAAGCCCT
GTCGGGAGGAAAGAACGATCTTGGggggAATATCCCCAGGGTGTGACGGTACCTCCGAAGGAAGCACCGGCCAATTCCGT
GCCAGCAGCCGCGGTAAGACGGAAGGTGCAAGCGTTGCTCGGAATCACTGGGCGTAAAGGGTGCGTAGGCGGCTTCTTAA
GTCCGGTGTGAAAGCCCAGGGCTCAGCCCTGGAAGCGCACTAGAAACTGGGGAGCTTGAGTACCGGAGGGGAGAGTGGAA
TTCCTGGTGTAGCGGTGAAATGCGTAGATATCAGGAGGAATACCGGTGGCGAAAGCGACTctctGGACGGTTACTGACGC
TGAGGCACGAAAGCGTGGGGAGCAAACAGG
>OTU_730
TGGGGAATTTTGGACAATGGGCGCAAGCCTGATCCAGCAATGCCGCGTGAGTGAAGAAGGCCTTCGGGTTGTAAAGCTCT
TTTGTCAGGGAAGAAACGGCTGTGGCTAATATCCACGGCTAATGACGGTACCTGAAGAATAAGCACCGGCTAACTACGTG
CCAGCAGCCGCGGTAATACGTAGGGTGCAAGCGTTAATCGGAATTACTGGGCGTAAAGCGTGCGCAGGCGGTTTTGTAAG
TCTGACGTGAAATCCCCGGGCTTAACCTGGGAATTGCGTTGGAGACTGCAAGGCTAGAATCTGGCAGAGGggggTAGAAT
TCCACGTGTAGCAGTGAAATGCGTAGAGATGTGGAGGAACACCGATGGCGAAGGCAGCCcccTGGGTCAAGATTGACGCT
CATGCACGAAAGCGTGGGGAGCAAACAGG
>OTU_731
TGGGGAATCTTGCGCAATGGGCGAAAGCCTGACGCAGCAACGCCGCGTGGgggATGAAGGCTCTCGGGTTGTAAACCCCT
TTCAGCAGGGACGATTGTGACGGTACCTGCAGAAGAAGCCCCGGCCAACTACGTGCCAGCAGCCGCGGTAACACGTAGGg
ggCGAGCGTTGTCCGGATTTATTGGGCGTAAAGAGCTCGTAGGCGGCTCGGTAAGTCGGGTGTGAAAACTCGGGGCTCAA
CCCCGAGACGCCACTCGATACTGCTGTGGCTTGAGTCCGGTAGGGGAGCGTGGAATTCCTGGTGTAGCGGTGAAATGCGC
AGATATCAGGAGGAACACCAGTGGCGAAGGCGGCGCTCTGGGCCGGTACTGACGCTGAGGAGCGAAAGCGTGGGGAGCAA
ACAGG
>OTU_732
TAAGGAATATTGGTCAATGGACGCAAGTCTGAACCAGCCATGCCGCGTGGAGGATGAAGGCCCTCTGGGTTGTAAACTTC
TTTTCTTTGGGACGAAACCCCTATTTCTATGGGGACTGACGGTACCAGAGGAATAAGCACGGCTAACTCCGTGCCAGCAG
CCGCGGTAATACGGAGGGTGCAAGCGTTATCCGGATTCACTGGGTTTAAAGGGAGCGTAGGTGGACTTTTAAGTCAGTGG
TGAAATCTCTGGGCTTAACCCGGAAACTGCCATTGATACTATTAGTCTTGAATTCTCTGGAGGTAAGCGGAATATGTCAT
GTAGCGGTGAAATGCTTAGATATGACATAGAACACCCATTGCGAAGGCAGCTTACTACGGAGACATTGACACTGAGGCTC
GAAAGCGTGGGGATCAAACAGG
>OTU_733
TGGGGAATATTGGGCAATGGAGGGAACTCTGACCCAGCAACGCCGCGTGAATGATGAAGGTCTTCGGATTGTAAAGTTCT
GTGACGGgggACGAAGAAAGTGACGGTACCCCGAAAGCAAGCTACGGCTAACTACGTGCCAGCAGCCGCGGTAATACGTA
GGTAGCAAGCGTTGTCCGGAATGACTGGGCGTAAAGGGTGCGTAGGTGGCTGGGCAAGTTGGTAGTGAAATTCCGGGGCT
TAACTCCGGCGCTACTACCAAGACTGTTCAGCTTGAGTACAGGAGAGGTAAGTGGAATTCCTAGTGTAGCGGTGGAATGC
GTAGATATTAGGAGGAACACCGGTGGCGAAAGCGACTTACTGGCCTGCAACTGACACTGAGGCACGAAAGCGTGGGGAGC
AAACAGG
>OTU_734
TGAGGAATATTGCCCAATGGAGGAAACTCTGAGGCAGCAACGCCGCGTGAACGATGACGGCCTCGGGTTGTAAAGTTCTT
TTCTCAGGGAAGATGATGACGGTACCTGAGGAATAAGTCCCGGCTAACTACGTGCCAGCAGCCGCGGTAAAACGTAGGGG
ACAAGCGTTATCCGGATTTACTGGGCGTAAAGCGCCCGTAGGCGGTTGGATAAGTTGGACGTGAAAGCTCCCGGCTTAAC
TGGGAGAGGCCGTTCAAAACTGTTTGACTAGAGTAAGGAAGAGGAGAGCGGAATTCCCGGTGTAGTGGTGGAATGCGTAG
ATATCGGGAGGAACACCAGTGGCGAAAGCGGCTctctGGTCCTAAACTGACGCTGAGGGGCGAAAGCGTGGGGAGCGAAC
GGG
>OTU_735
TGGGGAATCTTGCGCAATGCGCGAAAGCGTGACGCAGCAACGCCGCGTGGgggAAGACGGCCTTCGGGTTGTAAACCCCT
TTCAGGAGGGACGAAGCTCGTCCGGTGAATAGCCGGCGCGAGTGACGGTACCTCCACAAGAAGCCCCGGCTAACTACGTG
CCAGCAGCCGCGGTAATACGTAGGgggCTAGCGTTGTCCGGAATCATTGGGCGTAAAGCGCGTGTAGGCGGCTCAGTCAG
TCTGCTCTGAAAGTCCGAGGCTCAACCTCGGGATGCGGGTGGATACTGCTGGGCTAGAGTGCGGAAGAGGCGAGTGGAAT
TCCTGGTGTAGCGGTGAAATGCGCAGATATCAGGAGGAACACCAATTGCGAAGGCAGCTCGCTGGGACGTTACTGACGCT
GAGACGCGAAAGCGTGGGGAGCAAACAGG
>OTU_736
TGGGGAATCTTGCGCAATGGGCGAAAGCCTGACGCAGCGACGCCGCGTGAGCGATGAAGGCCTCGGGTTGTAAAGCTCTG
TGGGGAGGGACGAATAAGGGTCGGCTAATACTCGGCCCGATGACGGTACCTCCTTAGCAAGCACCGGCTAACTCTGTGCC
AGCAGCCGCGGTAAGACAGAGGGTGCAAACGTTGTTCGGAATTACTGGGCGTAAAGCGCGTGTAGGCGGCTATGCAAGTC
GGGTGTGAAATCCCACGGCTCAACCGTGGAAGTGCACTCGAAACTACGTAGCTGGAGTTCTGGAGAGGAAGGTGGAATGC
TCGGTGTAGAGGTGAAATTCGTAGATATCGAGTGGAACACCGGTGGCGAAGGCGGCCTTCTGGACAGAAACTGACGCTGA
GACGCGAAAGCGTGGGGAGCAAACAGG
>OTU_737
TGGGGAATATTGGACAATGGGCGAAAGCCTGATCCAGCCACGCCGCGTGAGTGATGAAGGCCTTCGGGTCGTAAAGCTCT
GTGGGGAGGGACGAACGTCCCCGTGAAGAACGGggggTGACGGTACCTCCTTAGCAAGCACCGGCTAACTTCGTGCCAGC
AGCCGCGGTAATACGAAGGGTGCAAACGTTGCTCGGAATCATTGGGCGTAAAGCGCACGTAGGCGGCGATCTAAGTCGGA
TGTGAAATCCCTCGGCTCAACCGAGGACGTGCATCCGAAACTGGATTGCTCGAGTATGGAAGAGGGTCGCGGAATTCTCG
GTGTAGAGGTGAAATTCGTAGATATCGGGAGGAACACCAGTGGCGAAGGCGGCGACCTGGGCCAATACTGACGCTGAGGT
GCGAAAGCGTGGGGAGCAAACAGG
>OTU_738
TGGGGAATATTGCACAATGGgggAAACCCTGATGCAGCGACGCCGCGTGAAGGAAGAAGTATCTCGGTATGTAAACTTCT
ATCAGCAGGGAAGATAATGACGGTACCTGACTAAGAAGCCCCGGCTAACTACGTGCCAGCAGCCGCGGTAATACGTAGGg
ggCAAGCGTTATCCGGATTTACTGGGTGTAAAGGGAGCGTAGACGGCGCAGCAAGTCTGATGTGAAAGGCAGGGGCTTAA
CCCCTGGACTGCATTGGAAACTGCTGTGCTTGAGTGCCGGAGGGGTAAGCGGAATTCCTAGTGTAGCGGTGAAATGCGTA
GATATTAGGAGGAACACCAGTGGCGAAGGCGGCTTACTGGACGGTAACTGACGTTGAGGCTCGAAAGCGTGGGGAGCAAA
CAGG
>OTU_739
TGGGGAATCTTGCACAATGGgggAAACCCTGATGCAGCGACGCCGCGTGAGTGATGAAGCCCTTCGGGGTGTAAAGCTCT
TTCGACGGGAACGATTATGACGGTACCCGGAGAAGAAGCTGCGGCTAACTACGTGCCAGCAGCCGCGGTAATACGTAGGC
AGCAAACGTTGTTCGGAATTACTGGGCGTAAAGAGTgtgtAGGCGGTTCCGTGTGATTGGTGTGAAATCTCCCGGCTTAA
CTGGGAGGGTGCGCCGATAACTGCGGGGCTTGAGTATTGGAGAGGAGAGCGGAATTCCTGGTGTAGCGGTGAAATGCGTA
GATATCAGGAGGAACACCGGTGGTGTAGACGGCTctctGGACAATCACTGACGCTGAGACACGAAAGCGTGGGGAGCAAA
CAGG
>OTU_740
TGGGGAATCTTGCGCAATGGGCGAAAGCCTGACGCAGCGACGCCGCGTGCGGGATGAAGGCCTTCGGGTTGTAAACCGCT
GTCGGGAGGGACGAAGATCTGACGGTACCTCCAAAGGAAGCACCGGCTAACTCCGTGCCAGCAGCCGCGGTAATACGGAG
GGTGCGAGCGTTGTCCGGAATCACTGGGCGTAAAGGGCGCGTAGGCGGCGCGGTAAGTAGGgggTGAAATCCTGCGGCTC
AACCGCAGCATTGCCTTCTAGACTGCCGTGCTCGAGCACAGTAGAGGCAGACGGAATTCCCGGTGTAGCGGTGGAATGCG
TAGAGATCGGGAAGAACACCGGTGGCGAAGGCGGTCTGCTGGGCTGTTGCTGACGCTGAGGCGCGACAGCGTGGGGAGCA
AACAGG
>OTU_741
TAAGGAATATTGGTCAATGGGCGCAAGCCTGAACCAGCCATGCCGCGTGAGGGATGAAGGTCCTCTGGATTGTAAACCTC
TTTTATCAGGGAAGAAATGTCCTGTTTCTACGGGATTTGACGGTACCTGAGGAATAAGCACCGGCTAACTCCGTGCCAGC
AGCCGCGGTAATACGGAGGGTGCAAGCGTTATCCGGATTTACTGGGTTTAAAGGGTGCGTAGGCGGGCCTGTAAGTCAGT
GGTGAAATCCTCCGACCCAATCGGAGAACTGCCATTGATACTATAGGCCTTGAATACAGTTGAGGTGGGCGGAATGTGTC
GTGTAGCGGTGAAATGCTTAGATATGACACAGAACACCGATTGCGAAGGCAGCTCGCTAAACTGTGATTGACGCTGAGGC
ACGAAAGCGTGGGGATCAAACAGG
>OTU_742
TGGGGAATATTGGGCAATGGCCGAAAGGCTGACCCAGCGACGCCGCGTGTGGGAGGAAGCCCTTCGGGGTGTAAACCACT
GTCAGGAGGGACGAAAGAGTTCGCGGTGAATAATCGCGAGCAGTGACGGTACCTTCAAAGGAAGCACCGGCTAACTCTGT
GCCAGCAGCCGCGGTAATACAGAGGGTGCAAGCGTTGTTCGGAATTACTGGGCGTAAAGCgcgcgcAGGCGGGTCCTGTA
AGTCGGAAGTGAAATTTCGGAGCTCAACTCCGAAGCTGCTTCTGATACTGCGGATCTAGGGACCGGTAGAGGCTGGTAGA
ATTGCAGGTGTAGCGGTGGAATGCGTAGAGATCTGCAAGAATACCCGTGGC
>OTU_743
TAAGGAATATTGGTCAATGGGCGCAAGCCTGAACCAGCCATGCCGCGTGCAGGAAGACGGCCCTACGGGTTGTAAACTGC
TTTTATTCGGGAATAAACCCTTCTACGTGTAGGAGGCTGAATGTACCGAAGGAATAAGGATCGGCTAACTCCGTGCCAGC
AGCCGCGGTAATACGGAGGATCCAAGCGTTATCCGGATTTATTGGGTTTAAAGGGTGCGTAGGCGGCTTATTAAGTCAGG
GGTGAAAGACGGTGGCTCAACCATCGCAGTGCCTTTGATACTGATGAGCTTGAATACACTTGAGGTAGGCGGAATGTGAC
AAGTAGCGGTGAAATGCATAGATATGTCACAGAACACCAATTGCGAAGGCAGCTTACTAAAGTGTTATTGACGCTGAGGC
ACGAAAGCGTGGGGATCAAACAGG
>OTU_744
TCGAGAGGCTTCGGCAATGGgggAAACCCTGACCGAGCGACGCCGCGTGGGCGATGAAGCTCTTCGGAGTGTAAAGCCCT
GCCTATCGGGAAGAAACGCCGGGAGACGAATAGCCTTCCGGCTTGACGGTACCGATAGAGAAAGCTCCGGCTAACTCCGT
GCCAGCAGCCGCGGTAATACGGggggAGCAAACGTTGTTCGGAATCACTGGGCGTAAAGGGCGCGTAGGCGGCCGTGTAA
GTGGGGTGTGAAAGCCTCTGGCTCAACCAGAGAAATGCACTCCATACTGCTCGGCTTGAGTATCGGAGAGGAAAGTGGAA
TTCCCGGTGTAGCGGTGAAATGCGTAGATATCGGGAGGAACACCAGTGGCGAAGGCGACTTTCTGGCCGAATACTGACGC
TAAGGCGCGAAAGCTAGGGGAGCGAACGGG
>OTU_745
TGGGGAATCTTGCGCAATGGGCGAAAGCCTGACGCAGCGACGCCGCGTGGgggATGAAGCTTCTCGGAGTGTAAACCCCT
TTCGACCTAGAAGAAATGCCCCGCAAGGGGAACTGACAGTATAGGGAGAAGAAGCCCCGGCTAACTACGTGCCAGCAGCC
GCGGTAAGACGTAGGgggCCAGCGTTGCTCGGAATTACTGGGCGTAAAGGGTTCGTAGGCGGTGCGGCAAGTCCGGAGTG
AAATCTCCCGGCTCAACTGGGAGGCTGCTTTGGAAACTGCTGTGCTGGAGTGTGGGAGAGGCGCGTGGAATTGCAGGTGT
AGCGGTGAAATGCGTAGATATCTGCAGGAACACCAGAGGCGAAAGCGGCgcgcTGGACCATAACTGACGCTGAGGAACGA
AAGCTAGGGGAGCAAACAGG
>OTU_746
TGAGGAATATTGGTCAATGGGCGTAAGCCTGAACCAGCCAAGTCGCGTGAGGGATGAAGGTTCTATGGATCGTAAACCTC
TTTTATAAGGGAATAAAGTGCGGGACGTGTCCCGTTTTGTATGTACCTTATGAATAAGGATCGGCTAACTCCGTGCCAGC
AGCCGCGGTAATACGGAGGATCCGAGCGTTATCCGGATTTATTGGGTTTAAAGGGTGCGTAGGCGGCCTTTTAAGTCAGC
GGTGAAAGTCTGTGGCTCAACCATAGAATTGCCGTTGAAACTGGggggCTTGAGTATGTTTGAGGCAGGCGGAATGCGTG
GTGTAGCGGTGAAATGCTTAGATATCACGCAGAACCCCGATTGCGAAGGCAGCCTGCCAAGCCATGACTGACGCTGATGC
ACGAAAGCGTGGGGATCAAACAGG
>OTU_747
TAGGGAATCTTGGACAATGGGCGAAAGCCTGATCCAGCGACGCCGCGTGGgggACGAAGGCCCTCGGGTTGTAAACCCCT
GTTGTTGGGAAAGAAGCCGGCCGCAAGGCCGGTGACGGTACCCAACGAGGAAGCCCCGGCTAACTACGTGCCAGCAGCCG
CGGTAAGACGTAGGgggCGAGCGTTATCCGGATTCACTGGGCGTAAAGGGCgcgcAGGCGGCTACGTAAGTCCGGCGTGA
AATCCCACGGCTCAACTGTGGAACTGCGTCGGATACTGCGTTGGCTTGAGGATGGTAGAGGCCATTAGAACTAGCGGTGT
AGCGGTGAAATGCGCAGATATCGCTAGGAATGCCGGTGGCGAAGGCGGATGGCTGGGCCACTCCTGACGCTGAGGCGCGA
AAGCTAGGGGAGCGAACCGG
>OTU_748
TAGGGAATCTTCCGCAATGGACGAAAGTCTGACGGAGCAACGCCGCGTGAGCGATGAAGGCCTTCGGGTCGTAAAGCTCT
GTTGTTAGGGAAGAACAAGTACGAGAGTAACTGCTCGTACCTTGACGGTACCTAACCAGAAAGCCCCGGCTAACTACGTG
CCAGCAGCCGCGGTAATACGTAGGgggCAAGCGTTGTCCGGAATTATTGGGCGTAAAGGGCTCGTAGGCGGTTTCTTAAG
TCTGATGTGAAAGCCCACAGCTCAACTGTGGAGGGTCATTGGAAACTGGGGAACTTGAGTGCAGAAGAGGAGAGTGGAAT
TCCACGTGTAGCGGTGAAATGCGTAGATATGTGGAGGAACACCAGTGGCGAAGGCGACTctctGGTCTGTAACTGACGCT
GAGGAGCGAAAGCGTGGGGAGCAAACAGG
>OTU_749
TGGgggATATTGCGCAATGGGCGAAAGCCTGACGCAGCGACGCCGCGTGGGTGATGAAGGCCTTCGGGTCGTAAAGCCCT
GTCGAGGGGAACGAAACGGCTCCGACCTAACACGTCGGGGCCCTGACGGTACCCCTAAAGGAAGCACCGGCTAACTCCGT
GCCAGCAGCCGCGGTAATACGGAGGGTGCAAGCGTTGTTCGGAATCACTGGGCGTAAAGGGCGTGTAGGCGGCCGGCTAA
GTCTGATGTGAAAGCCCGGGGCTCACCcccGGAAGGGCATTGGATACTGGCAGGCTCGAGTCCCGGAGAGGAGGGTGGAA
TTCCTGGTGTAGCGGTGAAATGCGTAGATATCAGGAGGAACACCGGTGGCGAAGGCGTCCCTCTGGACGGTGACTGACGC
TGAGACGCGAAAGCGTGGGGAGCAAACAGG
>OTU_750
TGGGGAATATTGGACAATGGGCGAAAGCCTGATCCAGCCATGCCGCGTGAGTGATGAAGGCCCTAGGGTTGTAAAGCTCT
TTCGGCGGGGACGATAATGACGGTACCCGCAGAAGAAGCCCCGGCTAACTTCGTGCCAGCAGCCGCGGTAATACGAAGGg
ggCAAGCGTTGCTCGGAATCACTGGGCGTAAAGGGCGCGTAGGCGGGCGTCTAAGTCAGGGGTGAAATCCCGAGGCTCAA
CCTCGGAATTGCCTTTGATACTGGATGTCTCGAGACCGGAAGAGGTGAGTGGAACTGCGAGTGTAGAGGTGAAATTCGTA
GATATTCGCAAGAACACCAGTGGCGAAGGCGGCTCACTGGTCCGGTTCTGACGCTGAGGCGCGAAAGCGTGGGGAGCAAA
CAGG
>OTU_751
TGGGGAATATTGCACAATGGgggAAACCCTGATGCAGCAACGCCGCGTGAGTGAAGAAGTATTTCGGTATGTAAAGCTCT
ATCAGCAGGGAAGAAGATGACGGTACCTGAGTAAGAAGCCCCGGCTAACTACGTGCCAGCAGCCGCGGTAATACGTAGGg
ggCAAGCGTTATCCGGATTTACTGGGTGTAAAGGGAGCGTAGACGGTGAGACAAGTCTGAAGTGAAAGCCCGGGGCTCAA
CCCCGGGACTGCTTTGGAAACTGCCTGACTGGAGTGCTGGAGAGGCAAGCGGAATTCCTAGTGTAGCGGTGAAATGCGTA
GATATTAGGAAGAACACCAGTGGCGAAGGCGGCTTGCTGGACAGTAACTGACGTTGAGGCTCGAAAGCGTGGGGAGCAAA
CAGG
>OTU_752
TGAGGAATATTGGTCAATGGACGAGAGTCTGAACCAGCCAAGTAGCGTGAAGGATGACTGCCCTATGGGTTGTAAACTTC
TTTTATATGGGAATAAAGTGAGCCACGTGTGGCTTtttGTATGTACCATACGAATAAGGATCGGCTAACTCCGTGCCAGC
AGCCGCGGTAATACGGAGGATCCGAGCGTTATCCGGATTTATTGGGTTTAAAGGGAGCGTAGGCGGACTATTAAGTCAGC
TGTGAAAGTTTGCGGCTCAACCGTAAAATTGCAGTTGATACTGGTCGTCTTGAGTGCAGTAGAGGTAGGCGGAATTCGTG
GTGTAGCGGTGAAATGCTTAGATATCACGAAGAACTCCGATTGCGAAGGCAGCTTACTGGACTGTAACTGACGCTGATGC
TCGAAAGTGTGGGTATCAAACAGG
>OTU_753
TGGGGAATCTTGCGCAATGGTCGAAAGACTGACGCAGCGACGCCGCGTGCGGGAGGAAGCTCTTCGGGGTGTAAACCGCT
GTTGCCCGGAACGAAACTCACCTTTCGAGGTGATTGACGGTACCGGGTGAGGAAGCGCCGGCTAACTCTGTGCCAGCAGC
CGCGGTAATACAGAGGGCGCGAGCGTTGTCCGGAATCACTGGGCGTAAAGGGCGCGTAGGTGGCGGCATAAGGCCGTGGT
GAAAGTCCGGGGCTCAACTCCGGATCGGCCATGGCGACTGTGTCGCTGGGGCACCGTAGAGGCAGATGGAATTCCGGGTG
TAGCGGTGGAATGCGTAGAGATCCGGAAGAACACCAGTGGCGAAGGCGGTCTGCTGGGCGGTGGGCTCGTGAGAGTCCAA
TAGCCGACACTGAGGCGCGACAGCGTGGGGAGCAAACAGG
>OTU_754
TGGGGAATATTGCACAATGGgggAAACCCTGATGCAGCGACGCCGCGTGAGCGAAGAAGTATTTCGGTATGTAAAGCTCT
ATCAGCAGGGAAGAAAATGACGGTACCTGAGTAAGAAGCTCCGGCTAAATACGTGCCAGCAGCCGCGGTAATACGTATGG
AGCAAGCGTTATCCGGATTTACTGGGCGTAAAGGGAGCGTAGGCGCCTGCCAAGTCTGATGTGAAATACCGGGGCTCAAC
CCCGGGGCTGCATTGGAAACTGGCAGGCTGGAGTGCCGGAGAGGCAGGCGGAATTCCTAGTGTAGCGGTGAAATGCGTAG
ATATTAGGAGGAACACCAGTGGCGAAGGCGGCCTGCTGGACGGTGACTGACGCTGAGGCTCGAAAGCGTGGGGAGCAAAC
AGG
>OTU_755
TGAGGAATATTGCGCAATGGGCGAAAGCCTGACGCAGCGACGCCGCGTGGAGGATGAAGGTCTTCGGATTGTAAACTCCT
GTCGAGTGGGACGAATGCCGTGAGGGTGAATACCCCTCGCGGTTGACGGTACCGCTGGAGGAAGCCCCGGCTAACTCCGT
GCCAGCAGCCGCGGTAATACGGAGGgggCAAGCGTTGTTCGGAATCATTGGGCGTAAAGGGCGTGTAGGCGGTCGATCAA
GTCGGAGGTGAAATCCCTCGGCTCAACTGAGGAATTGCCTTCGATACTGTTCGGCTTGAGTCCTGGAGAGGGTAGCGGAA
TTCCCGGTGTAGCGGTGAAATGCGTAGAGACCGGGAAGAACACCAGTGGCGAAGGCGGCTACCTGGACAGGTACTGACGC
TAACAGCGCGAAAGCTAGGGGAGCAAACAGG
>OTU_756
TGGGGAATTTTGCGCAATGGGCGAAAGCCTGACGCAGCAACGCCGCGTGAAGGATGAAATCCTTCGGGATGTAAACTTCG
CAAACCTGGGAAGAACAAAATGACGGTACCAGGTGTAAGCCACGGCTAACTCTGTGCCAGCAGCCGCGGTAATACAGAGG
TGGCAAGCGTTGTTCGGAATTACTGGGCGTAAAGCGCGTGTAGGCGGCTCTTCAAGTCAGGCGTGAAAGCCCCGGGCTCA
ACTCGGGAACTGCGCTTGATACTGTCGAGCTAGAGTGTGGAAGGGGCGATTGGAATTCCGTgtgtAGCGGTGAAATGCGT
AGATATACGGAGGAACACCAGAGGCGAAGGCGGATCGCTGGGCCAACACTGACGCTGAGACGCGAAAGCTAGGGTAGCAA
ACGGG
>OTU_757
TGGGGAATCTTGCACAATGGgggAAACCCTGATGCAGCGACGCCGCGTGAGCGATGAAGCCCTTCGGGGTGTAAAGCTCT
TTTGGCGGGGAAAATTATGATGGTACCCGCTGAATAAGCTGCGGCTAACTACGTGCCAGCAGCCGCGGTAATACGTAGGC
AGCAAGCGTTGTTCGGAATTACTGGGCGTAAAGCGTgtgtAGGCGGTTGGGTAAGTCTGGTGTGAAATCTCCTGGCTCAA
CTGGGAGGGTGCGCCGGAAACTGCCTGGCTAGAGTGCGGAAGAGGAGAGTGGAATTCCCGGTGTAGCGGTGAAATGCGTA
GATATCGGGAGGAACACCTGTGGCGAAAGCGGCTctctGGACCGTAACTGACGCTGAGACACGAAAGCGTGGGTAGCAAA
CAGG
>OTU_758
TGGGGAATCTTGCGCAATGGGCGAAAGCCTGACGCAGCGACGCCGCGTGGGTGACGAAGGCCTTCGGGTTGTAAAGCCCT
GTGGGGCGGGACGAACACCGCCGGGTCGAATAGGCCCGGTGGCTGACGGTACCGCCTTAGCAAGCACCGGCTAACTCTGT
GCCAGCAGCCGCGGTAAGACAGAGGGTGCAAACGTTGCTCGGAATTACTGGGCGTAAAGCGCGTGTAGGCGGTGCCGCAC
GTCCGATGTGAAAGCCCGGGGCTCAACCCCGGAAGTGCATTGGATACGACGGCGCTGGAGGCCTGAAGAGGAGGGCGGAA
TTCCCGGTGTAGAGGTGAAATTCGTAGATATCGGGAGGAACACCAGTGGCGAAGGCGGCTctctGGACAGGTTCTGACGC
TGAGACGCGAAAGCGTGGGTAGCAAACAGG
>OTU_759
TGAGGAATATTGGTCAATGGGCGCAAGCCTGAACCAGCCATGCCGCGTGCAGGATTAAGGCCCTATGGGTTGTAAACTGC
TTTTGTACGGGAAGAAACAGTGCTTCGTGAAGCACCTTGACGGTACCGTAAGAATAAGGATCGGCTAACTCCGTGCCAGC
AGCCGCGGTAATACGGAGGATCCAAGCGTTATCCGGAATCATTGGGTTTAAAGGGTCCGTAGGCGGGCCTGTAAGTCAGT
GGTGAAATCTTTCGGCTCAACCGGAAAATTGCCATTGATACTGCAGGCCTTGAATTATTGGGAAGTAACTAGAATATGTA
GTGTAGCGGTGAAATGCTTAGATATTACATGGAATACCGATTGCGAAGGCAGGTTACTATCAATatatTGACGCTGATGG
ACGAAAGCGTGGGGAGCGAACAGG
>OTU_760
TGGGGAATATTGGACAATGGggggAACCCTGATCCAGCCATGCCGCGTgtgtgAAGAAGGCCCTCGGGTTGTAAAGCACT
TTCAGTGAGGAAGAACGCCTGGTGGTTAATACCCATCAGGAAAGACATCACTCACAGAAGAAGCACCGGCTAACTCCGTG
CCAGCAGCCGCGGTAATACGGAGGGTGCGAGCGTTAATCGGAATTACTGGGCGTAAAGCgcgcgTAGGTGGCTTGATAAG
CCGGTTGTGAAAGCCCCGGGCTCAACCTGGGAACGGCATCCGGAACTGTCAGGCTAGAGTGCAGGAGAGGAAGGTAGAAT
TCCCGGTGTAGCGGTGAAATGCGTAGAGATCGGGAGGAATACCAGTGGCGAAGGCGGCCTTCTGGACTGACACTGACACT
GAGGTGCGAAAGCGTGGGTAGCAAACAGG
>OTU_761
TGGGGAATTTTGCGCAATGGgggAAACCCTGACGCAGCAACGCCGCGTGGACGATGAAGCTTCTTGGAGTGTAAAGTCCT
TTCGGCAGGGAAGAATCCCCGCAAGGGGTTGACGGTACCTGAAGAAGAAGCCCCGGCTAACTCCGTGCCAGCAGCCGCGG
TAATACGGggggggCGAGCGTTGTTCGGAATCATTGGGCGTAAAGGGTGCGTAGGTGGTGCTGTAAGTCTGACGTGAAAT
CTCTGGGCTTAACCCAGAATCCGCGCCAGGAACTGCAGTGCTCGAGTGTGGGAGAGGAGAGTGGAATTCCCGGTGTAGCG
GTGAAATGCGTAGATATCGGGAGGAACACCCGTGGCGAAGGCGGCTctctGGACCATAACTGACACTGAGGCACGAAAGC
CGGgggAGCAAACAGG
>OTU_762
TGAGGAATCTTGCGCAATGGGCGAAAGCCTGACGCAGCGACGCCGCGTGAGGGATGAAGGCCTTCGGGTCGTAAACCTCT
GTCAGGggggAAGAACCcccGGTCGGTGAACAACCGCCCGGGCTGACGGTACCcccAGAGGAAGCACCGGCTAACTCCGT
GCCAGCAGCCGCGGTAAGACGGAGGGTGCAAACGTTGTTCGGAATCACTGGGCGTAAAGGGCGCGTAGGCGGACCTGTAA
GTCGGGAGTGAAAACTCGGGGCTCAACTCCGAGCCTGCTTCTGAAACTGCGGGTCTTGAGGACCGGAGAGGAGAGCGGAA
TTCCTGGTGTAGCGGTGGAATGCGTAGATATCAGGAAGAACACCGGCGGCGAAGGCGGCTctctGGGCGGTTCCTGACGC
TGAGGCGCGAAAGCTGGgggAGCAAACAGG
>OTU_763
TGGGGAATATTGGACAATGGGCGCAAGCCTGATCCAGCCATGCCGCGTGAGTGATGAAGGCCTTCGGGTCGTAAAGCTCT
GTGGGGAGGGACGAAACACCTCGACCTAATACGTCGAGGTTTGACGGTACCTCCTTAGCAAGCACCGGCTAACTCCGTGC
CAGCAGCCGCGGTAATACGGAGGGTGCAAACGTTGCTCGGAATCATTGGGCGTAAAGCGCACGTAGGCGGCCTATCAAGT
CGGGCGTGAAAGCCCTCGGCTTAACCGAGGAAGTGCGTTCGAAACTAATAGGCTTGAGTACGGGAGAGGATCGCGGAATT
CCCGGTGTAGAGGTGAAATTCGTAGATATCGGGAGGAACACCAGTGGCGAAGGCGGCGATCTGGACCGATACTGACGCTG
AGGTGCGAAAGCGTGGGGAGCAAACAGG
>OTU_764
TGGGGAATCTTGCACAATGGgggCAACCCTGATGCAGCGACGCCGCGTGAGCGATGAAGCCCTTCGGGGTGTAAAGCTCT
TTCGGCAGGAACGATTATGACGGTACCTGAAGAAGAAGCTGCGGCTAACTACGTGCCAGCAGCCGCGGTAATACGTAGGC
AGCGAGCGTTGTTCGGAGTTACTGGGCGTAAAGAGTGCGTAGGCGGTGCTCTAAGTCTGGTGTGAAATCTCCCGGCTCAA
CTGGGAGGGTGCGCCGGAAACTGGAGTGCTCGAGTGTGGGAGAGGCAGGCGGAATTCCTGGTGTAGCGGTGAAATGCGTA
GATATCAGGAGGAACACCTGTGGTGTAGGCAGCTTGCTGGACCACCACTGACGCTGAGGCACGAAAGCGTGGGGAGCAAA
CAGG
>OTU_765
CGGGGAATATTGCACAATGGGCGAAAGCCTGATGCAGCGACGCCGCGTGGgggATGAAGGCTCTCGGGTCGTAAACCCCT
TTCAGCAGGGACGAATTCAGACGGTACCTGCAGAAGAAGCTCCGGCCAACTACGTGCCAGCAGCCGCGGTAACACGTAGG
GAGCAAGCGTTGTCCGGATTTATTGGGCGTAAAGAGCTCGTAGGCGGTTCGATAAGTCAGGTGTGAAAACTCTGGGCTCA
ACTCAGAGACGCCACTTGATACTGTCGTGACTGGAGTCTGGTAGGGGAGTGTGGAATTCCCGGTGTAGCGGTGAAATGCG
CAGATATCGGGAGGAACACCAGTGGCGAAGGCGGCACTCTGGGCCAGTACTGACGCTGAGGAGCGAAAGCGTGGGGAGCG
AACAGG
>OTU_766
TGGGGAATTGTTCGCAATGGGCGCAAGCCTGACGACGCAACGCCGCGTGGAGGATGAAGGTCTTCGGATTGTAAACTCCT
GTTGATCGGGACGAAAAGCTTCGACCTAACACGTCGAAGACTGACGGTACCGGTTGAGGAAGCCACGGCTAACTCTGTGC
CAGCAGCCGCGGTAATACAGAGGTGGCAAGCGTTGTTCGGAATTACTGGGCGTAAAGGGCGCGTAGGCGGCCTTCTAAGT
CGACGTGAAAGCCCCAGGCTTAACCTGGGAACTGCGTCCGATACTGGGAGGCTTGGATTCGGGAGAGGGATGTGGAATTC
CAGGTGTAGCGGTGAAATGCGTAGATATCTGGAGGAACACCGGTGGCGAAGGCGGCATCCTGGACCGAGATCGACGCTGA
GGCGCGAAAGCTAGGGGAGCAAACGGG
>OTU_767
TAAGGAATATTGGTCAATGGCCGCAAGGCTGAACCAGCCATCCAGCGTGCAGGAAGAAGGCCCTATGGGTTGTAAACTGC
TTTTGTCAGGGAAGAAACCTCTGGATTCACTCCGGAGCTGACGGTACCTGAAGAATAAGCACCGGCTAACTCCGTGCCAG
CAGCCGCGGTAATACGGAGGGTGCAAGCGTTATCCGGAATTACTGGGTTTAAAGGGTGCGTAGGCGGCCAAGTAAGTCAG
GAGTGAAAGTTTGCGGCTCAACCGTAAAATTGCTTTTGATACTGCTTAGCTAGAATTAGGATGAGGTCAGCGGAATGTGG
CATGTAGCGGTGAAATGCATAGATATGCCATAGAACACCAATTGCGAAGGCAGCTGGCTAGACCTGGATTGACGCTGAGG
CACGAAAGCGTGGGGATCGAACAGG
>OTU_768
TAGGGAATCTTGCGCAATGGGCGAAAGCCTGACGCAGCAACGCCGCGTGCGGGATGAAGGCTCTCGGGTTGTAAACCGCT
TTTGGCAGGAACGAAAATGACGGTACCTGCAGAATAAGGTGCGGCCAACTACGTGCCAGCAGCCGCGGTGACACGTAGGC
ACCAAGCGTTGTCCGGATTTATTGGGCGTAAAGAGCTCGTAGGCGGTTCAGTAAGTCGGGTGTGAAAACTCTGGGCTTAA
CCCGGAGAGGCCACTCGATACTGCTGAACTTGAGTACGGTAGGGGAGTGGGGAATTCCTGGTGTAGCGGTGAAATGCGCA
GATATCAGGAGGAACACCGGTGGCGAAGGCGCCACTCTGGGCCGAAACTGACGCTGAGGAGCGAAAGCGTGGGTAGCAAA
CAGG
>OTU_769
TGGGGAATTGTTCACAATGGGCGCAAGCCTGATGACGCAACGCCGCGTGGgggATGAAGGTCTTCGGATTGTAAACCCCT
GTCGAACGGGACGAAAGACTCGCGAGCTAATCATCGCGAGAGTGACGGTACCGTTAAAGGAAGCCACGGCTAACTCTGTG
CCAGCAGCCGCGGTAATACAGAGGTGGCAAGCGTTGTTCGGAATTACTGGGCGTAAAGGGCGAGTAGGTGGCCTTCTAAG
TCAGACGTGAAATCCcccGGCTTAACCTGGGAACTGCGTCTGATACTGGAAGGCTTGAGTATGGGAGAGGGATGCAGAAT
TCCAGGTGTAGCGGTGAAATGCGTAGATATCTGGAGGAATACCGGTGGCGAAGGCGGCATCCTGGACCATAACTGACACT
GAATCGCGAAAGCTAGGGGAGCAAACGGG
>OTU_770
TGGGGAATTTTGGACAATGGGCGCAAGCCTGATCCAGCCATTCCGCGTGAGTGAAGAAGGCCTCGGGTTGTAAAGCTCTT
TCGCAAGGGAAGAAAACTTACTCAATAACACTGGGTGAGGCTGACGGTACCTTGATAAGAAGCACCGGCTAACTACGTGC
CAGCAGCCGCGGTAATACGTAGGGTGCGAGCGTTAATCGGAATTACTGGGCGTAAAGCGTGCGCAGGCGGTTTTGTAAGT
CAGATGTGAAAGCCCCGGGCTCAACCTGGGAACTGCGTTTGAAACTACAAGGCTAGAGTGTAGCAGAGGggggTAGAATT
CCACGTGTAGCAGTGAAATGCGTAGAGATGTGGAGGAATACCAATGGCGAAGGCAGCCcccTGGGTTAACACTGACGCTC
ATGCACGAAAGCGTGGGGAGCAAACAGG
>OTU_771
TGGGGAATTGTTCGCAATGGGCGCAAGCCTGACGACGCAACGCCGCGTGGAGGACGAGATCTTCGGGTCGTAAACTCCTG
TCGAGCGGGAAGAACGCTTCCCGGGTGAATAATCCGGGGAGGTGACGGTACCGCTAAAGGAAGCCCCGGCTAACTCCGTG
CCAGCAGCCGCGGTAATACGGggggggCAAGCGTTGTTCGGAATTACTGGGCGTAAAGGGCTCGTAGGCGGCCAACTAAG
TCGGATGTGAAATCCCCAGGCTCAACTTGGGAACTGCATCCGATACTGGATGGCTTGAATCCGGGAGAGGGATGCAGAAT
TCCAGGTGTAGCGGTGAAATGCGTAGATATCTGGAGGAATACCGGTGGCGAAGGCGGCATCCTGGACCGGCATTGACGCT
GATGAGCGAAAGCTAGGGGAGCAAACGGG
>OTU_772
TCGAGAGGCTTCGGCAATGGgggAAACCCTGACCGAGCGACGCCGCGTGGAGGATGAAGGCCCTTGGGTCGTAAACTCCT
TTCGTGGGGAAAGAATGTGTCCGGGGTGAACAATCCCGGGCATTGACGGTACCCCAAGAAGAAGCTCCGGCTAACTCCGT
GCCAGCAGCCGCGGTAATACGGggggAGCAAGCGTTGTTCGGAATCACTGGGCGTAAAGGGCGTGTAGGCGGTTCGGTAA
GTGGGATGTGAAATGCCCCGGCTCACCCGGGGACCTGCATCCCAAACTGCTGAGCTTGAGTACAGGAGAGGGTGGgggAA
TTCCAGGTGTAGCGGTGAAATGCGTAGATATCTGGAGGAACACCGGTGGCGAAGGCGCCCACCTGGCCTGCTACTGACGC
TGATGCGCGAAAGCTAGGGGAGCAAACGGG
>OTU_773
TGGGGAATCTTGCGCAATGGGCGAAAGCCTGACGCAGCGACGCCGCGTGAGTGATGAAGGCCCTAGGGTTGTAAAGCTCT
GTGGAGAGGGACGAATAAGTCGTAGCTAATACCTCCGGCGATGACGGTACCTCTTTAGCAAGCACCGGCTAACTCTGTGC
CAGCAGCCGCGGTAAGACAGAGGGTGCAAACGTTGTTCGGAATTACTGGGCGTAAAGCGCGTGTAGGCGGCTGCGCAAGT
CGGGTGTGAAAGCCCTGGGCTCAACCCAGGAAGTGCACTCGAAACTGCGTAGCTGGAGTCTCGGAGAGGGAGGCGGAATT
CTGGGTGTAGAGGTGAAATTCGTAGATATCCAGAGGAACACCGGTGGCGAAGGCGGCCTCCTGGACGAGAACTGACGCTG
AGACGCGAAAGCGTGGGGAGCAAACAGG
>OTU_774
TGGGGAATCTTGCGCAATGGGCGAAAGCCTGACGCAGCAACGCCGCGTGCGGGACAGGCCTTCGGGTTGTAAACCGCTTT
CAGCAGGGACGAAACTGACGGTACCTGCAGAAGAAGCCCCGGCCAACTACGTGCCAGCAGCCGCGGTAATACGTAGGggg
CGAGCGTTGTCCGGATTTATTGGGCGTAAAGAGCTCGTAGGCGGCTGGGCAAGTCGGGTGTGAAAACTCCAGGCTCAACT
TGGAGACGCCACTTGATACTGCCCTGGCTTGAGTCCGGTAGGGGAGCGCGGAATTCCTGGTGTAGCGGTGAAATGCGCAG
AGATCAGGAGGAACACCGGTGGCGAAGGCGGCGCTCTGGGCCGGCACTGACGCTGAGGAGCGAAAGCGTGGGGAGCGAAC
AGG
>OTU_775
TGGGGAATCTTGCGCAATGGGCGAAAGCCTGACGCAGCGACGCCGCGTGGgggATGAAGGCCCTCGGGTTGTAAACCCCT
TTCGGCAGGGACGAAGCCGCAAGGTGACGGTACCTGCAGAAGAAGCTCCGGCTAACTACGTGCCAGCAGCCGCGGTAAGA
CGTAGGGAGCGAGCGTTGTCCGGATTCATTGGGCGTAAAGAGCGCGTAGGCGGCCGTGCAAGTCGGTTGTGAAATCCCGG
GGCTCAACCCCGGGACTGCGTCCGATACTGCACGGCTCGAGGCAGGTAGGGGAGAGTGGAATTCCCGGTGTAGCGGTGAA
ATGCGCAGATATCGGGAGGAACACCGGTGGCGAAGGCGGCTctctGGACCTGTCCTGACGCTGAGGCGCGAAAGCTAGGG
GAGCGAACAGG
>OTU_776
TGGGGAATCTTGCGCAATGGGCGAAAGCCTGACGCAGCGACGCCGCGTGGgggAGGAAGGGCTTCGGCTTGTAAACCCCT
GTTGCCCGGGACGAACCGCCTGATTCGTCAGGCCTGACGGTACCGGGTGAGGAAGCACCGGCTAACTCCGTGCCAGCAGC
CGCGGTAATACGGAGGGTGCGAGCGTTGTCCGGAATCACTGGGCGTAAAGGGCGCGTAGGCGGCCCGTTAAGCGTGTGGT
GAAAGCCCGGGGCTCAACTCCGGGTCGGCCATGCGAACTGGCGGGCTTGAGCACTGTAGAGGCAGGTGGAATTCCGGGTG
TAGCGGTGGAATGCGTAGAGATCCGGAAGAACACCGGTGGCGAAGGCGGCCTGCTGGGCAGTAGCTGACGCTGAGGCGCG
ACAGCGTGGGGAGCAAACAGG
>OTU_777
TGGGGAATATTGGACAATGGgggCAACCCTGATCCAGCGATGCCGCGTGAGTGAAGAAGGCCTTCGGGTCGTAAAGCTCT
TTAGGTTGGGAAGAAGTGTATTGGGTTAATACCCTGATACATTGACGGTACCGACAGAATAAGCACCGGCAAACTCTGTG
CCAGCAGCCGCGGTAATACAGAGGGTGCGAGCGTTAATCGGATTTACTGGGCGTAAAGGGCGCGTAGGCGGTTTAATGAG
TGTGATGTGAAAGCCCTGGGCTCAACCTAGGAAGTGCATCGCAAACGATTGAACTGGAGTATATGAGAGGGTGGTGGAAT
TTCCGGTGTAGCAGTGAAATGCGTAGAGATCGGAAAGAACGTCGATGGCGAAGGCAGCCACCTGGCATAATACTGACGCT
GAGGCGCGAAAGCGTGGGGATCAAACAGG
>OTU_778
TGGGGAATATTGCACAATGGGCGCAAGCCTGATGCAGCCATGCCGCGTGTATGAAGAAGGCCTCGGGTTGTAAAGTACTT
TCAGCGGGGAGGAAGGCGATAAGGTTAATAACCTTGTCGATTGACGTTACCCGCAGAAGAAGCACCGGCTAACTCCGTGC
CAGCAGCCGCGGTAATACGGAGGGTGCAAGCGTTAATCGGAATTACTGGGCGTAAAGCGCACGCAGGCGGTCTGTCAAGT
CGGATGTGAAATCCCCGGGCTCAACCTGGGAACTGCATTCGAAACTGGCAGGCTAGAGTCTTGTAGAGGggggTAGAAGT
TCCAGGTGTAGCGGTGAAATGCGTAGAGATCTGGAGGAATACCGGTGGCGAAGGCGGCCcccTGGACAAAGACTGACGCT
CAGGTGCGAAAGCGTGGGGAGCAAACAGG
>OTU_779
TGAGGAATATTGGTCAATGGGCGGGAGCCTGAACCAGCCAAGTCGCGTGAGGGAAGACGGTCCTATGGATTGTAAACCTC
TTTAGGCGGGGAGCAATGCCGGGCACGCGTGCCCGGAGGGAGAGTACCCGCAGAATAAGCATCGGCTAACTCCGTGCCAG
CAGCCGCGGTAATACGGAGGATGCGAGCGTTATCCGGATTTATTGGGTTTAAAGGGTGCGTAGGCGGATTtttAAGTCAG
CGGTAAAATGTCCGGGCTCAACCCGGGCCGGCCGTTGAAACTGGGGATCTTGAGTGGGCGAGAAGTATGCGGAATGCGTG
GTGTAGCGGTGAAATGCATAGATATCACGCAGAACTCCGATTGCGAAGGCAGCATACCGGCGCCCGACTGACGCTGAGGC
ACGAAAGCGTGGGGATCGAACAGG
>OTU_780
TGGGGAATCTTGCACAATGGGCGAAAGCCTGATGCAGCAACGCCGCGTGAGCGAAGAAGGCCTTTGGGTCGTAAAGCTCT
GTCCTAAGGGAAGAAGGAAGTGACGGTACCTTAGGAGGAAGCCCCGGCTAACTACGTGCCAGCAGCCGCGGTAATACGTA
GGgggCAAGCGTTATCCGGAATTATTGGGCGTAAAGAGTACGTAGGCGGTTCTTTAAGCGTAGGGTCTAAGGCGATGGCT
TAACCATCGTTCGCCCTGTGAACTGGAGGACTTGAGTATCGGAGAGGAAAGCGGAATTCCTAGTGTAGCGGTGAAATGCG
TAGATATTAGGAGGAACACCAGTGGCGAAGGCGGCTTTCTGGACGAAAACTGACGCTGAGGTACGAAAGCGTGGGGAGCA
AACAGG
>OTU_781
TGGGGAATATTGGACAATGGgggAAACCCTGATCCAGCGACGCCGCGTgtgtgAAGAAGGCCTGCGGGTTGTAAAGCACT
TTTAGTGGGGACAAaaaGCCGAGGGCTAATACCTTTCGGTCTTGATTTAACCCAAAGAAaaaGCACCGGCTAACTCTGTG
CCAGCAGCCGCGGTAATACAGAGGGTGCAAGCGTTAATCGGAATTACTGGGCGTAAAGCGTGCGTAGTCGGTTATCTAAG
TCGGGTGTGAAATCCCCGGGCTCAACCTGGGAATTGCATTCGATACTGGATAGCTAGAGTTCGGCAGAGGGAAGCGGAAT
TTCCGGTGTAGCGGTGAAATGCGTAGATATCGGAAGGAACATCAGTGGCGAAAGCGGCTTCCTGGACCAGAACTGACGAT
CAGGCACGAAAGCGTGGGGAGCAAACAGG
>OTU_782
TGGGGAATATTGGACAATGGACCGAGAGTCTGATCCAGCAATTCTGtgtgCACGATGAAGTTtttCGGAATGTAAAGTGC
TTTCAGTTGGGAAGAAAGAAATGACGGTACCAACAGAAGAAGTGACGGCTAAATACGTGCCAGCAGCCGCGGTAATACGT
ATGTCACGAGCGTTATCCGGATTTATTGGGCGTAAAGCGCGTCTAGGTGGTTAtataAGTCTGATGTGAAAATGCAGGGC
TCAACTCTGTATTGCGTTGGAAACTGTATAACTAGAGTACTGGAGAGGTAAGCGGAACTACAAGTGTAGAGGTGAAATTC
GTAGATATTTGTAGGAATGCCGATGGGGAAGCCAGCTTACTGGACAGATACTGACGCTGAAGCGCGAAAGCGTGGGTAGC
AAACAGG
>OTU_783
TGGGGAATTTTGGACAATGGgggAAACCCTGATCCAGCCATTCCGCGTGAGTGAAGAAGGCCTTCGGGTTGTAAAGCTCT
TTTGTCCGGAGCGAAACGGTTACGGTGAATATCCGTGACTACTGACGGTACCGGAAGAATAAGCACCGGCTAACTACGTG
CCAGCAGCCGCGGTAATACGTAGGGTGCGAGCGTTAATCGGAATTACTGGGCGTAAAGCGTGCGCAGGCGGGCTTTTAAG
CCAGACGTGAAATCCCCGGGCTTAACCTGGGAATGGCGTTTGGGACTGGGAGTCTGGAGTGCGGCAGAGGAGACTGGAAT
TCCTGGTGTAGCAGTGAAATGCGTAGATATCAGGAGGAACACCGATGGCGAAGGCAGGTCTCTGGGCTGACACTGACGCT
CATGCACGAAAGCGTGGGGAGCAAACAGG
>OTU_784
TAGGGAATCTTGCGCAATGGgggAAACCCTGACGCAGCGACGCCGCGTGTGGGATGAAGGCCCTCGGGTTGTAAACCACT
TTCAGCAGGGACGAAATTGACGGTACCTGCAGAAGAAGGCCGGCCAACTACGTGCCAGCAGCCGCGGTAATACGTAGGGG
CCAAGCGTTGTCCGGATTTATTGGGCGTAAAGAGCTCGTAGGTGGTTCGGCAAGTCAGTTGTGAAATCTCCGCGCTCAAC
GCGGAGGGGTCAGCTGAAACTGCTGTGACTTGAGTCTGGTAGGGGAGTGTGGAATTCCCGGTGTAGCGGTGAAATGCGCA
GATATCGGGAGGAACACCAGTGGCGAAGGCGGCACTCTGGGCCAGTACTGACACTGAGGAGCGAAAGCGTGGGGAGCGAA
CAGG
>OTU_785
TGGgggATATTGGACAATGGgggAAACCCTGATCCAGCGACGCCGCGTGAGTGAAGAAGTATTTCGGTATGTAAAGCTCT
ATCAGCAGGGAAGAAAGAAATGACGGTACCTGAGTAAGAAGCCCCGGCTAACTACGTGCCAGCAGCCGCGGTAATACGTA
GGgggCAAGCGTTATCCGGAATTACTGGGTGTAAAGGGAGCGTAGACGGTAATGCAAGTCTGGAGTGAAAGGCGGggggC
CCAACCccccGGACTGCTCTGGAAACTGTGTAACTGGAGTGCAGGAGAGGCAGGCGGAATTCCTAGTGTAGCGGTGAAAT
GCGTAGATATTAGGAGGAACACCAGTGGCGAAGGCGGCCTGCTGGACTGTAACTGACGTTGAGGCTCGAAAGCGTGGGGA
GCAAACAGG
>OTU_786
TGGGGAATATTGCGCAATGGGCGAAAGCCTGACGCAGCGACGCCGCGTGAGGGACGACGGCCTTCGGGTTGTAAACCTCT
TTCAGCAGGGACGAAGCGCAAGTGACTGTACCTGCAGAAGAAGCGCCGGCTAACTACGTGCCAGCAGCCGCGGTAATACG
TAGGGCGCAAGCGTTGTCCGGAATTATTGGGCGTAAAGAGCTCGTAGGCGGTCCGTCACGTCGGGAGTGAAAACCCGGGG
CTCAACCCCGGGCCTGCTTTCGATACGGGCAGACTAGAGTATGGCAGGGGAGACTGGAATTCCTGGTGTAGCGGTGAAAT
GCGCAGATATCAGGAGGAACACCGGTGGCGAAGGCGGGTCTCTGGGCCATCACTGACGCTGAGGAGCGAAAGCGTGGGGA
GCGAACAGG
>OTU_787
TGGGGAATTTTGGACAATGGgggCAACCCTGATCCAGCCATGCCGCGTGCGGGAAGAAGGCCTTCGGGTTGTAAACCGCT
TTTAGCCGGGAAGAAAAGGCACGGGTGAATACCCCGTGTTCTTGACGGTACCGGCGGAATAAGCACCGGCTAACTACGTG
CCAGCAGCCGCGGTAATACGTAGGGTGCGAGCGTTAATCGGAATTACTGGGCGTAAAGCGTGCGCAGGCGGTTCGCCGTG
TCCTGtgtgAAAGCCCCGGGCTCAACCTGGGAATGGCATGGGAAACTGGCGGGCTGGAGTGTGGCAGAGGggggTGGAAT
TCCGGCGTGTAGCAGTGAAATGCGTAGAGATGCGGAGGAACACCGATGGCGAAGGCAGCCcccTGGGCCAACACTGACGC
TCAGGCACGAAAGCGTGGGGAGCAAACAGG
>OTU_788
TGGGGAATATTGGACAATGGGCGGAAGCCTGATCCAGCAACGCCGCGTGAGGGATGACGGCCTTCGGGTTGTAAACCTCT
TTCACCATTGACGAAGTCGCACAGTgtgtgtgGTGACGGTAGGTGGGGAAGAAGCACCGGCCAACTACGTGCCAGCAGCC
GCGGTAATACGTAGGGTGCGAGCGTTGTCCGGAATTATTGGGCGTAAAGGGCTCGTAGGCGGTTTGTCGCGTCGGAAGTG
AAAACACGGGGCTTAACTCTGTGCTGGCTTTCGATACGGGCAGACTAGAGGGATGCAGGGGAGAACGGAATTCCTGGTGT
AGCGGTGAAATGCGCAGATATCAGGAGGAACACCGGTGGCGAAGGCGGTTCTCTGGGCATTCCCTGACGCTGAGGAGCGA
AAGTGTGGGGAGCGAACAGG
>OTU_789
GCGCGAAAACTTCGCAATGGgggCAACCCCGACGAGGGAAAGCCAAGTGCCAGCACAATGTGCTGGCTGTTTTCCTGTCT
AAaaaaCAGGGAGAGTAAGGGCTGGGTAAGACGGGTGCCAGCCGCCGCGGTAATACCTGCAGCCCGAGTGGTGCTCGTTA
TTATTGGGTCTAAAACGTCCGTAGTCGGTTGAGTAGATGCCCGGGTAAATCGCAGCGCTTAACGTTGCGAATTCCGGGTA
GACCGCTCGACTAGGGATTGGGAGAGGTGCATAGTACTCTGAGGGTAGGGGTAAAATCCTGTAATCCTTGGgggACTACC
AGTGGCGAAGGCGATGCACTAGAACAAGTCCGACGATCAGGGACGAAGCCCTGGGGCGCAAACGGG
>OTU_790
CAAGGAATATTGGGCAATGGCCGAAAGGCTGACCCAGCGACGCCGCGTGGgggATGAAGGCCCTCGGGTCGTAAACCCCT
TTTCTCCGGGACGAAGATGACGGTACCGGAGGAAGAAGCCCCGGCTAACTACGTGCCAGCAGCCGCGGTAATACGTAGGg
ggCGAGCGTTGTCCGGAATTACTGGGCGTAAAGCGCACGTAGGTGGTACGTCAAGTTCGGCGTGAAATCTCCAGGCTCAA
CTTGGAGGGGTCGTCGAAGACTGGCGAACTAGGGTCTGGCAGAGGCCGGTAGAATTCCCGGTGGAGCGGTGAAATGCGTA
GAGATCGGGAGGAATACCAGTGGCGAAGGCGGCCGGCTGGGCCACGACCGACACTGAGGTGCGAAAGCGTGGGGAGCGAA
CCGG
>OTU_791
TGGGGAATTTTGCGCAATGGgggAAACCCTGACGCAGCAACGCCGCGTGGATGATGAAGCCCCTTGGGGTGTAAAATCCT
TTCGGCAGGGACGAAATTTTGACGGTACCTGAAGAAGAAGCCCCGGCTAACTCCGTGCCAGCAGCCGCGGTAATACGGgg
ggggCAAGCGTTGTTCGGAATTACTGGGCGTAAAGGGAGCGTAGGCGGTGCGGCAAGTCTGGTGTGAAATCTCCGGGCTT
AACTCGGAGCGGTCATTGGAAACTGCCGTGCTAGAGTGTGGGAGAGGAGAGTGGAATTCCCGGTGTAGCGGTGAAATGCG
TAGATATCGGGAGGAACACCAGTGGCGAAGGCGGCTctctGGACCACAACTGACGCTGAGGCTCGAAAGCTAGGGGAGCA
AACAGG
>OTU_792
TGGGGAATCTTGGACAATGGgggAAACCCTGATCCAGCGACGCCGCGTGACTGATGAAGCCTTTCGGGGTGTAAAGGTCT
TTCAGTGGGGACAATTATGATGGTACCCACAGAAGCAGCTGCGGCTAACTACGTGCCAGCAGCCGCGGTAATACGTAGGC
AGCAAGCGTTGTTCGGAATTACTGGGCGTAAAGCGAGTGTAGGCGGTTTGCCGTGTCTGCTGTGAAATCTCCCGGCTCAA
CTGGGAGGGTGCGGCGGAAACTGGCAGGCTAGAGTGCGGAAGAGGAAAGTGGAATTCCTGGTGTAGCGGTGAAATGCGTA
GATATCAGGAGGAACACCTGTGGTGAAGACGGCTTTCTGGACCGCCACTGACGCTGAGACTCGAAAGCGTGGGGAGCAAA
CAGG
>OTU_793
TGGGGAATTTTGCGCAATGGGCGAAAGCCTGACGCAGCGACGCCGCGTGTGCGATGAAGGCCTTTGGGTCGTAAAGCACT
GTCGGCTGGGACGAAAACTTGCGTGCTAATACCACGCAAGCTTGACGGTACCAGCAAAGGAAGCACCGGCTAACTCTGTG
CCAGCAGCCGCGGTAATACAGAGGGTGCAAACGTTGCTCGGAATTATTGGGCGTAAAGCGCGTGTAGGCGGCTTGTTAAG
TCGGCTGTGAAAGCCCTTGGCTCAACCAAGGAAGTGCAGCCGAAACTGGCAAGCTTGAGTCCCGAAGAGGATGGCGGAAT
GCCCAGTGTAGAGGTGAAATTCGTAGATATTGGGTAGAACACCAGTGGCGAAGGCGGCCATCTGGGAGGCGACTGACGCT
GAGACGCGAAAGCGTGGGGAGCAAACAGG
>OTU_794
TGGGGAATCTTGCGCAATGGGCGAAAGCCTGACGCAGCGACGCCGCGTGAGGGAAGAAGGCCCTCGGGTTGTAAACCTCT
TTCAGGAGGGACGAAGCCACTCGGGTTAATAGCCCAGAGGGTGACGGTACCTCCAGAAGAAGCCCCGGCTAACTACGTGC
CAGCAGCCGCGGTAATACGTAGGgggCTAGCGTTGTCCGGATTTATTGGGCGTAAAGAGCGTGTAGGCGGCCAGGTAGGT
CTGCTGTGAAAACTCGAGGCTCAACCTCGAGACGTCGGCGGAAACCATCTGGCTAGAGTCCGGAAGAGGAGAGTGGAATT
CCTGGTGTAGCGGTGAAATGCGCAGATATCAGGAAGAACACCCGTGGCGAAGGCGGCTctctGGGACGGTACTGACGCTG
AGACGCGAAAGCGTGGGGAGCGAACAGG
>OTU_795
TGGGGAATCTTGCGCAAATGCGGGAAACCGTGACGCAGCGACGCCGCGTGGgggAAGAAGGCCTTCGGGTTGTAAACCTC
TTTCAGGAGGGACGAAGCTACTCGGGTTAATAGCCCAGAGGGTGACGGTACCTCCAGAAGAAGCCCCGGCTAACTACGTG
CCAGCAGCCGCGGTAATACGTAGGgggCAAGCGTTGTCCGGATTTATTGGGCGTAAAGAGCGTGTAGGCGGCTTGGTAGG
TCCGCTGTGAAAACTCGAGGCTCAACCTCGAGATGTCGGCGGAAACCACTTGGCTAGAGTCCGGAAGAGGAGAGTGGAAT
TCCCGGTGTAGCGGTGAAATGCGCAGATATCGGGAAGAACACCTATGGCGAAGGCAGCTctctGGGACGGTACTGACGCT
GAGACGCGAAAGCGTGGGGAGCGAACAGG
>OTU_796
TGGGGAATATTGGACAATGGGCGCAAGCCTGATCCAGCCATACCGCGTGGGTGAAGAAGGCCTTCGGGTTGTAAAGCCCT
TTTGTTGGGAAAGAAAAGCATTCGGTTAATACCCGATTGTTCTGACGGTACCCAAAGAATAAGCACCGGCTAACTTCGTG
CCAGCAGCCGCGGTAATACGAAGGGTGCAAGCGTTACTCGGAATTACTGGGCGTAAAGCGTGCGTAGGTGGTTGTTTAAG
TCTGTCGTGAAAGCCCTGGGCTCAACCTGGGAATTGCGATGGAAACTGGGCGACTAGAGTGTGGCAGAGGGTAGTGGAAT
TCCTGGTGTAGCAGTGAAATGCGTAGAGATCAGGAGGAACATCCGTGGCGAAGGCGACTGCCTGGGCCAACACTGACACT
GAGGCACGAAAGCGTGGGGAGCAAACAGG
>OTU_797
TAGGGAATCTTCGGCAATGGACGAAAGTCTGACCGAGCAACGCCGCGTGAGTGAAGAAGGTTTTCGGATCGTAAAACTCT
GTTGTTAGAGAAGAACGTTAAGTAGAGTGGAAAGTTACTTAAGTGACGGTATCTAACCAGAAAGGGACGGCTAACTACGT
GCCAGCAGCCGCGGTAATACGTAGGTCACAAGCGTTGTCCGGATTTATTGGGCGTAAAGCGAGCGCAGGTGGTTTCTTAA
GTCTGATGTAAAAGGCAGTGGCTCAACCATTGtgtgCATTGGAAACTGGGAGACTTGAGTGCAGGAGAGGAGAGTGGAAT
TCCATGTGTAGCGGTGAAATGCGTAGATatatGGAGGAACACCGGAGGCGAAAGCGGCTctctGGCCTGTAACTGACACT
GAGGCTCGAAAGCGTGGGGAGCAAACAGG
>OTU_798
TAAGGAATATTGGTCAATGGACGCAAGTCTGAACCAGCCATGCCGCGTGGAGGATGAAGGTCCTCTGGATTGTAAACTTC
TTTTATCTGAGAAGAAACCCGGGAATTCTTTTCCGGTTGACGGTACCAGATGAATAAGCACCGGCTAACTCCGTGCCAGC
AGCCGCGGTAATACGGAGGGTGCAAGCGTTATCCGGATTCACTGGGTTTAAAGGGTGCGTAGGTGGGTTGGTAAGTCCGT
GGTGAAATCTCCGAGCTTAACTCGGAAACTGCCGTGGATACTATCAATCTTGAATACTGTGGAGGTAAGCGGAATATGTC
ATGTAGCGGTGAAATGCTTAGATATGACATAGAACACCGATAGCGGAGGCAGCTTACTACACAGTCATTGACACTGAGGC
ACGAAAGCGTGGGGATCAAACAGG
>OTU_799
TGGGGAATCTTGCGCCAATGCGCGAAAGCGTGACGCAGCGACGCCGCGTGGgggATGAAGGCCCTCGGGTTGTAAACCCC
TTTCGCCAGGGACGAAGCGAAAGTGACGGTACCTGGAGAAGAAGTCCCGGCTAACTACGTGCCAGCAGCCGCGGTAACAC
GTAGGGGACGAGCGTTGTCCGGATTCATTGGGCGTAAAGCgcgcgTAGGCGGTCGTGCAAGTCGGTTGTGAAATCCCGGG
GCTCAACCCCGGGACTGCGTCCGATACTGTGCGACTGGAGGCAGGTAGGGGAGATCGGAATTCCTGGTGTAGCGGTGAAA
TGCGCAGATATCAGGAGGAACACCGGTGGCGAAGGCGGATCTCTGGGCCTTGCCTGACGCTGAGGCGCGAAAGCTAGGGG
AGCGAACAGG
>OTU_800
TGAGGAATATTGGTCAATGGCCGGAAGGCTGAACCAGCCAAGTCGCGTGAGGGAATAAGGCCCTACGGGTCGTAAACCTC
TTTTGTCAGGGAGCAAGGCCGTCCACGTGTGGGCGGAAGGAGAGTACCTGAAGAAaaaGCATCGGCTAACTCCGTGCCAG
CAGCCGCGGTAATACGGAGGATGCGAGCGTTATCCGGATTTATTGGGTTTAAAGGGTGCGTAGGCGGCCTGCCAAGTCAG
CGGTAAAATTGCGGGGCTCAACCCCGTAGAGCCGTTGAAACTGACGGGCTCGAGTGGGCGAGAAGTATGCGGAATGCGTG
GTGTAGCGGTGAAATGCATAGATATCACGCAGAACCCCGATTGCGAAGGCAGCATACCGGCGCCCTACTGACGCTGAGGC
ACGAAAGTGCGGGGATCAAACAGG
>OTU_801
TGGGGAATTTTGGACAATGGgggCAACCCTGATCCAGCCATGCCGCGTGCGGGAAGAAGGCCTTCGGGTTGTAAACCGCT
TTTGTCAGGGAAGAAACGCTCCGGGCTAATACCACGGAGTAATGACGGTACCTGAAGAATAAGCACCGGCTAACTACGTG
CCAGCAGCCGCGGTAATACGTAGGGTGCAAGCGTTAATCGGAATTACTGGGCGTAAAGCGTGCGCAGGCGGCTTTGCAAG
ACAGATGTGAAATCCCCGGGCTTAACCTGGGAACTGCATTTGTGACTGCATGGCTAGAGTGCGGCAGAGGgggATGGAAT
TCCGCGTGTAGCAGTGAAATGCGTAGATATGCGGAGGAACACCGATGGCGAAGGCAATCCCCTGGGCCTGCACTGACGCT
CATGCACGAAAGCGTGGGGAGCAAACAGG
>OTU_802
TAAGGAATATTGGACAATGGGCGCAAGCCTGATCCAGCCATGCCGCGTGAAGGATGACGGCCCTCTGGGTTGTAAACTTC
TTTTATATGGGAATAAACCCCTGGTTTCTACCGGGGCTGAATGTACCGTAAGAATAAGGATCGGCTAACTTCGTGCCAGC
AGCCGCGGTAATACGAAGGATCCAAGCGTTATCCGGATTTATTGGGTTTAAAGGGTGCGTAGGCGGACTATTAAGTCAGT
GGTGAAAGCCTGCAGCTTAACTGCAGAACTGCCATTGATACTGATGGTCTTGAGTACATTTGAGGTGGGCGGAATGTGTC
ATGTAGTGGTGAAATACTTAGATATGACACAGAACTCCGATTGCGAAGGCAGCTCACTAAACTGTAACTGACGCTGAGGC
ACGAAAGCGTGGGGATCAAACAGG
>OTU_803
TGGGGAATATTGGACAATGGGCGCAAGCCTGATCCAGCCATGCCGCGTGAGTGATGAAGGTCTTCGGATCGTAAAGCTCT
GTGGGAAGGGACGAAaaaGCCGAACCTAATACGCTCGGCCTTGACGGTACCTTCTTAGCAAGCACCGGCTAACTCCGTGC
CAGCAGCCGCGGTAATACGGAGGGTGCAAACGTTGCTCGGAATCATTGGGCGTAAAGCGCACGTAGGCGGTCCGGTAAGT
CGGATGTGAAATCCCTCGGCTCAACCGAGGAAGTGCATCCGAAACTGTCGGGCTTGAGTACGGAAGAGGGTCTCGGAATT
CCCGGTGTAGAGGTGAAATTCGTAGATATCGGGAGGAACACCAGTGGCGAAGGCGGAGACCTGGGCCGATACTGACGCTG
AGGTGCGAAAGCGTGGGGAGCAAACAGG
>OTU_804
TCGAGAATAATTCACAATGGgggCAACCCTGATGGTGCAACGCCGCGTGGAGGATGACGGTCTTCGGATTGTAAACTCCT
GTCATCTGGGAGTAAGACCTGGCGATGAATAGTCGACAGGGTTGATAGTACCAGAAGAGGAAGGGACGGCTAACTTCGTG
CCAGCAGCCGCGGTAATACGAAGGTCCCAAGCGTTGTTCGGAATCACTGGGCGTAAAGGGTGCGTAGGCGGCGTGGTAAG
TCAGATGTGAAATCCCGGGGCTCAACCCCGGAACTGCATCCGATACTGCCATGCTAGAGGACTGGAGAGGTGACTGGAAT
TCTCGGTGTAGCAGTGAAATGCGTAGAGATCGAGAGGAACACTCGTGGCGAAAGCGAGTCACTGGACAGTATCTGACGCT
GATGCACGAAGGCTAGGGGAGCGAAAGGG
>OTU_805
TGAGGAATATTGCGCAATGGAGGCAACTCTGACGCAGCCATGCCGCGTGCAGGAAGAAGGCGCTACGCGTTGTAAACTGC
TTTTATCCGGGAAGAAACCCCTTCACGTGTGGAGGGTTGACGGTACCGGAGGAATAAGCACCGGCTAACTTCGTGCCAGC
AGCCGCGGTAATACGAAGGGTGCAAGCGTTATCCGGATTCATTGGGTTTAAAGGGTGCGTAGGCGGAGCGTTAAGTCAGT
GGTGAAATCCTGCAGCTCAACTGTAGACTTGCCATTGATACTGGCGTTCTTGAGTGTGCTTGAAGTAGGCGGAATGTGCC
GTGTAGCGGTGAAATGCTTAGATATGGCACAGAACACCAATTGCGAAGGCAGCTTACTAAGGCAATACTGACGCTGAGGC
ACGAAAGCGTGGGGATCGAACAGG
>OTU_806
TAGGGAATATTGCACAATGGgggAAACCCTGATGCAGCGACGCCGCGTGAAGGAAGAAGTATTTCGGTATGTAAACTTCT
ATCAGCAAGGAAGAAAATGACGGTACTTGACTAAGAAGCCCCGGCTAAATACGTGCCAGCAGCCGCGGTAATACGTATGG
GGCAAGCGTTATCCGGATTTACTGGGTGTAAAGGGAGCGTAGGCGGCATGGCAAGTCAGAAGTGAAAGCCTGGGGCTCAA
CCCCGGAATTGCTTTTGAAACTGTCAGGCTAGAGTGTCGGAGGGGTAAGCGGAATTCCTAGTGTAGCGGTGAAATGCGTA
GATATTAGGAGGAACACCGGTGGCGAAGGCGGCTTACTGGACGATTACTGACGCTGAGGCTCGAAAGCGTGGGGAGCAAA
CAGG
>OTU_807
TGGGGAATATTGGACAATGGGCGCAAGCCTGATCCAGCCATGCCGCGTGAGTGATGAAGGCCTTAGGGTTGTAAAGCTCT
TTCGCCAGGGACGATAATGACGGTACCTGGATAAGAAGCCCCGGCTAACTTCGTGCCAGCAGCCGCGGTAATACGAAGGg
ggCTAGCGTTGTTCGGAATTACTGGGCGTAAAGCGTATGCAGGCGGACTTTTAAGTCGGgggTGAAATCCCGAGGCTCAA
CCTCGGAACTGCCTTCGATACTGGAAGTCTTGAGTCCGGGAGAGGTGAGTGGAACTCCGAGTGTAGAGGTGAAATTCGTA
GATATTCGGAAGAACACCAGTGGCGAAGGCGGCTCACTGGCCCGGTACTGACGCTGAGATACGAAAGCGTGGGGAGCAAA
CAGG
>OTU_808
TGGGGAATATTGGACAATGGGCGCAAGCCTGATCCAGCCATGCCGCGTGGATGATGAAGGCCCTAGGGTTGTAAAGTCCT
TTCGGCGGGGAAGATAATGACGGTACCCGCAGAAGAAGCCCCGGCTAACTTCGTGCCAGCAGCCGCGGTAATACGAAGGg
ggCTAGCGTTGCTCGGAATCACTGGGCGTAAAGCGCACGTAGGCGGCGTCTTAAGTCAGTGGTGAAATCCTGGAGCTCAA
CTCCAGAACTGCCTCTGATACTGAGATGCTTGAGTCCGGGAGAGGTGAGTGGAACTGCGAGTGTAGAGGTGAAATTCGTA
GATATTCGCAAGAACACCAGTGGCGAAGGCGGCTCACTGGCCCGGTACTGACGCTGAGGTGCGAAAGCGTGGGGAGCAAA
CAGG
>OTU_809
TGGgggATATTGCGCAATGGGCGAAAGCCTGACGCAGCGACGCCGCGTGGGTGATGAAGGCCTTCGGGTCGTAAAGCCCT
GTCGAGGGGAACGAAACGGTCTCGACCTAACACGTCGAGTCCCTGACGGTACCCCTAAAGGAAGCACCGGCTAACTCCGT
GCCAGCAGCCGCGGTAATACGGAGGGTGCGAGCGTTGTTCGGAATCACTGGGCGTAAAGGGCGTGTAGGCGGTCCGCTAA
GTCTGATGTGAAAGCCCGGGGCTCACCcccGGAAGGGCATTGGAAACTGGCGGACTCGAGTCTCGGAGAGGAAGGTGGAA
TTCCTGGTGTAGCGGTGAAATGCGTAGATATCAGGAGGAATACCGGTGGCGAAGGCGGCCTTCTGGACGATGACTGACGC
TGAGACGCGAAAGCGTGGGGAGCAAACAGG
>OTU_810
TGGGGAATATTGCGCAATGGCCGAAAGGCTGACGCAGCGACGCCGCGTGTGGGATGACGGCCTTCGGGTTGTAAACCACT
GTCGGGAGGGACGAATGACGGACGGCGAATAGCCGATCCGGCGCGACGGTACCTCCAAAGGAAGCACCGGCTAACTCCGT
GCCAGCAGCCGCGGTAATACGGAGGGTGCGAGCGTTGTCCGGAATCACTGGGCGTAAAGGGCGCGTAGGCGGTTCGTTAA
GTCGTTGGTGAAATCCCGGGGCTCAACTCCGGGGCGGCCGGCGAGACTGGCGGGCTCGAGCACGGTAGAGGCAGATGGAA
TTCCCGGTGTAGCGGTGGAATGCGTAGATATCGGGAAGAACACCAGTGGCGAAGGCGTTCTGCTGGGCCGTTGCTGACGC
TGAGGCGCGACAGCGTGGGGAGCAAACAGG
>OTU_811
TCGGGAATATTGCACAATGGAGGAAACTCTGATGCAGTGACGCCGCGTGCAGGAAGAAGGTTTTCGGATTGTAAACTGCT
TTAGATAGGGAAGATAAAAGACTGTACCTATAGAATAAGCTCCGGCTAACTACGTGCCAGCAGCCGCGGTAATACGTAGG
GAGCAAGCGTTATCCGGATTTATTGGGTGTAAAGGGTGCGTAGACGGGCTAACAAGTTAGTTGTGAAATCCCTCGGCTCA
ACTGAGGAACTGCAACTAAAACTATTAGTCTTGAGTGCGGGAGAGGAAAGTGGAATTCCTAGTGTAGCGGTGAAATGCGT
AGATATTAGGAGGAACACCAGTGGCGAAGGCGACTTTTCTGGACCGTAACTGACGTTGAGGCACGAAAGTGTGGGGAGCA
AACAGG
>OTU_812
TAGGGAATTTTCCACAATGGACGAAAGTCTGATGGAGCAACGCCGCGTGCAGGATGAAGGCCCTTGGGTCGTAAACTGCT
TTTATATGTGAAGATTATGACGGTAGCATATGAATAAGGATCGGCTAACTCCGTGCCAGCAGCCGCGGTCATACGGAGGA
TCCAAGCGTTATCCGGAATTACTGGGCGTAAAGAGTTGCGTAGGCGGCATAGTAAGCAGGACGTGAAAGCGTATGGCTCA
ACCATATAAACATGTTCTGAACTGCTAAGCTAGAATCTGGAAGAGGTGGCTAGAATTCCTTGTGTAGGAGTGAAATCCGT
AGATATAAGGAGGAATACCGATGGCGTAGGCAGGCCACTGGTCCAGTATTGACGCTAAGGCACGAAAGCGTGGGGAGCAA
ACGGG
>OTU_813
TTGGGAATCTTGCACAATGGgggCAACCCTGATGCAGCGACGCCGCGTGGAGGATGAAGGATCTAGGTCTGTAAACTCCT
TtttCACGGAAAGACTTAGGACGGTACCGTGAGAATAAGCTCCGGCTAACTACGTGCCAGCAGCCGCGGTAAGACGTAGG
GAGCAAGCGTTGTCCGGATTTACTGGGCGTAAAGGGCGCGTAGGCGGTCTGTTAAGTGTGAAGTGAAATCTCCAGGGCTC
AACCCGGAAACCGCTTCGCATACTGGCAGACTGGAGGAAGGCAGAGGTAACTGGAATTCCTGGTGTAGCGGTGAAATGCG
TTGATATCAGGAGGAACTCCAATGGCGAAGGCAGGTTACTGGGCCTTATCTGACGCTGAGGCGCGAAAGCGTGGGTAGCA
AACAGG
>OTU_814
TGGGGAATATTGGACAATGGgggAAACCCTGATCCAGCCATGCCGCGTGGGTGATGAAGGCCTTCGGGTTGTAAAGCCCT
TTTGGCGGGGACGATGATGACGGTACCCGCAGAATAAGCCCCGGCTAACTTCGTGCCAGCAGCCGCGGTAAGACGAAGGg
ggCTAGCGTTGTTCGGAATTACTGGGCGTAAAGGGCgcgcAGGCGGTCTTGCAAGTCGGGCGTTAAAGACCTGGGCTTAA
CCCGGGGAATGCGCTCGATACTGCAAGGCTTGAGATCGAgagagGAGAGTGGAATTCCCAGTGTAGAGGTGAAATTCGTA
GATATTGGGAAGAACACCGGTGGCGAAGGCGGCTctctGGCTCGATTCTGACGCTGAGGCGCGAAAGCGTGGGGAGCAAA
CAGG
>OTU_815
TGAGGAATATTGGACAATGGGTGAAAGCCTGATCCAGCCATCCCGCGTGAAGGAATAAGGTCCTATGGATTGTAAACTTC
TTTTGTACAGGGATAAACCTATCTACGAGTAGATAGCTGAAGGTACTGTACGAATAAGCACGGCTAACTCCGTGCCAGCA
GCCGCGGTAATACGGAGGGTGCAAGCGTTATCCGGATTTATTGGGTTTAAAGGGTCCGTAGGCGGGCCGATAAGTCAGTG
GTGAAATCCTGTCGCTTAACGATAGAACTGCCATTGATACTGTCGGCCTTGAGTGAATTTGAGGTAGCTGGAATAAGTAG
TGTAGCGGTGAAATGCATAGATATTACTTAGAACACCGATTGCGAAGGCAGGTTACCAAGATTTAACTGACGCTGAGGGA
CGAAAGCGTGGGGAGCGAACAGG
>OTU_816
CAAGGAATTTTGCGCAATGGACGAAAGTCTGACGCAGCAACGCCGCGTGGgggATGAAGGCTCTCGGGTTGTAAACCCCT
TTTGCGAGGGACGAAGATCTGACGGTACCTCGCGAATAAGCCACGGCTAACTACGTGCCAGCAGCCGCGGTAATACGTAG
GTGGCAAGCGTTGTCCGGATTTACTGGGCGTAAAGCgcgcgcAGGCGGGCTGATCAGTCCGGGGTGAAATCTCACGGCTC
AACTGTGAGCGGTCCCCGGATACTGTCAGCCTTGAGATGTCTAGAGGAGAGCGGAATACCCGGTGTAGTGGTGGAATGCG
TAGATATCGGGTAGAACACCAGTGGCGAAAGCGGCTctctGGGGACCATCTGACGCTGAGGCGCGAAAGCGTGGGGAGCG
AACCGG
>OTU_817
TCGAGAATAATTCACAATGGgggCAACCCTGATGGTGCAACGCCGCGTGGAGGATGACGGTCTTCGGATTGTAAACTCCT
GTCATCTGGGAGTAAGACCTGGCGATGAATAGTCGACAGGGTTGATAGTACCAGAAGAGGAAGGGACGGCTAACTTCGTG
CCAGCAGCCGCGGTAATACGAAGGTCCCAAGCGTTGTTCGGAATCACTGGGCGTAAAGGGAGCGTAGGCGGCGTGGTAAG
TCAGATGTGAAATCCCGGGGCTCAACCCCGGAACTGCATCCGATACTGCCATGCTAGAGGATTGGAGAGGTAGCTGGAAT
TCTTGGTGTAGCAGTGAAATGCGTAGAGATCAAGAGGAACACTCGTGGCGAAAGCGAGCTACTGGACAATTCCTGACGCT
GAGGCTCGAAGGCTAGGGTAGCGAAAGGG
>OTU_818
TGGGGAATCTTGCACAATGGgggAAACCCTGATGCAGCGACGCCGCGTGAGCGATGAAGCCCTTCGGGGTGTAAAGCTCT
TTCGGCAGGAACGATAATGACGGTACCTGAAGAAGAAGCTGCGGCTAACTACGTGCCAGCAGCCGCGGTAATACGTAGGC
AGCGAGCGTTGTTCGGAGTTACTGGGCGTAAAGAGTGCGTAGGCGGTGCCCTAAGTCTGGTGTGAAATCTCCCGGCTCAA
CCGGGAGGGTGCGCCGGAAACTGGGGTGCTCGAGTGTGGGAGAGGCAGGCGGAATTCCCGGTGTAGCGGTGAAATGCGTA
GATATCGGGAGGAACACCCGCGGTGTAGACGGCCTGCTGGACCACGACTGACGCTGAGGCACGAAAGCGTGGGGAGCAAA
CAGG
>OTU_819
TCGGGAATTTTGGGCAATGGGCGCAAGCCTGACCCAGCAACGCCGCGTGAGGGATGAAGGCCTTCGGGTCGTAAACCTCT
GTCGGGAGGGACGAAAGGCgcgcgGGTGAACAATCCGCGTACTTGACGGTACCTCCAAAGGAAGCGCCGGCTAACTCCGT
GCCAGCAGCCGCGGTAATACGGAGGGCGCAAGCGTTGTTCGGAATCACTGGGCGTAAAGCGCGTGCAGGCGGCTTGGTAA
GTCGGGTGTGAAATCCCGGAGCTCAACTCCGGAACTGCACCCGATACTGCCTCGCTAGAGTCCCGGAGAGGATGGCGGAA
TTTCCGGTGTAGAGGTGAAATTCGTAGATATCGGAAGGAACACCAGCGGCGAAGGCGGCCATCTGGACGGTGACTGACGC
TCAGACGCGAAAGCGCGGGGAGCAAACAGG
>OTU_820
TGGGGAATCTTGCGCAATGGGCGAAAGCCTGACGCAGCAACGCCGCGTGGgggATGAAGGCCTTCGGGTTGTAAACCCCT
TTCAGCAGGAACGAAACTGACGGTACCTGCAGAAGAAGCCCCGGCCAACTACGTGCCAGCAGCCGCGGTAATACGTAGGg
ggCGAGCGTTGTCCGGATTTATTGGGCGTAAAGAGCTCGTAGGCGGCTTAGCAAGTCGGGTGTGAAAACTTCAGGCTTAA
CCTGGAGATTGCACTCGATACTGCTATGGCTAGAGTCCGGTAGGGGACCACGGAATTCCTGGTGTAGCGGTGAAATGCGC
AGATATCAGGAGGAACACCGGTGGCGAAGGCGGTGGTCTGGGCCGGCACTGACGCTGAGGAGCGAAAGCGTGGGGAGCAA
ACAGG
>OTU_821
TCGAGAATTtttCACAATGGgggAAACCCTGATGGAGCGACGCCGCGTGGgggATGAAGGGCTTCGGCTCGTAAACCCCT
GTCAGCCGCGAACAATGCTTGCGACCTAATACGTCGTAAGTTGATTGTAGTGGCAGAGGAAGGGACGGCTAACTCTGTGC
CAGCAGCCGCGGTAATACAGAGGTCCCAAGCGTTGTTCGGATTTACTGGGCGTAAAGGGTGCGTAGGTGGTCGGGTAAGT
CTCATGTGAAATCTCCAAGCTTAACTTGGAAATGGCATGGGATACTATTCGGCTAGAGGATTGGAGGggggACTGGAATT
CCCGGTGTAGCAGTGAAATGCGTAGATATCGGGAGGAACACCAGTGGCGAAGGCGAGTCCCTGGACAATTCCTGACGCTG
AGGCACGAAAGCTAGGGGAGCAAACAGG
>OTU_822
TCGGGAATTTTGCTCAATGGGCGCAAGCCTGAAGCAGCAACGCCGCGTGCGGGATGAAGGCCTTCGGGTTGTAAACCGCT
TTTCTTAGGGACGATTATGACGGTACCTAAGGAATAAGCCACGGCTAACTACGTGCCAGCAGCCGCGGTAATACGTAGGT
GGCAAGCGTTGTCCGGATTTACTGGGCGTAAAGAGCgcgcAGGCGGTCGAGTAAGTCGAATGTGAAAGCCccccGGCTTA
ACTGGGGAGGGTCATTCGATACTGTTCGACTTGAAGGCAGGAGAGGGCAGCAGAATTCCCGGTGTAGTGGTGAAATGCGT
AGATATCGGGAGGAATACCAGTGGCGAAGGCGGCTGCCTGGCCTGTTCTTGACGCTGAGGCGCGAAAGCTGGgggAGCAA
ACGGG
>OTU_823
TGGGGAATATTGCGCAATGGgggAAACCCTGACGCAGCAACGCCGCGTGAAGGATGAAGGTCTTCGGATCGTAAACTTTT
GTCTTAGGGGACGATAATGACGGTACCCTAGGAGGAAGCCACGGCTAACTACGTGCCAGCAGCCGCGGTAATACGTAGGT
GGCGAGCGTTGTCCGGAATTACTGGGTGTAAAGGGCGCGTAGACGGGTATGTAAGTCAGATGTGAAATACCGGGGCTCAA
CTCCGGGGCTGCATTTGAAACTATGTATCTTGAGTGCAGGAGAGGTAAGTGGAATTCCTAGTGTAGCGGTGAAATGCGTA
GATATTAGGAGGAACACCAGTGGCGAAGGCGACTTACTGGACTGTAACTGACGTTGAGGCGCGAAAGCGTGGGTAGCAAA
CAGG
>OTU_824
TGAGGAATATTGCACAATGGgggAAACCCTGATGCAGCGATGCCGCGTGCGGGATGAAGGGGCTTTGCCTCGTAAACCGC
TGTCGGATGGGAAGAAAGGGGCCTTAGAGGCCCTGGGACTGTACCATAAGAGGAAGGGACGGCTAACTACGTGCCAGCAG
CCGCGGTAATACGTAGGTCCCGAGCGTTGTCCGGAATTACTGGGTGTAAAGGGTGCGCAGGCGGCCATGTGCGTCAGAAG
TGAAATATCACGGCTTAACCGTGAGGGTGCTTTTGAAACGGCGTGGCTTGAGTACGGGAGAGGATGATGGAATTCCTGGT
GTAGCAGTGAAATGCGTAGATATCAGGAGGAACACCGGTGGCGAAGGCGGTCATCTGGCCCGGTACTGACGCTCAGGCAC
GAAAGTGTGGGTAGCAAACAGG
>OTU_825
TGGGGAATATTGGACAATGGACGAAAGTCTGATCCAGCGACGCCGCGTGGAGGAAGAAGTCCTTCGGGATGTAAACTCAT
GAAGCTAACGAATAAGACGGAAGGGGAACCTTCCGGGAGAAGGTAATTAGTGAAAAGCCCCGGCTAACTACGTGCCAGCA
GCCGCGGTAATACGTAGGgggCGAGCGTTGCCCGGAATTACTGGGCGTAAAGGGAACGTAGGTGGCTCTTAAAGTCAGGT
GTGAAAATAACGAAGCTTAACAGGTTAATGCGCTTGAAACTAAAGGGCTTGAGGGCAATAGAGGGAGATGGAATTACCTG
TGTAGGGGTGAAATCCGCAGATATAGGTAAGAAGGCCGGTGGGGAAGCCGATCTCCTGGGTTGACTCTGACACTGAGGTT
CGAAAGCTAGGGGAGCAAACCGG
>OTU_826
TTAGGAATCTTGGGCAATGGGCGCAAGCCTGACCCAGCAACGCCGCGTGGGTGACGAAGGCCTTCGGGTCGTAAAGCCCT
TTTCCCGAGGAAGATGATGACGGTACTCGGGGAATAAGCCCCGGCTAACTACGTGCCAGCAGCCGCGGTAATACGTAGGg
ggCGAGCGTTGTCCGGATTTATTGGGCGTAAAAGGCTTGTAGGCGGCCACCGcgcgTCGTGCGTGAAATCTCCCGGCTCA
ACTGGGAGGGGTCGTGCGATACGGCGGGGCTCGAGGCCGGTAGGgggACGCGGAATTCCCGGTGTAGTGGTGGAATGCGT
AGATATCGGGAGGAACACCAGTGGCGAAGGCGGCGTCCTGGACCGGTGCTGACGCTGAGGAGCGAAAGCGTGGGGAGCGA
TCCGG
>OTU_827
TGGGGAATATTGCGCAATGGGCGAAAGCCTGACGCAGCGACGCCGCGTGGGTGATGAAGGCCTTCGGGTCGTAAAGCCCT
GTCGGGAGGGAAGAAGCATCTCCGACCTAACACGTCGGAGACTTGACGGTACCTCCTAAGGAAGCACCGGCTAACTCCGT
GCCAGCAGCCGCGGTAATACGGAGGGTGCAAGCGTTGTTCGGAATCACTGGGCGTAAAGGGCGTGTAGGCGGTCTGTTAA
GTCTGGTGTGAAATCCCCTCGCTCAACGAGGGAATGGCGCCGGAAACTGGCAGACTCGAGTACCGGAGAGGAAGGTGGAA
TTCCCGGTGTAGCGGTGAAATGCGTAGATATCGGGAGGAACACCGGTGGCGAAGGCGGCCTTCTGGACGGATACTGACGC
TGATACGCGAAAGCGTGGGGAGCAAACAGG
>OTU_828
TGGGGAATATTGCACAATGGGCGAAAGCCTGATGCAGCGACGCCGCGTGAGGGATGACGGCCTTCGGGTTGTAAACCTCT
TTCGACAGGGACGAAGCGCAAGTGACGGTACCTGTAGAAGAAGCACCGGCCAACTACGTGCCAGCAGCCGCGGTAATACG
TAGGGTGCGAGCGTTGTCCGGAATTACTGGGCGTAAAGAGCTTGTAGGCGGTTCGTCGCGTCGTTCGTGAAAACTTGGGG
CTCAACCCCAAGCTTGCGGGCGATACGGGCGGACTAGAGTACTTCAGGGGAGACTGGAATTCCTGGTGTAGCGGTGAAAT
GCGCAGATATCAGGAGGAACACCGGTGGCGAAGGCGGGTCTCTGGGAAGTAACTGACGCTGAGAAGCGAAAGCGTGGGTA
GCGAACAGG
>OTU_829
TGGGGAATCTTGCGCAATGGCCGAAAGGCTGACGCAGCGACGCCGCGTGTGGGATGAAGCATTTCGGTgtgtAAACCACT
GTTGCCCGGGACGAACAGCTTCTTTCGAGGAGCCTGACGGTACCGGGTGAGGAAGCACCGGCTAACTCCGTGCCAGCAGC
CGCGGTAATACGGAGGGTGCGAGCGTTGTCCGGAATCACTGGGCGTAAAGGGCGCGTAGGTGGCGCGGAAAGTCAACGGT
GAAAGCTTGGGGCTCAACCCCGAGTCGGCCGTCGATACTTCTGGGCTTGAGCACTGTAGAGGCAGGTGGAATTCCGGGTG
TAGCGGTGGAATGCGTAGAGATCCGGAAGAACACCGGTGGCGAAGGCGGCCTGCTGGGCAGTAGCTGACACTGATGCGCG
ACAGCGTGGGGAGCAAACAGG
>OTU_830
CGAGGAATCTTGGGCAATGGGCGAAAGCCTGACCCAGCGACGCCGCGTGAGGGATGAAGGCCTTCGGGTCGTAAACCTCT
TTTGTGAGGGAAGAAGTTCTGACGGTACCTCACGAATAAGCCACGGCTAACTACGTGCCAGCAGCCGCGGTAATACGTAG
GTGGCAAGCGTTGTCCGGATTTACTGGGCGTAAAGGGCTTGTAGGCGGTTCGTTAAGTCCGGTGTGAAATCTCCCGGCTC
AACTGGGAGGAGCCATCGGAAACTGGCGAGCTAGAGGTGGGCAGAGGAAAGCGGAATTCCCGGTGTAGCGGTGAAATGCG
TAGATATCGGGAGGAACACCAGTGGCGAAGGCGGCTTTCTGGGCCTATCCTGACGCTGAGGAGCGAAAGCGTGGGGAGCA
AACCGG
>OTU_831
TGGGGAATATTGGACAATGGGCGCAAGCCTGATCCAGCAACGCCGCGTGGAGGATGAAGGTCTTCGGATCGTAAACTCCT
GTCAGGTGGGACGAAGGCTGCGGGGTGAATAATCTTGCAGTTTGACGGTACCACCAGAGGAAGCCCCGGCTAACTCCGTG
CCAGCAGCCGCGGTAATACGGAGGgggCGAGCGTTATTCGGAATTATTGGGCGTAAAGGGCGCGTAGGCGGCTTTCTAAG
TCAAAGGTGAAATCCCTCGGCTCAACTGAGGAACTGCCTTTGAAACTGGAAAGCTTGAGGCCGGGAGGgggTAGCGGAAT
TCCCAGTGTAGCGGTGAAATGCGTAGATATTGGGAGGAACACCAGTGGCGAAGGCGGCTACCTGGACCGGTTCTGACGCT
GATGCGCGAAAGCGTGGGTAGCAAACAGG
>OTU_832
TGGGGAATATTGGACAATGGgggCAACCCTGATCCAGCAATGCCGCGTGGGTGAAGAAGGTCTTCGGATTGTAAAGCCCT
TTCGGCGGGGACGATGATGACGGTACCCGCAGAAGAAGCCCCGGCTAACTTCGTGCCAGCAGCCGCGGTAATACGAAGGg
ggCTAGCGTTGCTCGGAATTACTGGGCGTAAAGGGCGCGTAGGCGGTCTGCCAAGTCAGGCGTGAAATTCCTGGGCTTAA
CCTGGgggCTGCGCTTGAGACTGGTGGGCTAGAGGACGGAAGAGGGTCGTGGAATTCCCAGTGTAGAGGTGAAATTCGTA
GATATTGGGAAGAACACCGGTGGCGAAGGCGGCGACCTGGTCCGTTACTGACGCTGAGGCGCGACAGCGTGGGGAGCAAA
CAGG
>OTU_833
TGGGGAATCTTGCGCAATGGGCGAAAGCCTGACGCAGCAACGCCGCGTGCGGGAAGACGGCCTTCGGGTTGTAAACCGCT
TTCAGCAGGGACGAAATTGACGGTACCTGCAGAAGAAGCTCCGGCCAACTACGTGCCAGCAGCCGCGGTAAGACGTAGGg
ggCGAGCGTTGTCCGGAATTATTGGGCGTAAAGGGCTCCTAGGCGGTTCAGTAAGTCGACTGTGAAAATCCAAGGCTCAA
CCTTGGGACGCCAGTCGATACTGCTGTGACTCGAGTTCGGTAGAGGAGTGTGGAATTCCTGGTGTAGCGGTGAAATGCGC
AGATATCAGGAGGAACACCAACGGCGAAGGCAGCACTCTGGGCCGATACTGACGCTGAAGAGCGAAAGCGTGGGGAGCAA
ACAGG
>OTU_834
TGGGGAATATTGGACAATGGGCGAAAGCCTGATCCAGCCATGCCGCGTGAGTGAAGAAGGCCTTAGGGTTGTAAAGCTCT
TTCAGCGGGGAAGATAATGACGGTACCCGCAGAAGAAGTCCCGGCTAACTTCGTGCCAGCAGCCGCGGTAATACGAAGGG
GACTAGCGTTGTTCGGAATTACTGGGCGTAAAGCgcgcgTAGGCGGATCGCTAAGTCAGGGGTGAAATCCCAGGGCTCAA
CCCTGGAACTGCCTTTGATACTGACGATCTGGAGATCGGGAGAGGTTGGTGGAATTCCGAGTGTAGAGGTGAAATTCGTA
GATATTCGGAGGAACACCAGAAGCGAAGGCGGCCAACTGGCCCGATACTGACGCTGAGGCGCGAAAGCGTGGGGAGCAAA
CAGG
>OTU_835
TGGGGAATATTGCGCAATGGTCGAAAGACTGACGCAGCGACGCCGCGTGGAGGATGACGCCCTTCGGGGTGTAAACTCCT
GTTGCTCGGGACGAACCGTGGAATTCATTCCACCTGACGGTACCGAGTGAGGAAGCACCGGCTAACTCTGTGCCAGCAGC
CGCGGTAATACAGAGGGTGCGAGCGTTGTCCGGAATCACTGGGCGTAAAGGGCGCGTAGGCGGTTCGACAAGCGTGCGGT
GAAAGCTCGGGGCTCAACCCCGAGTCGGCCGTGCGAACTGTCGGACTTGAGCACAGTAGAGGCAGATGGAATTCCGGGTG
TAGCGGTGGAATGCGTAGAGATCCGGAAGAACACCGGTGGCGAAGGCGGTCTGCTGGGCTGTGGCTGACGCTGATGCGCG
ACAGCGTGGGGAGCAAACAGG
>OTU_836
TGGGGAATATTGGACAATGGGCGAAAGCCTGATCCAGCCACGCCGCGTGAGTGATGAAGGCCTTCGGGTCGTAAAGCTCT
GTGGGGAGGGACGAACGACCGGGTGAAGAGCCCGGAGTGACGGTACCTCCTTAGCAAGCACCGGCTAACTTCGTGCCAGC
AGCCGCGGTAATACGAAGGGTGCAAACGTTGCTCGGAATCATTGGGCGTAAAGCGCACGTAGGCGGCTTCGCAAGTCGGA
CGTGAAATCCCTCGGCTCAACCGAGGACGTGCATCCGAAACTGCGGAGCTTGAGTGCTGAAGAGGATCGCGGAATTCCCG
GTGTAGAGGTGAAATTCGTAGATATCGGGAGGAACACCAGTGGCGAAGGCGGCGATCTGGGCAGACACTGACGCTGAGGT
GCGAAAGCGTGGGGAGCAAACAGG
>OTU_837
TGAGGAATATTGGTCAATGGACGAGAGTCTGAACCAGCCAAGTAGCGTGAAGGATGAAGGCCCTATGGGTCGTAAACTTC
TTTTATAGGGGAATAAAGTTCGGAACGTGTTCCGTTTTGTATGTACCCTACGAATAAGGATCGGCTAACTCCGTGCCAGC
AGCCGCGGTAATACGGAGGATCCGAGCGTTATCCGGATTTATTGGGTTTAAAGGGAGCGTAGGTGGATGTATAAGTCAGT
TGTGAAAGTTTGCGGCTCAACCGTAAAATTGCAGTTGATACTGTATGTCTTGAGTGTACAAGAGGTGGGCGGAATTCGTG
GTGTAGCGGTGAAATGCTTAGATATCACGAAGAACTCCGATTGCGAAGGCAGCTCACTAGGGTACAACTGACACTGAGGC
TCGAAAGTGTGGGTATCAAACAGG
>OTU_838
TTGGGAATCTTGCACAATGGAGGCAACTCTGATGCAGCGACGCCGCGTGGAGGATGACGGATCTAGGTCTGTAAACTCCT
TTTGCCAAGAAAGACTTAGGACGGTACTTGGCGAATAAGCACCGGCTAACTACGTGCCAGCAGCCGCGGTAAGACGTAGG
GTGCAAGCGTTGTCCGGATTTACTGGGCGTAAAGGGCGCGTAGGCGGCTCGTTAAGTGTGAAGTGAAATTTTCAGGGCTC
AACCCGAAAACTGCTTCGCATACTGGCAGGCTTGAGGAACGCAGAGGTGACTAGAATTCCCGGTGTAGCGGTGAAATGCG
TTGATATCGGGAGGAATTCCCATGGCGAAGGCAGGTCACTGGGCGTTATCTGACGCTGAGGCGCGAAAGCGTGGGTAGCA
AACAGG
>OTU_839
TGGGGAATCTTGCGCAATGGGCGAAAGCCTGACGCAGCGACGCCGCGTGAGTGATGAAGGCCTCGGGTTGTAAAGCTCTG
TGGGGAgagaCGAATAGGTGCAGCCTAATACGTTGCATGATGACGGTATCTCCTTAGCAAGCACCGGCTAACTCTGTGCC
AGCAGCCGCGGTAAGACAGAGGGTGCAAACGTTGTTCGGAATACTGGGCGTAAAGCGTgtgtAGGCGGTCCGCTAAGTCG
GGTGTGAAAGCCCTGGGCTCAACCCAGGAAGTGCACTCGAAACTGGCGGGCTAGAGTACTGGAGAGGTTGGTGGAATTCT
CGGTGTAGAGGTGAAATTCGTAGATATCGAGAGGAACACCGGTGGCGAAGGCGGCCAACTGGACAGATACTGACGCTGAG
ACACGAAAGCGTGGGGAGCAAACAGG
>OTU_840
TGGGGAATTTTGCGCAATGGGCTAACGCCTGACGCAGCAACGCCGCGTGGAGGATGAAGGTCTTTGGATTGTAAACTCCT
GTCAGCAGGGAAaaaGGTACGTGGTAACCCCACGTGCTTGATTGTACCTGCAGAGGAAGCCCCGGCTAACTCTGTGCCAG
CAGCCGCGGTAATACAGAGGgggCAAGCGTTATTCGGAATTATTGGGCGTAAAGGGCGCGTAGGCGGCTTTGCAAGTGGC
GGGTGAAATCCCTCGGCTTAACCGAGGAACTGCCTGCCAGACTGTGAGGCTTGAGACCGGGAGAGGTGAGTGGAATTCCC
AGTGTAGCGGTGAAATGCGTAGATATTGGGAGGAACACCAGTGGCGAAGGCGGCTCACTGGACCGGAACTGACGCTGAGG
CGCGAAAGCGTGGGGAGCAAACAGG
>OTU_841
TTGGGAATCTTGCACAATGGgggAAACCCTGATGCAGCGACGCCGCGTGGAGGACGAAGGGTCTAGGCTCGTAAACTCCT
TttttCGGGAAAGACTTAGGACGGTACCCGAAGAATAAGCACCGGCTAACTACGTGCCAGCAGCCGCGGTAAGACGTAGG
GTGCAAGCGTTGTCCGGATTTACTGGGCGTAAAGAGCGCGTAGGCGGCTCGTTAAGTGAGAAGTGAAAGCTCTTGGCTCA
ACCAAGAAACCGCTTTTCATACTGGCGAGCTGGAGTGATGCAGAGGTGGATAGAATTCCCGGTGTAGCGGTGAAATGCGT
TGATATCGGGAGGAATACCCGTGGCGAAGGCGGTCCACTGGGCATCAACTGACGCTGAGGCGCGAAAGCGTGGGTAGCAA
ACAGG
>OTU_842
TGGGGAATCTTGCGCAATGGACGAAAGTCTGACGCAGCGACGCCGCGTGCGGGAGGAAGCTCTTCGGGGTGTAAACCGCT
GTTGCCCGGAACGAAACGCCTTtttCGAGAGGCTTGACGGTACCGGGTGAGGAAGCACCGGCTAACTCTGTGCCAGCAGC
CGCGGTAATACAGAGGGTGCGAGCGTTGTCCGGAATCACTGGGCGTAAAGGGCGCGTAGGTGGCGGCATAAGGCTGTGGT
GAAAGTCTGGGGCTCAACTCCAGATCGGCCGCGGCGACTGTGTCGCTTGGGCACCGTAGAGGCAGATGGAATTCCGGGTG
TAGCGGTGGAATGCGTAGAGATCCGGAAGAACACCAGTGGCGAAGGCGGTCTGCTGGGCGGTGAGCTCGCGAGAGCTCAA
TAGCCGACACTGAGGCGCGACAGCGTGGGGAGCAAACAGG
>OTU_843
TGGGGAATTTTGGACAATGGgggCAACCCTGATCCAGCCATTCCGCGTGAGTGAAGAAGGCCTCGGGTTGTAAAGCTCTT
TCGGCAGGAACGAAACGGGTCGCGCTAATACCGCGGCCTACTGACGGTACCTGAAGAAGAAGCACCGGCTAACTACGTGC
CAGCAGCCGCGGTAATACGTAGGGTGCGAGCGTTAATCGGAATTACTGGGCGTAAAGCGTGCGCAGGCGGTTTGTTAAGA
CAGGTGTGAAATCCCCGGGCTTAACCTGGGAATGGCGCTTGTTACTGGCAAGCTAGAGTgtgtCAGAGGGAGGTAGAATT
CCACGTGTAGCAGTGAAATGCGTAGAGATGTGGAGGAATACCGATGGCGAAGGCAGCCTCCTGGGATAACACTGACGCTC
ATGCACGAAAGCGTGGGGAGCAAACAGG
>OTU_844
TGGGGAATATTGGACAATGGgggAAACCCTGATCCAGCGACGCCGCGTGGGTGAAGAAGGCCTGCGGGTTGTAAAGCCCT
TTCGGTAGGGACGAAAGCTCTTGCCTTAATACGGCAGGAGGTTGACTTAACCTACATAAGAAGCACCGGCTAACTCTGTG
CCAGCAGCCGCGGTAATACAGAGGGTGCGAGCGTTAATCGGAATTACTGGGCGTAAAGCGCACGTAGTCGGCTTTGCAAG
TCGGGTGTGAAATCCCCGGGCTCAACCTGGGAACTGCATCCGAGACTGCATTGCTAGAGTATGGGAGAGGGAAGCGGAAT
TTCTGGTGTAGCAGTGAAATGCGTAGATATCAGAAGGAACATCAGTGGCGAAGGCGGCTTCCTGGACCAATACTGACGAT
CAGGTGCGAAAGCGTGGGGAGCAAACAGG
>OTU_845
CGAGGAATCTTGGGCAATGGGCGAAAGCCTGACCCAGCGACGCCGCGTGAGGGATGAAGGCCTTCGGGTCGTAAACCTCT
TTTATGGGAGAAGAAGTTCTGACGGTATCCCATGAATAAGCCACGGCTAACTACGTGCCAGCAGCCGCGGTAATACGTAG
GTGGCAAGCGTTGTCCGGATTTACTGGGCGTAAAGGGCTTGTAGGCGGTTCGTTAAGTCCGGTGTGAAATCTCCCGGCTC
AACCGGGATAGGTCACTGGATACTGGCGAACTAGAGGggggTAGAGGAGAGCAGAATTCCTGGTGTAGCGGTGAAATGCG
TAGATATCAGGAGGAATACCAGTGGCGAAGGCGGCTctctGGGCCTACCCTGACGCTGAGGAGCGAAAGCGTGGGGAGCA
AACCGG
>OTU_846
TGGGGAATATTGGACAATGGGCGAAAGCCTGATCCAGCGACGCCGCGTGGGTGATGAAGGCCTTCGGGTCGTAAAGCCCT
GTGGGAAGGAAAGAAAACGTTGCAGGCGAATAGGCTGCGACCTTGACGGTACCTTCTCAGAAAGCACCGGCTAACTCTGT
GCCAGCAGCCGCGGTAAGACAGAGGGTGCAAACGTTGCTCGGAATTACTGGGCGTAAAGCGCGTGTAGGCGGGTCGGAAA
GTCGGGCGTGAAATCCCCAGGCTCAACCTGGGAACTGCACTCGAAACTTCCGATCTAGAGTGGTGGAGAGGGAAGTGGAA
TTCCTGGTGTAGAGGTGAAATTCGTAGATATCAGGAGGAACACCAGTGGCGAAGGCGGCTTCCTGGACACCAACTGACGC
TGAGACGCGAAAGCGTGGGGAGCAAACAGG
>OTU_847
TGGGGAATTTTGCACAATGGGCGGAAGCCTGATGCAGCGACGCCGCGTGAGGGATGACGGCTTTCGGGTTGTAAACCTCT
TTTATCCACCACGAAGGCGGTGTATTCGCACCGTTGACGGTAGTGGTTGAATAAGCGCCGGCTAACTACGTGCCAGCAGC
CGCGGTAAGACGTAGGGCGCGAGCGTTGTCCGGATTTATTGGGCGTAAAGGGCTCGTAGGCGGTTGATTGCGTCCGCCGT
GAAAGGCCTCGGCTTAACCGGGGTTTTGCGGTGGATACGGGTCGACTTGAGGCAATTAGGGGAGATCGGAATTCTACGTG
TAGCGGTGAAATGCGCAGATATGTGGAGGAACACCGGTGGCGAAGGCGGATCTCTGGGATTGTTCTGACGCTGAGGAGCG
AAAGCGTGGGGAGCGAACAGG
>OTU_848
TAGGGAATATTGCACAATGGGCGAAAGCCTGATGCAGCAACGCCGCGTGCGCGAAGAAGGCCTCGGGTCGTAAAGCGCTT
TTCTGGGAGATGAGAAAGGACAGTATCCCAGGAATAAGTCTCGGCTAACTACGTGCCAGCAGCCGCGGTAAAACGTAGGA
GGCAAGCGTTATCCGGATTCACTGGGCGTAAAGCGCGTGCAGGCGGTTCGGTAAGTTGGGCGTGAAATCTCCTGGCTCAA
CTGGGAGAGGTCGTCCAATACTACCGGGCTAGagagTGGTAGAGGAAGATGGAATTCCCGGTGTAGTGGTGAAATGCGTA
GATATCGGGAGGAACACCAGTGGCGAAGGCGATCTTCTGGACCATTTCTGACGCTCAGACGCGACAGCTAGGGTAGCAAA
CGGG
>OTU_849
TGGGGAATCTTCCGCAATGGACGAAAGTCTGACGGAGCAACGCCGCGTGAGTGATGACGGCCTCGGGTTGTAAAGCTCTG
TTAATCGGGACGAAAGGCCTTCTTGCGAATAGTTAGAAGGATTGACGGTACCGGAATAGAAAGCCACGGCTAACTACGTG
CCAGCAGCCGCGGTAATACGTAGGTGGCAAGCGTTGTCCGGAATTATTGGGCGTAAAGCgcgcgcAGGCGGATTGGTCAG
TCTGTCTTAAAAGTTCGGGGCTTAACCCCGTGATGGGATGGAAACTGCCAATCTAGAGTATCGGAGAGGAAAGTGGAATT
CCTAGTGTAGCGGTGAAATGCGTAGATATTAGGAAGAACACCAGTGGCGAAGGCGACTTTCTGGACGAAAACTGACGCTG
AGGCGCGAAAGCCAGGGGAGCGAACGGG
>OTU_850
TGGGGAATCTTGCGCAATGGGCGAAAGCCTGACGCAGCGACGCCGCGTGCGGGATGAAGGCCTTCGGGTTGTAAACCGCT
TTCAGCAGGGACGAAATTGACGGTACCTGTAGAAGAAGCCCCGGCCAACTACGTGCCAGCAGCCGCGGTAATACGTAGGg
ggCGAGCGTTGTCCGGATTTATTGGGCGTAAAGAGCTCGTAGGCGGTTGGGCAAGTCACGTGTGAAATCTCCACGCTCAA
CGTGGAGGCGCCACGTGAGACTGCCCTGACTCGAGTCCGGTAGGGGAGTGTGGAATTCCCGGTGTAGCGGTGAAATGCGC
AGAGATCGGGAGGAACACCCGTAGCGAAGGCGGCACTCTGGGCCGGTACTGACGCTGAGGAGCGAAAGCGTGGGGAGCAA
ACAGG
>OTU_851
TGGGGAATATTGCACAATGGgggAAACCCTGATGCAGCGACGCCGCGTGAGCGAAGAAGTACCTCGGTATGTAAAGCTCT
ATCAGCAGGGAAGAAGATGACGGTACCTGACCAAGAAGCTCCGGCTAAATACGTGCCAGCAGCCGCGGTAATACGTATGG
AGCAAGCGTTATCCGGATTTACTGGGTGTAAAGGGAGCGCAGGCGGCCTTGCAAGTCTGATGTGAAAGGCCGGGGCCCAA
CCCCGGGACTGCATTGGAAACTGCGAGGCTGGAGTGTCGGAGAGGCAGGCGGAATTCCTAGTGTAGCGGTGAAATGCGTA
GATATTAGGAGGAACACCAGTGGCGAAGGCGGCCTGCTGGACGATGACTGACGCTGAGGCTCGAAAGCGTGGGGAGCAAA
CAGG
>OTU_852
TGGGGAATTGTTCGCAATGGGCGCAAGCCTGACGACGCAACGCCGCGTGGAGGATGAAGATCTTCGGGTCGTAAACTCCT
GTCGAGCGGGAAGAATTCCTGGCCGGCTAACATCCAGCCAGGTTGACGGTACCGCTAAAGGAAGCCCCGGCTAACTCCGT
GCCAGCAGCCGCGGTAATACGGggggggCAAGCGTTGTTCGGAATTACTGGGCGTAAAGGGCTCGTAGGCGGCCAACTAA
GTCAGACGTGAAATCCCCAGGCTCAACCTGGGAACTGCGTCTGATACTGATTGGCTTGAATCCGGGAGAGGGATGCAGAA
TTCCAGGTGTAGCGGTGAAATGCGTAGATATCTGGAGGAATACCGGTGGCGAAGGCGGCATCCTGGACCGGCATTGACGC
TGAGGAGCGAAAGCTAGGGGAGCAAACGGG
>OTU_853
TGGGGAATCTTGCACAATGGGCGAAAGCCTGATGCAGCGACGCCGCGTGGgggACGAATGCCTTCGGGTTGTAAACCCCT
TTCGGCAGGGAAGAAGCGCAAGTGACGGTACCTGCAGAAGAAGTCCCGGCTAACTACGTGCCAGCAGCCGCGGTAAGACG
TAGGGGACGAGCGTTGTCCGGATTCATTGGGCGTAAAGCgcgcgTAGGCGGTTTGGCAAGTCGGATGTGAAAACCAGAGG
CTCAACCTCTGGCCTGCATCCGAAACTGCCCGACTAGAGGTAGGTAGGGGAGATCGGAATTCCTGGTGTAGCGGTGAAAT
GCGCAGATATCAGGAGGAACACCGGTGGCGAAGGCGGATCTCTGGGCCTTACCTGACGCTGAGGCGCGAAAGCTAGGGGA
GCAAACAGG
>OTU_854
TGGGGAATTTTGGACAATGGGCGAAAGCCTGATCCAGCCATGCCGCGTGAGTGAAGAAGGCCTTCGGGTTGTAAAGCTCT
TTCGCAAGGAAAGAAAACTTACCTATTAATACTAGGTGAGGTTGACGGTACCTTGATAAGAAGCACCGGCTAACTACGTG
CCAGCAGCCGCGGTAATACGTAGGGTGCGAGCGTTAATCGGAATTACTGGGCGTAAAGCGTGCGCAGGCGGTTTTGTAAG
TCAGATGTGAAATCCCCGGGCTCAACCTGGGAACTGCGTTTGAAACTACAAGGCTAGAGTGTAGAAGAGGggggTAGAAT
TCCACGTGTAGCAGTGAAATGCGTAGAGATGTGGAGGAATACCGATGGCGAAGGCAGCCcccTGGGCTAACACTGACGCT
CATGCACGAAAGCGTGGGGAGCAAACAGG
>OTU_855
TGGGGAATTGTTCGCAATGGGCGCAAGCCTGACGACGCAACGCCGCGTGGAGGATGAAGATCTTCGGGTCGTAAACTCCT
GTCGAGTGGGAAGAATAGTTTCCGGGCGAATATCCCGGGAGCCTGACGGTACCACTAAAGGAAGCCCCGGCTAACTCCGT
GCCAGCAGCCGCGGTAATACGGggggggCAAGCGTTGTTCGGAATTACTGGGCGTAAAGGGCTCGTAGGCGGCCAACTAA
GTCGGATGTGAAATCCCCAGGCTCAACCTGGGAACTGCATCCGATACTGGATGGCTTGAATTCGGGAGAGGGATGCAGAA
TTCCAGGTGTAGCGGTGAAATGCGTAGATATCTGGAGGAATACCGGTGGCGAAGGCGGCATCCTGGACCGACATTGACGC
TGAGGAGCGAAAGCTAGGGGAGCAAACGGG
>OTU_856
TGGGGAATTGTTCACAATGGGCGCAAGCCTGATGACGCAACGCCGCGTGGAGGATGAAGGTCTTCGGATTGTAAACTCCT
GTTGCTCGGGACGAAAAGCCTCGACCTAATACGTCGAGGTCTGACGGTACCGAGTGAGGAAGCCCCGGCTAACTCTGTGC
CAGCAGCCGCGGTAATACAGAGGgggCAAGCGTTGTTCGGAATTACTGGGCGTAAAGGGCGCGTAGGCGCCCGCTAAGTC
GAACGTGAAATCCCCGAGCTCAACTCGGGAACTGCGTCCGATACTGGCGGGCTTGAATCCGGGAGAGGGATGCGGAATTC
CAGGTGTAGCGGTGAAATGCGTAGATATCTGGAGGAACACCGGTGGCGAAGGCGGCATCCTGGACCGGCATTGACGCTGA
GGCGCGAAAGCTAGGGGAGCAAACGGG
>OTU_857
TGGGGAATTTTGGACAATGGgggCAACCCTGATCCAGCCATGCCGCGTGAGTGAAGAAGGCCTTCGGGTTGTAAAGCTCT
TTCGGCCGGAACGAAATCGcgcgGGTGAACAATCCGCGTGGATGACGGTACCGGAAGAAGAAGCACCGGCTAACTACGTG
CCAGCAGCCGCGGTAATACGTAGGGTGCGAGCGTTAATCGGAATTACTGGGCGTAAAGTGTGCGCAGGCCGCCGAGCAAG
TCGAGTGTGAAAGCCCCGAGCTTAACTTGGGAACTGCGCTCGAAACTACTTGGCTAGAGTGTGGCAGAGGGAGGTGGAAT
TCCACGTGTAGCGGTGAAATGCGTAGAGATGTGGAGGAACACCGATGGCGAAGGCAGCCTCCTGGGCCAACACTGACGCT
CATGCACGAAAGCGTGGGGAGCAAACAGG
>OTU_858
TGGGGAATTGTTCGCAATGGGCGCAAGCCTGACGACGCAACGCCGCGTGGAGGATGAAGGTCTTCGGATTGTAAACTCCT
GTTGATCGGGACGAACGGGCCCTGACTGAACACGTCGGGGCAGTGACGGTACCGATTGAGGAAGCCACGGCTAACTCTGT
GCCAGCAGCCGCGGTAATACAGAGGTGGCAAGCGTTGTTCGGAATTACTGGGCGTAAAGGGCGCGTAGGCGCTTGTCAGT
CAGACGTGAAATCCCCAGGCTTAACTTGGGAACTGCGTCTGATACTACAAGGCTGGAGTTCGGGAGAGGGATGTGGAATT
CCAGGTGTAGCGGTGAAATGCGTAGATATCTGGAGGAACACCGGTGGCGAAGGCGGCATCCTGGACCGAAACTGACGCTG
ATGCGCGAAAGCCAGGGGAGCAAACGGG
>OTU_859
TGGGGAATTTTGCACAATGGGCGCAAGCCTGATGCAGCAACGCCGCGTgtgtgATGAAGGTCTTCGGATTGTAAAGCACT
TTCGACCGGGACGAAACACCCTTGGCTAATATCCAAGGGCCTGACGGTACCGGGAGAAGAAGCACCGGCTAACTCTGTGC
CAGCAGCCGCGGTAATACAGAGGGTGCAAGCGTTGTTCGGAATTATTGGGCGTAAAGCGCGTGTAGGCGGCTTTGCAAGT
CGGGTGTGAAATCCCTCAGCTTAACTGAGGAAGTGCGCCCGAAACTGCCGAGCTTGAGTACCGGAGAGGGTGGCGGAATT
CCCCAAGTAGAGGTGAAATTCGTAGATATGGGGAGGAACACCGGTGGCGAAGGCGGCCACCTGGACGGATACTGACGCTG
AGACGCGAAAGCGTGGGGAGCAAACAGG
>OTU_860
TCGGGAATATTGCGCAATGGAGGAAACTCTGACGCAGTGACGCCGCGTATAGGAAGAAGGTTTTCGGATTGTAAACTATT
GTCGTTAGGGAAGATACAAGACAGTACCTAAGGAGGAAGCCCCGGCTAACTATGTGCCAGCAGCCGCGGTAATACATAGG
gggCAAGCGTTATCCGGAATTATTGGGGTGTAAAGGGTGCGTAGACGGAGAAACAAGTTGGTTGTGAAATCCCTCGGCTC
AACTGAGGAACTGCAACCAAAACTATTTCCCTTGAGTGTCGGAGAGGAAAGTGGAATTCCTAGTGTAGCGGTGAAATGCG
TAGATATTAGGAGGAACACCAGTGGCGAAGGCGACTTTTCTGGACGATAACTGACGTTGAGGCACGAAAGTGTGGGGAGC
AAACAGG
>OTU_861
TGGGGAATCTTGCACAATGGACGAAAGTCTGATGCAGCGACGCCGCGTGAGCGATGAAGCCCTTCGGGGTGTAAAGCTCT
TTCGACAGGAACGATAATGACGGTACCTGGAGAAGAAGCTGCGGCTAACTACGTGCCAGCAGCCGCGGTAATACGTAGGC
AGCAAGCGTTGTTCGGAATTACTGGGCGTAAAGCGTGCGTAGGCGTGCCTCAAGTTTGGTGTGAAATCTCCCGGCTCAAC
CGGGAGGGTGCGCCGAAAACTGAGGTGCTCGAGTGTGGGAGAGGTAGGCGGAATTCCTGGTGTAGCGGTGAAATGCGTAG
ATATCAGGAGGAACACCGGCGGTGTAGACGGCTTACTGGACCATAACTGACGCTGAGGCACGAAAGTGTGGGGAGCAAAC
AGG
>OTU_862
TGGGGAATCTTGCGCAATGCGCGAAAGCGTGACGCAGCAACGCCGCGTGAGGGAAGAAGGCCTTCGGGTTGTAAACCTCT
TTCAGGAGGGACGAAGGTTCAGGCGCGAATAGCGTCCTGGACTGACGGTACCTCCAGAAGAAGCCCCGGCTAACTACGTG
CCAGCAGCCGCGGTAATACGTAGGgggCTAGCGTTGTCCGGAATCATTGGGCGTAAAGCgcgcgTAGGCGGCCCGGTAAG
TCCGCTGTAAAAGTCAAAGGCTCAACCTTTGAATGTCAGTGGATACTGCCGGGCTAGAGTCCGGAAGAGGCGAGTGGAAT
TCCTGGTGTAGCGGTGGAATGCGCAGATATCAGGAGGAACACCAACGGCGAAGGCAGCTCGCTGGGACGGTACTGACGCT
AAGGCGCGAAAGCGTGGGGAGCGAACAGG
>OTU_863
TGGGGAATCTTGCGCAATGCGCGAAAGCGTGACGCAGCAACGCCGCGTGAGGGAAGAAGGCCTTCGGGTTGTAAACCTCT
TTCAGGAGGGACGAAGGTTCAGGCGCGAATAGCGTCCTGGACTGACGGTACCTCCAGAAGAAGCTCCGGCTAACTACGTG
CCAGCAGCCGCGGTAATACGTAGGGAGCAAGCGTTGTCCGGAATCATTGGGCGTAAAGCgcgcgTAGGTGGCCCGATAAG
TCTGCTCTGAAAGTCACAGGCTCAACCTGTGAAAGCGGGTGGATACTGTCGGGCTAGAGTCCGGAAGAGGCGAGTGGAAT
TCCTGGTGTAGCGGTGGAATGCGCAGATATCAGGAGGAACACCAACGGCGAAGGCAGCTCGCTGGGACGGTACTGACACT
GAGGCGCGAAAGCGTGGGGAGCGAACAGG
>OTU_864
CAGGGAATTTTGCGCAATGGGCGAAAGCCTGACGCAGCAACGCCGCGTGGgggATGAAGGCCTTCGGGTTGTAAACCCCT
TTCAGGAGGGACGAAATTGACGGTACCTCCAGAAGAAGCCCCGGCCAACTACGTGCCAGCAGCCGCGGTGATACGTAGGg
ggCGAGCGTTGTCCGGAATCATTGGGCGTAAAGAGCTCGTAGGCGGCTCAGAAAGTCGGCTGTGAAATTCCAGGGCTCAA
CCCTGGGACTGCAGTCGATACTGCTGTGGCTAGAGTCCGGTAGAGGAGAGTGGAATTCCCGGTGTAGCGGTGAAATGCGC
AGATATCGGGAGGAACACCAGCAGCGAAGGCGGCTctctGGGCCGGAACTGACGCTGAGGAGCGAAAGCGTGGGGAGCAA
ACAGG
>OTU_865
TAAGGAATATTGGTCAATGGACGAAAGTCTGAACCAGCCATGCCGCGTGGAGGATGAAGGTCCTCTGGATTGTAAACTTC
TTTTATTTGGGAAGAAACCCACGATTTCTATTGTGGTTGACGGTACCAGATGAATAAGCACCGGCTAACTCCGTGCCAGC
AGCCGCGGTAATACGGAGGGTGCAAGCGTTATCCGGATTCACTGGGTTTAAAGGGTGCGTAGGCGGGCAGGTAAGTCAGT
GGTGAAATCCCCGAGCTTAACTTGGGAACTGCCGTTGATACTATCTGTCTTGAATACTATGGAGGTAAGCGGAATATGTC
ATGTAGCGGTGAAATGCTTAGATATGACATAGAACACCAATTGCGAAGGCAGCTTGCTACACAGTTATTGACGCTGAGGC
ACGAAAGCGTGGGGATCAAACAGG
>OTU_866
TGAGGAATATTGCACAATGGGCGCAAGCCTGATGCAGCGACGCCGCGTGAGTGAAGAAGGCCTTCGGGTCGTAAAGCTCT
TTTCTGCGTGACGAGCAAGGACGGTAGCGCAGGAATAAGTCTCGGCTAACTACGTGCCAGCAGCCGCGGTAAAACGTAGG
AGACAAACGTTATCCGGAGTTACTGGGCGTAAAGGGCGTGCAGGCGGTCTGTTAAGTCTGGCGTGAAAGCTCTCGGCTAA
ACCGGGAGAGGTCGTTGGATACTGACGGACTAGAGGACGGTAGAGGCGTGTGGAATTCCGGGTGTAGTGGTGAAATGCGT
AGAGATCCGGAGGAACACCAGTGGCGAAGGCGACACGCTGGGCCGTACCTGACGCTAAGACGCGACAGCATGGGGAGCGA
ACGGG
>OTU_867
TGGGGAATATTGCGCAATGGGCGAAAGCCTGACGCAGCGACGCCGCGTGGGTGATGAAGGCCTTCGGGTCGTAAAGCCCT
GTCGGGAGGGAAGAAATCTCACCAGCCTAATATGCTGGTGACTTGACGGTACCTCTTAAGGAAGCACCGGCTAACTCCGT
GCCAGCAGCCGCGGTAATACGGAGGGTGCAAGCGTTGTTCGGAATCACTGGGCGTAAAGCGCGTGTAGGCGGCTATCTAA
GTCTGATGTGAAAGCCCTGGGCTCAACTCAGGAAGTGCATTGGATACTGGATAGCTGGAGTACCGGAGAGGAGGGTGGAA
TTCCTGGTGTAGCGGTGAAATGCGTAGATATCAGGAGGAACACCGGTGGCGAAGGCGTCCCTCTGGCCGGATACTGACGC
TGAGACGCGAAAGCGTGGGGAGCAAACAGG
>OTU_868
TAGGGAATATTGGGCAATGGATGCAAGTCTGACCCAGCCATGCCGCGTGCCGGATGAAGGCCCTCAGGGTTGTAAACGGC
TTTTATTCGGGAAGAAGAGCAGGGATGCGTCCTTGtgtgACGGTACCGAATGAATAAGCACCGGCTAACTCCGTGCCAGC
AGCCGCGGTAATACGGAGGGTGCGAGCGTTGTCCGGATTTATTGGGTTTAAAGGGTGCGTAGGTGGCCTTATAAGTCAGT
GGTGAAATACGGTTGCTCAACAATCGAGGTGCCATTGATACTGTGAGGCTTGAAATAATTGGAGGCTGCCGGAATGGATG
GTGTAGCGGTGAAATGCATAGATATCATCCAGAACACCGATTGCGAAGGCAGGTGGCTACGATTGGTTTGACACTGAGGC
ACGAAAGCATGGGGAGCAAACAGG
>OTU_869
TGGGGAATATTGGACAATGGgggAAACCCTGATCCAGCAATGCCGCGTgtgtgAAGAAGGCCTGCGGGTTGTAAAGCACT
TTCGGAGGGGACAAaaaGCGTCGGGCTAACACCCAGGCGTCTTGATTTAACCCTCATAAGAAGCACCGGCTAACTCTGTG
CCAGCAGCCGCGGTAATACAGAGGGTGCAAGCGTTAATCGGAATTACTGGGCGTAAAGCGCACGCAGGCGGCTGCATAAG
CCGGTCGTGAAATCCCCGGGCTTAACCTGGGAATTGCGATCGGGACTGTGCGGCTAGAGTGTTGGAGAGGGCAGCGGAAT
TCCAGGTGTAGCGGTGAAATGCGTAGATATCTGGAGGAACATCAGTGGCGAAGGCGGCTGCCTGGCCAAACACTGACGCT
CAGGTGCGAAAGCGTGGGGAGCAAACAGG
>OTU_870
TGGGGAATATTGCGCAATGGgggCAACCCTGACGCAGCCATGCCGCGTgtgtgAAGAAGGCCTCGGGTTGTAAAGCACTT
TCAGAGGGGAGGAAACGGTGCGGGCGAATACCCCGCGCACTTGACGCTACCCTCAGAAGAAGCACCGGCTAATTCCGTGC
CAGCAGCCGCGGTAATACGGAAGGTGCAAGCGTTAATCGGAATTACTGGGCGTAAAGCgcgcgTAGGCGGCTTCGTAAGT
CGGGTGTGAAAGCCCCGGGCTCAACCTGGGAACTGCGCTCGATACTGCGGAGCTCGAGTACGAgagagGggggTGGAATT
CCAGGTGTAGCGGTGAAATGCGTAGAGATCTGGAGGAACACCGGTGGCGAAGGCGGCCcccTGGTTCGATACTGACGCTG
AGGTGCGAAAGCGTGGGGAGCAAACAGG
>OTU_871
TGGGGAATATTGGACAATGGgggCAACCCTGATCCAGCCATGCCGCGTgtgtgAAGAAGGCCTTTTGGTTGTAAAGCACT
TTAAGCAGGGAGGAGAGGCTAATGGTTAATACCCATTAGATTAGACGTTACCTGCAGAATAAGCACCGGCTAACTCTGTG
CCAGCAGCCGCGGTAATACAGAGGGTGCGAGCGTTAATCGGAATTACTGGGCGTAAAGCGAGTGTAGGTGGCTCATTAAG
TCACATGTGAAATCCCCGGGCTTAACCTGGGAACTGCATGTGATACTGGTGGTGCTAGAATATGTGAGAGGGAAGTAGAA
TTCCAGGTGTAGCGGTGAAATGCGTAGAGATCTGGAGGAATACCGATGGCGAAGGCAGCTTCCTGGCATAATATTGACAC
TGAGATTCGAAAGCGTGGGTAGCAAACAGG
>OTU_872
TGGGGAATCTTGCGCAATGGGCGAAAGCCTGACGCAGCGACGCCGCGTGGGTGATGAAGGCCTTCGGGTTGTAAAGCCCT
GTGGAGGgggACGAATAAGTCGGAGCGAACAGCTCCGATGATGACGGTACCCCTTTAGCAAGCACCGGCTAACTCTGTGC
CAGCAGCCGCGGTAAGACAGAGGGTGCAAACGTTGTTCGGAATTACTGGGCGTAAAGCGCGTGTAGGCGGCTTGGCAAGT
CGGGTGTGAAAGCCCCGGGCTCAACCTGGGAAGTGCACTCGAAACTGCTTCGCTGGAGTGCCGGAGAGGGAAGCGGAATT
CTCGGTGTAGAGGTGAAATTCGTAGATATCGAGAGGAACACCGGTGGCGAAGGCGGCTTCCTGGACGGTAACTGACGCTG
AGACGCGAAAGCGTGGGGAGCAAACAGG
>OTU_873
TGGGGAATTTTGGACAATGGgggCAACCCTGATCCAGCCATGCCGCGTGAGTGAAGAAGGCCTTCGGGTTGTAAAGCTCT
TTCGGTGGGAACGAAACGGGTGGTGCTAATACCATCACTCAATGACGGTACTCACAGAAGAAGCACCGGCTAACTACGTG
CCAGCAGCCGCGGTAATACGTAGGGTGCGAGCGTTAATCGGAATTACTGGGCGTAAAGCGTGCGCAGGCGGTGCACCAAG
CTCGATGTGAAAGCCCCGGGCTTAACCTGGGAATTGCATTGAGGACTGGTGTGCTCGAGTGCGGCAGAGGggggTGGAAT
TCCACGTGTAGCAGTGAAATGCGTAGAGATGTGGAGGAACACCGATGGCGAAGGCAGCCcccTGGGCCGACACTGACGCT
CATGCACGAAAGCGTGGGGAGCAAACAGG
>OTU_874
TGGGGAATTtttCGCAATGGgggAAACCCTGACGAAGCAACGCCGCGTGGAGGATGAAGGCCTTCGGGTCGTAAACTCCT
GTCGACCGGGACGAACGCTATCTGGCCTAATACGCCGGGTAGTCGACTGTACCGGTAGAGGAAGCCACGGCTAACTCTGT
GCCAGCAGCCGCGGTAATACAGAGGTGGCAAGCGTTGTTCGGAATTACTGGGCGTAAAGGGCGCGTAGGCGGTCTTCTAA
GTTCCGTGTGAAATCCCTCGGCTCAACTGGGGAACGGCACGGGAAACTGGAAGGCTTGAGTTCGGGAGAGGGAAGCGGAA
TTCCGGGTGTAGCGGTGAAATGCGTAGATATCCGGAGGAACACCGGTGGCGAAGGCGGCTTCCTGGACCGACACTGACGC
TGAGGCGCGAAAGCTAGGGGAGCAAACGGG
>OTU_875
TGGGGAATATTGCGCAATGGGCGAAAGCCTGACGCAGCGACGCCGCGTGGGTGATGAAGGCCTTCGGGTCGTAAAGCCCT
GTCGGGAGGGACGAAACCTCGGTGACCCAATACGTCATCGACCTGACGGTACCTCCTAAGGAAGCACCGGCTAACTCCGT
GCCAGCAGCCGCGGTAATACGGAGGGTGCAAGCGTTGTTCGGAATTACTGGGCGTAAAGCGCGTGTAGGCGGTCGCTTAA
GTCTGATGTGAAATCCCGGGGCTCACCcccGGAAGTGCATTGGAAACTGAGCGACTAGAGTGCCGGAGAGGAGGGTGGAA
TTCCTGGTGTAGCGGTGAAATGCGTAGATATCAGGAGGAACACCGGTGGCGAAGGCGGCCCTCTGGACGGATACTGACGC
TGAGACGCGAAAGCGTGGGGAGCAAACAGG
>OTU_876
CGAGGAATATTGCACAATGGAGGAAACTCTGATGCAGTAACGCCGCGTGGgggATGAAGACCTTCGGGTTGTAAACCTCT
TtttGTAGAGACGAGTGAGGACGGTATCTATAGAATAAGTCTCGGCTAACTACGTGCCAGCAGCCGCGGTAAGACGTAGG
AGGCGAGCGTTATCCGGATTCACTGGGCGTAAAGCGCATGTAGGCGGTTGAACAAGTCATGTGTTAAAGCCcccGGCTCA
ACTGGgggAGGTCATGTGAGACTGTTTGACTTGAGGGCAGCAGAGGTAGGTGGAACTCCCGGTGTAGCGGTGGAATGCGT
AGAGATCGGGAAGAACACCCGTGGCGAAGGCGACCTACTGGGCTGCAACTGACGCTGAGATGCGAAAGTGTGGGGAGCAA
ACGGG
>OTU_877
TGGGGAATATTGCGCAATGGGCGAAAGCCTGACGCAGCGACGCCGCGTGGGTGATGAAGGCCTTCGGGTCGTAAAGCCCT
GTCAAGAGGGACGAAACCTCGTCGACCTAACACGTCGGCGACCTGACGGTACCTCTGAAGGAAGCACCGGCTAACTCCGT
GCCAGCAGCCGCGGTAATACGGAGGGTGCAAGCGTTGTTCGGAATCACTGGGCGTAAAGCGCGTGTAGGCGCCTTCTCAG
TCTGGTGTGAAAGCCCCGGGGCTCACCcccGGAAGTGCATTGGATACTGGAAGGCTGGAGTACCGGAGAGGAGGGTGGAA
TTCCTGGTGTAGCGGTGAAATGCGTAGATATCAGGAGGAACACCGGTGGCGAAGGCGGCCCTCTGGACGGATACTGACGC
TGAGACGCGACAGCGTGGGGAGCAAACAGG
>OTU_878
CAAAGAATCTTGGGCAATGGGCGAAAGCCTGACCCAGCGACGCCGCGTGGAGGATGAAGGCCTTCGGGTTGTAAACTCCT
TtttCAGGGGAAGAGTAAGGACGGTACCCTGAGAATAAGCCCCGGCCAACTACGTGCCAGCAGCCGCGGTAATACGTAGG
gggCAAGCGTTACCCGGATTTACTGGGCGTAAAGAGCGCGTAGGCGGCTCAACAAGTCTCCTGTGAAATCTTCTGGCTCA
ACTGGAAGAGGCCAGGGGATACTGTTGGGCTTGAGGGCAGCAGAGGAAGACGGAATTCCCGGTGTAGCGGTGAAATGCGT
AGATATCGGGAGGAACACCAGTGGCAAAGGCGGTCTTCTGGGCTGTACCTGACGCTGAGGCGCGAAAGCGTGGGGAGCAA
ACCGG
>OTU_879
TGAGGAATATTGGTCAATGGGCGAGAGCCTGAACCAGCCAAGTCGCGTGAAGGACGACGGTTCTATGGATTGTAAACTTC
TTTTGTAGAGGAATAATGGCAGCTACGTGTAGCTGAGATGCATGTACTCTACGAATAAGTATCGGCTAACTCCGTGCCAG
CAGCCGCGGTAATACGGAGGATACGAGCGTTATCCGGAATTATTGGGTTTAAAGGGTGCGTAGGTGGCGTATTAAGTCAG
TGGTGAAAAGCTGCAGCTCAACTGTAGTCTTGCCGTTGAAACTGATATGCTAGagagGAGACGAGGTATGCGGAATGtgt
gGTGTAGCGGTGAAATGCATAGATATCAcacaGAACGCCGATTGCGAAGGCAGCGTACCAGGCTCCGTCTGACACTGAAG
CACGAAAGCGTGGGGATCAAACAGG
>OTU_880
TCGAGAGGCTTCGGCAATGGgggAAACCCTGACCGAGCGACGCCGCGTGAGGGATGAAGGCCCTTGGGTTGTAAACCTCT
TTTGTTCGGGAAGAAATGCGATCAGGTGAATAATCTGGTCGTTTGACGGTACCGGACGAATAAGCTCCGGCTAACTCCGT
GCCAGCAGCCGCGGTAACACGGggggAGCAAGCGTTGTTCGGAATCACTGGGCGTAAAGGGCGTGTAGGCGGTTCGGTAA
GTGGAATGTGAAATTCTCCGGCTCACCCGGAGGACTGCATCCCAAACTGCCGAGCTTGAGTATGGGAGAGGATGAGGGAA
TTCCTGGTGTAGCGGTGAAATGCGTAGATATCAGGAGGAACACCGGTGGCGAAGGCGCTCATCTGGCCCAATACTGACGC
TGAGGCGCGAAAGCTAGGGGAGCAAACGGG
>OTU_881
TTAGGAATCTTGCGCAATGAGCGAAAGCTTGACGCAGCGATGCCGCGTGCGGGATGACGGCCCTCGGGTTGTAAACCGCT
TTCAGCAGGGACGAAATTGACGGTACCTGCAGAAGAAGCCCCGGCCAACTACGTGCCAGCAGCCGCGGTAATACGTAGGg
ggCAAGCGTTGTCCGGATTTATTGGGCGTAAAGAGCTCGTAGGCGGTTCCGTGAGTCGGCTGTGAAATCTCCACGCTCAA
CGTGGAGGGGTCAGTCGATACTGCGGTGACTCGAGTCCGGTAGGGGAGTGTGGAATTCCCGGTGTAGCGGTGAAATGCGC
AGAGATCGGGAGGAACACCCGTAGCGAAGGCGGCACTCTGGGCCGGTACTGACGCTGAGGAGCGAAAGCGTGGGGAGCAA
ACAGG
>OTU_882
TGGGGAATTTTGGACAATGGgggCAACCCTGATCCAGCCATCCCGCGTGTGCGATGAAGGCCTTCGGGTTGTAAAGCACT
TTTGGCAGGAAAGAAACGTCGCGGGCTAATACCCCGTGGAACTGACGGTACCTGCAGAATAAGCACCGGCTAACTACGTG
CCAGCAGCCGCGGTAATACGTAGGGTGCAAGCGTTAATCGGAATTACTGGGCGTAAAGCGTGCGCAGGCGGTTCGGAAAG
AAAGATGTGAAATCCCAGAGCTTAACTTTGGAACTGCATTtttAACTACCGAGCTAGAGTgtgtCAGAGGGAGGTGGAAT
TCCGCGTGTAGCAGTGAAATGCGTAGATATGCGGAGGAACACCGATGGCGAAGGCAGCCTCCTGGGATAACACTGACGCT
CATGCACGAAAGCGTGGGGAGCAAACAGG
>OTU_883
TGGGGAATTTTGGACAATGGgggCAACCCTGATCCAGCCATGCCGCGTGCGGGAAGAAGGCCTTCGGGTTGTAAACCGCT
TTTAGCCGGGAAGAAAAGGTTCGGGTTAATACCCCGGATTtttGACGGTACCGGCGGAATAAGCACCGGCTAACTACGTG
CCAGCAGCCGCGGTAATACGTAGGGTGCGAGCGTTAATCGGAATTACTGGGCGTAAAGCGTGCGCAGGCGGTTCGTTGTG
TCGGTGGTGAAATCCCCGGGCTTAACCTGGGAATGGCCATGGAAACTGGCGAACTGGAGTGTGGCAGAGGggggTGGAAT
TCCGCGTGTAGCAGTGAAATGCGTAGAGATGCGGAGGAACACCGATGGCGAAGGCAGCCcccTGGGCTAGCACTGACGCT
CAGGCACGAAAGCGTGGGGAGCAAACAGG
>OTU_884
TCGAGAATTtttCACAATGGGCGCAAGCCTGATGGAGCGACGCCGCGTGGgggATGAATGGCTTCGGCCCGTAAACCCCT
GTCATTTGCGATCAAACCTTATTATTTAAAAGATGATGAGTTGATAGTAGCGAAAGAGGAAGGGACGGCTAACTCTGTGC
CAGCAGCCGCGGTAATACAGAGGTCCCAAGCGTTGTTCGGATTCACTGGGCGTAAAGGGTGCGTAGGTGGTGGGGTAAGT
CGGATGTGAAAGCTCGGAGCTCAACTCCGAAATGGCATTGGAAACTACCCTGCTAGAGGATTGGAGGggggACTGGAATA
CTTGGTGTAGCAGTGAAATGCGTAGATATCAAGTGGAACACCAGTGGCGAAGGCGAGTCCCTGGACAATACCTGACACTG
AGGCACGAAAGCTAGGGGAGCAAACAGG
>OTU_885
CCACTTGAAGGGGCTATGACTTCCTGTCCTTCTGGAAATCCTGTTGTCACTTGTCCCAGGTGGAGATAGACTGGGATGTC
CATTGCCAGGAGAATAAACTGCTTCTCAGGAAGTGACCCCTTTGCTGTAGTAATAGGACTCAATTTGCCCTCCCGTCAAA
GGCTGCTCATGTGGATTTAGTTCTCAAAGTTAATTTGGAGGTGAGGgggTTGGgggAAATAAGTCAGGATCTTGCAATAA
AGGAGCTTTCTTGTATCCTAGATAAAGATAAAAGTGGTTTGAAATCTATAGACAGGGAAGGTGCACACGTGGACacacTA
GACCTTCCTCTGTTCCTAAGCTCTAGGCCATTCTAATACACAGGGGTCCTA
>OTU_886
TAAGGAATATTGGTCAATGGACGCAAGTCTGAACCAGCCATGCCGCGTGGAGGATGACGGCCCTCTGGGTTGTAAACTCC
TTTTATCTGGGAAGAAATGCAGATTTTCTAATCTGTTTGACGGTACCAGAGGAATAAGCACCGGCTAACTCCGTGCCAGC
AGCCGCGGTAATACGGAGGGTGCAAGCGTTATCCGGATTCACTGGGTTTAAAGGGTGCGTAGGTGGAGTGGTAAGTCAGT
GGTGAAATCTCCAAGCTTAACTTGGAAACTGCCGTTGATACTATCATTCTTGAATATCGTGGAGGTAAGCGGAATATGTC
ATGTAGCGGTGAAATGCTTAGATATGACATAGAACACCGATTGCGAAGGCAGCTTGCTACACGATCATTGACACTGAGGC
ACGAAAGCGTGGGGATCAAACAGG
>OTU_887
TGGGGAATATTGGACAATGGGCGCAAGCCTGATCCAGCAACGCCGCGTGGAGGACGAAGGTCTTCGGATCGTAAACTCCT
GTCAGATGGGAAGAACGAGCGTCGGCGAATAGTCGGCGTTCTTGACTGTACCATCAGAGGAAGCCCCGGCTAACTCTGTG
CCAGCAGCCGCGGTAATACAGAGGgggCAAGCGTTATTCGGAATTATTGGGCGTAAAGGGCGCGTAGGCGGCTTGATAAG
TCAAAGGTGAAATCCCTCGGCTCAACCGAGGACCTGCCTTTGATACTGTCTCGCTTGAGGCCGGGAGAGGGTAGCGGAAT
TCCCAGTGTAGCGGTGAAATGCGTAGATATTGGGAGGAACACCAGTGGCGAAGGCGGCTACCTGGACCGGTTCTGACGCT
GAGGCGCGAAAGCGTGGGGAGCAAACAGG
>OTU_888
TGGGGAATTTTGGACAATGGGCGCAAGCCTGATCCAGCCATGCCGCGTGAGTGAAGAAGGCCTTCGGGTTGTAAAGCTCT
TTCGGCAGGAACGAAATGGTCCGTGCTAATACCACGGATCGATGACGGTACCTGAAGAAGAAGCACCGGCTAACTACGTG
CCAGCAGCCGCGGTAATACGTAGGGTGCAGGCGTTAATCGGAATTACTGGGCGTAAAGCGTGCGCAGGCGGTTTCTTAAG
TCAGATGTGAAAGCCCCGGGCTTAACCTGGGAACTGCGTTTGAAACTGGGAGACTTGAGTGTGGCAGAGGggggTGGAAT
TCCACGTGTAGCAGTGAAATGCGTAGATATGTGGAGGAACACCAATGGCGAAGGCAGCCcccTGGGTTAACACTGACGCT
CATGCACGAAAGCGTGGGGAGCAAACAGG
>OTU_889
TGGGGAATTTTGCGCAATGGGCGAAAGCCTGACGCAGCAACGCCGCGTGAAGGATGAAATCCCTCGGGATGTAAACTTCG
TAAGTGTGGGAAGAAaaaaaTGACGGTACCACACGTAAGCCCCGGCTAACTCCGTGCCAGCAGCCGCGGTAATACGGggg
gggCAAGCGTTGTTCGGAATTACTGGGCGTAAAGGGCGCGTAGGCGGCTTTTCAAGTCGGGCGTGAAAGCTCCGGGCTTA
ACCCGGAAATGTCGCTCGATACTGTTGAGCTAGAGTGTGGAAGAGGCTACTGGAATTCCGTgtgtAGCGGTGAAATGCGT
AGATATACGGAGGAACACCAGCGGCGAAGGCGGGTAGCTGGGCCAACACTGACGCTGAGGCGCGAAAGCTAGGGGAGCAA
ACGGG
>OTU_890
TGAGGAATATTGGTCAATGGGCGCGAGCCTGAACCAGCCAAGTCGCGTGAGGGATGACGGTCCTACGGATTGTAAACCTC
TTTTGCCGGGGAGCAAGCGTGCGTTCGTGAACGcgcgTCGAGAGTACCCGGAGAAaaaGCATCGGCTAACTCCGTGCCAG
CAGCCGCGGTAATACGGAGGATGCGAGCGTTATCCGGATTTATTGGGTTTAAAGGGTGCGTAGGCGGGATGCCAAGTCAG
CGGTAAaaaTGCGGTGCTCAACGCCGTCGAGCCGTTGAAACTGGCGTTCTTGAGTGGGCGAGAAGTATGCGGAATGCGTG
GTGTAGCGGTGAAATGCATAGATATCACGCAGAACTCCGATTGCGAAGGCAGCATACCGGCGCCCTACTGACGCTGAGGC
ACGAAAGCGTGGGGAGCAAACAGG
>OTU_891
TGGGGAATATTGCGCAATGGgggCAACCCTGACGCAGCGACGCCGCGTgtgtgATGAAGGCCTTCGGGTCGTAAAGCACT
GTCGAGTGGAAAGAGCGAAGTGCGGTCAATACCCGCGCTGATGACGGTACCACTTGAGGAAGCACCGGCTAACTCCGTGC
CAGCAGCCGCGGTAATACGGAGGGTGCAAGCGTTGTTCGGAATCATTGGGCGTAAAGGGCGCGTAGGCGGGTCGTTAAGT
CCGACGTGAAATCCCTCGGCTCAACTGAGGAAGTGCATCGGATACTGGCGGTCTTGAGTCCTGGAGAGGGTAGCGGAATT
CCCAGTGTAGAGGTGAAATTCGTAGATATTGGGAGGAACACCGGTGGCGAAGGCGGCTACCTGGACAGTGACTGACGCTG
AGGCGCGAAAGCATGGGTAGCAAACAGG
>OTU_892
TGGGGAATTGTTCGCAATGGGCGCAAGCCTGACGACGCAACGCCGCGTGGAGGATGAAGGTCTTCGGATCGTAAACTCCT
GTTGACCGGGAAGAACGGGCTCCGACCCAATACGTCGGAGCAGTGACGGTACCGGTTGAGGAAGCCACGGCTAACTCTGT
GCCAGCAGCCGCGGTAATACAGAGGTGGCAAGCGTTGTTCGGAATTACTGGGCGTAAAGGGCGCGTAGGCGGCTTtttAA
GTCAGACGTGAAATCCCCAGGCTTAACCTGGGAACTGCGTCTGATACTGAAAAGCTTGAGTTCGGGAGAGGGATGTGGAA
TTCCAGGTGTAGCGGTGAAATGCGTAGATATCTGGAGGAACACCGGTGGCGAAGGCGGCATCCTGGACCGAAACTGACGC
TGAGGCGCGAAAGCCAGGGGAGCAAACGGG
>OTU_893
TGGGGAATTGTTCACAATGGGCGCAAGCCTGATGACGCAATGCCGCGTGGAGGATGAAGGTCTTCGGATTGTAAACTCCT
GTTGCCAGGGACGAATGGCTCCGACCTAATACGTCGGAGAATGACGGTACCTGGTGAGGAAGCCCCGGCTAACTCTGTGC
CAGCAGCCGCGGTAATACAGAGGgggCAAGCGTTGTTCGGAATTACTGGGCGTAAAGGGCGCGTAGGCGGCCCGCTAAGT
CGAACGTGAAATCCCCAGGCTCAACCTGGGAACTGCGTCCGATACTGGCAGGCTTGAATCCGGGAGAGGGATGTGGAATT
CCAGGTGTAGCGGTGAAATGCGTAGATATCTGGAGGAACACCGGTGGCGAAGGCGGCATCCTGGACCGGTATTGACGCTG
AGGCGCGAAAGCTAGGGGAGCAAACGGG
>OTU_894
TGGGGAATATTGGACAATGGgggCAACCCTGATCCAGCGACGCCGCGTgtgtgAAGAAGGCCTGCGGGTTGTAAAGCACT
TTTAGTGGGGATGAAAAGCTCAGGGCTAATACCTCTGGGTCTTGACCTAACCCACAGAAaaaGCACCGGCTAACTCTGTG
CCAGCAGCCGCGGTAATACAGAGGGTGCAAGCGTTAATCGGAATTACTGGGCGTAAAGCGTGCGTAGACGGTTATTTAAG
TCGGGTGTGAAAGCCCCGGGCTCAACCTGGGAATTGCATTCGAGACTGAATAGCTAGGGTGCGGAAGAGGGAAGCGGAAT
TTCCGGTGTAGCGGTGAAATGCGTAGATATCGGAAGGAACACCAGTGGCGAAAGCGGCTTCCTGGTCCAGCACCGACGTT
CAGGCACGAAAGCGTGGGGAGCAAACAGG
>OTU_895
CGAGGAATATTGCACAATGGACGCAAGTCTGATGCAGTAACGCCGCGTGCGGGAAGACGACCTTCGGGTTGTAAACCGCT
TTTAGAGGGGACGAGCGAGGACGGTACCCTCAGAATAAGTCTCGGCTAACTACGTGCCAGCAGCCGCGGTAAGACGTAGG
AGGCGAGCGTTATCCGGATTCACTGGGCGTAAAGCGCATGTAGGCGGCTGTGCAAGTCGTgtgtTAAAGCCCCTGGCTCA
ACTGGgggAGGTCATGCGAGACTGCGCGGCTGGAGGACAGTAGAGGCACATGGAACTCCCGGTGTAGCGGTGGAATGCGT
AGAGATCGGGAAGAACACCCGTGGCGAAGGCGGTGTGCTGGGCTGTTTCTGACGCTGAGATGCGAAAGTGTGGGGAGCAA
ACGGG
>OTU_896
GTGAGGATGGTATGACTGCAGAGGGGCTGATCAAGTGACCTACTAATAAATGGCCAAGGAAAGAACTGACTTTTCCCTTG
GGCTAGAGACTCCCCTTCCCCATTGAAAGATATTGGGACAGagagGTGGCACTGGAAGGGACCCTTCATAATAAACAGCC
CAGCTCAGGAAGCCTCTTTGCCTTCTGGACATGAGACTGTCCTTCACCACCTAGAGACGTTGGgggACTGTGGGGAACCA
GAAGGAGGAATCTAACCACAAGAAGTGCCTCTGGTCCGGGAAGCATTCTTGGACCCTCATGAGAAGGGGACATGCTACCA
ATGCAGTACTCAGCCAGGGAAGCTTCTTTATGACCAAGGCCTGAGACTCCTCTACC
>OTU_897
TGGGGAATTTTCCGCAATGGGCGAAAGCCTGACGGAGTGACGCCGCGTGTGGGATGAAGGCCTTCGGGTCGTAAACCACT
GTCAGTGGGAAAGAAGGGTGTCGGCGCGATAACCGCCGGCATTTGACGGTACCTGCAGAGGAAGCCCCGGCCAACTCTGT
GCCAGCAGCCGCGGTAAGACAGAGGgggCAAGCGTTGCTCGGAATTACTGGGCGTAAAGGGCGCGTAGGCGGGATGGCAA
GTCGGTCGTGAAATCCTTCGGCTCAACCGAAGAACGTCGATCGATACTGCTGTTCTAGAGGATTGCAGAGGAGACTGGAA
TTCCCGGTGTAGCGGTGAAATGTGTAGAGATCGGGAGGAACACCGGTGGCGAAGGCGGGTCTCTGGGCAATTCCTGACGC
TGAGGCGCGAAAGCGTGGGGAGCAAACGGG
>OTU_898
TGGgggATATTGCGCAATGGgggCAACCCTGACGCAGCAACGCCGCGTGCGGGAAGAAGGTCTTCGGATTGTAAACCGTT
GTCGCAAGGGAAGAAGACAGTGACGGTACCTTGTGAGAAAGCCACGGCTAACTACGTGCCAGCAGCCGCGGTAATACGTA
GGTGGCAAGCGTTGTCCGGATTTACTGGGTGTAAAGGGCGCGTAGACGGGATAGCAAGTCAGTCGTGAAATACCGAGGCT
CAACCTCGGGGCTGCGATTGAAACTGCTATTCTTGAGTATCGGAGAGGAAAGCGGAATTCCTAGTGTAGCGGTGAAATGC
GTAGATATTAGGAGGAACACCAGTGGCGAAGGCGGCTTTCTGGACGACAACTGACGTTGAGGCGCGAAAGTGTGGGGAGC
AAACAGG
>OTU_899
TGGGGAATCTTGCGCAATGGGCGAAAGCCTGACGCAGCAACGCCGCGTGCGGGATGAAGGCCTTCGGGTTGTAAACCGCT
TTCAGTGGGGACGAACCAAGACGGTACCCACAGAAGAAGCCCCGGCCAACTACGTGCCAGCAGCCGCGGTAACACGTAGG
gggCAAGCGTTGTCCGGATTCATTGGGCGTAAAGAGCTCGTAGGCGGTTCGATAAGTCGGGTGTGAAACCTCCAGGCTCA
ACCTGGAGACGCCACCCGATACTGTCGTGACTAGAGTCCAGTAGGGGAGCGTGGAATTCCTGGTGTAGCGGTGAAATGCG
CAGATATCAGGAGGAACACCAGTGGCGAAGGCGGCGCTCTGGGCTGGCACTGACGCTGAGGAGCGAAAGCGTGGGGAGCG
AACAGG
>OTU_900
TGGGGAATATTGCGCAATGGCCGCAAGGCTGACGCAGCGACGCCGCGTGTGGGATGACGGTCTTCGGATTGTAAACCACT
GTCAGGgggAACGAATACAGGGCTTCGATAAGGGGACCCTGGGTGACGGTACCTCCAAAGGAAGCACCGGCTAACTCCGT
GCCAGCAGCCGCGGTAATACGGAGGGTGCGAGCGTTGTCCGGAATCACTGGGCGTAAAGGGCGCGTAGGCGGTTCGGTAA
GTTGTTGGTGAAATCCCGGGGCTCAACTCCGGGGCTGCCAGCAAGACTGTCGGACTTGAGCACGGTAGGGGCAGATGGAA
TTCCCGGTGTAGCGGTGGAATGCGTAGAGATCGGGAAGAATACCAGTGGCGAAGGCGTTCTGCTGGGCCGTTGCTGACGC
TGAGGCGCGACAGCGTGGGGAGCAAACAGG
>OTU_901
AAGTAGCTCCTGGGAGGACGGAAGATGTTAGCACAGCAGTATCACCAAAACGGAATTTTATATTCTTTAAaaaCTGtgtg
tgCATGTGTTTTAAGTTAAGGTTAACTTCAAATAATAATTAAACACCAGTTGCTGGATCGTCTACTTAGTGCTTATCAAG
agagTTTATTTACTGATCTGCTGAGACCAAAAGCAGCAGTTCCTCTGGTTAACATTTGCTAAGACAAATCCTTCCATTTG
GGAAAGATTTCTTCCCTCCTTCCCTctctcCCTGATTtttCTAGGTCTGGGAAAGCTGGTTTTATATTATGCAAAAGTGT
GAATCGCACAGCCCAGAGTCACTGTCCCCTTTAAAGGgggCTTTCtctcTT
>OTU_902
TGGGGAATATTGGGCAATGGGCGAAAGCCTGACCCAGCCACGCCGCGTGAGTGATGAAGGCCTTCGGGTCGTAAAGCTCT
GTGGGGAGGGACGAATAAGTGCCGTACTAACACTACGGCGCCCTGACGGTACCTCCTTAGCAAGCACCGGCTAACCATGT
GCCAGCAGCCGCGGTAATACATGGGGTGCAAACGTTGCTCGGAATTATTGGGCGTAAAGCgcgcgTAGGCGGTTACTCAA
GTCGGATGTGAAAGCCCTCGGCTTAACTGAGGAAGTGCACCCGAAACTGAGTAGCTAGAGTACTAAAGAGGGTCGCGGAA
TTCCCGGTGTAGAGGTGAAATTCGTAGATATCGGGAGGAACACCGGTGGCGAAGGCGGCGACCTGGGTAGATACTGACGC
TGAGGCGCGAAAGCGTGGGGAGCAAACAGG
>OTU_903
TGGGGAATCTTGCGCAATGGGCGAAAGCCTGACGCAGCGACGCCGCGTGGgggATGACGGGTTTCGGCTTGTAAACCCCT
GTTGCCCGGGACGAACTTCTCCTTTCGAGGAGATTGACGGTACCGGGTGAGGAAGCACCGGCTAACTCTGTGCCAGCAGC
CGCGGTAATACAGAGGGTGCGAGCGTTGTCCGGAATCACTGGGCGTAAAGGGCGCGTAGGTGGCGGGCCAAGTCTGTGGT
GAAAGCTCGATGCTCAACATCGAGTCGGCCACGGATACTGGTTCGCTGGAGCACTGTAGAGGCAGATGGAATTCCGGGTG
TAGCGGTGGAATGCGTAGAGATCCGGAAGAACACCGGTGGCGAAGGCGGTCTGCTGGGCAGTTGCTGACACTGAGGCGCG
ACAGCGTGGGGAGCAAACAGG
>OTU_904
TGGGGAATATTGGACAATGGGCGAAAGCCTGATCCAGCCACGCCGCGTGAGTGATGAAGGCCTTCGGGTCGTAAAGCTCT
GTGGGGAGGGACGAAACCTGACTGGTTAAGAGCTAGGCAGTTGACGGTACCTCCTTAGCAAGCACCGGCTAACTCCGTGC
CAGCAGCCGCGGTAATACGGAGGGTGCAAACGTTGCTCGGAATCACTGGGCGTAAAGCGCACGTAGGCGGCCCGAAAAGT
CGGATGTGAAAGCCCTGGGCTCAACCTAGGAAGTGCATTCGAAACTGCCGGGCTTGAGTACGGGAGAGGGTTGCGGAATT
CCCGGTGTAGAGGTGAAATTCGTAGATATCGGGAGGAACACCAGTGGCGAAGGCGGCAGCCTGGACCGATACTGACGCTG
AGGTGCGAAAGCGTGGGGAGCAAACAGG
>OTU_905
TAGGGAATATTGGACAATGGTTGCAAGACTGATCCAGCCATGCCGCGTGCAGGAAGAAGGCTTTCTGAGTTGTAAACTGC
TTTGCCAGGGGATAAaaaGTCCCTGCGGGGAAAATTGAAGGTACCTGGTGAATAAGCCACGGCTAACTACGTGCCAGCAG
CCGCGGTAATACGTAGGTGGCAAGCGTTGTCCGGATTTATTGGGTTTAAAGGGTGCGTAGGCGTGTCCTAAGTCAGTTGT
GAAATACTTCAGCTTAACTGGAGAGGTGCAATTGATACTGGGACACTTGAGTACTGATGAGGTAAGCGGAATGGACGGTG
TAGCGGTGAAATGCTTAGATATCGTCCAGAACACCGATAGCGAAGGCAGCTTACTAAGGAGTAACTGACGCTGAGGCACG
AAAGTGTGGGGATCAAACAGG
>OTU_906
TGGGGAATATTGGACAATGGGCGAAAGCCTGATCCAGCCATGCCGCGTGAGTGATGAAGGCCCTCGGGTCGTAAAGCTCT
GTGGAGGgggAAGAATCCTTGCAGCATCAGATCCTGCAAGTTGACGGTACCCCTTTAGCAAGCACCGGCTAACTCCGTGC
CAGCAGCCGCGGTAATACGGAGGGTGCAAACGTTGCTCGGAATCATTGGGCGTAAAGCGCACGTAGGCGGACTGTTAAGT
CGGATGTGAAATCCCTCAGCTTAACTGAGGAAGTGCACTCGAAACTGGCAGTCTTGAATATGGAAGAGGGTCGCGGAATT
CCCGGTGTAGAGGTGAAATTCGTAGATATCGGGAGGAACACCAGTGGCGAAGGCGGCGACCTGGGCCAATATTGACGCTG
AGGTGCGAAAGCGTGGGGAGCAAACAGG
>OTU_907
TGGGGAATATTGCACAATGGGCGCAAGCCTGATGCAGCCATGCCGCGTGTATGAAGAAGGCCTCGGGTTGTAAAGTACTT
TCAGCGGGGAGGAAGGGAGTAAAGTTAATACCTTTGCTCATTGACGTTACCCGCAGAAGAAGCACCGGCTAACTCCGTGC
CAGCAGCCGCGGTAATACGGAGGGTGCAAGCGTTAATCGGAATTACTGGGCGTAAAGCGCACGCAGGCGGTTTGTTAAGT
CAGATGTGAAATCCCCGGGCTCAACCTGGGAACTGCATCTGATACTGGCAAGCTTGAGTCTCGTAGAGGggggTAGAATT
CCAGGTGTAGCGGTGAAAGTGCGTAGAGATCTGGAGGAATACCGGTGGCGA
>OTU_908
TGGGGAATATTGCACAATGGGCGCAAGCCTGATGCAGCCATGCCGCGTGTATGAAGAAGGCCTTCGGGTTGTAAAGTACT
TTCAGTCGTGAGGAAGGgggTATCGTTAATAGCGGTATTCTTTGACGTTAGCGACAGAAGAAGCACCGGCTAACTCCGTG
CCAGCAGCCGCGGTAATACGGAGGGTGCGAGCGTTAATCGGAATTACTGGGCGTAAAGCGCATGCAGGTGGTTTGTTAAG
TCAGATGTGAAAGCCCGGGGCTCAACCTCGGAGTTGCATTTGAAACTGGCAGGCTAGAGTACTGTAGAGGggggTAGAAT
TTCAGGTGTAGCGGTGAAATGCGTAGAGATCTGAAGGAATACCGGTGGCGAAGGCGGCCcccTGGACAGATACTGACACT
CAGATGCGAAAGCGTGGGGAGCAAACAGG
>OTU_909
TGGGGAATATTGCGCAATGGgggCAACCCTGACGCAGCCATGCCGCGTgtgtgAAGAAGGCCCTAGGGTTGTAAAGCACT
TTCAATTGGGAAGAAAAGCTTGTCGTTAATAGCGTCAAGCCCTGACATTACCTTTAGAAGAAGCACCGGCTAACTCCGTG
CCAGCAGCCGCGGTAATACGGAGGGTGCGAGCGTTAATCGGAATTACTGGGCGTAAAGCgcgcgTAGGCGGTTGTTTAAG
TCGGATGTGAAAGCCCTGGGCTCAACCTGGGAACTGCATTCGATACTGGGCAACTAGAGTACGAgagagGGAGGTAGAAT
TCCATGTGTAGCGGTGAAATGCGTAGATATGTGGAGGAATACCAGTGGCGAAGGCGGCCTCCTGGCTCGATACTGACGCT
GAGGTGCGAAAGCGTGGGGAGCAAACAGG
>OTU_910
TAAGGAATATTGGTCAATGGACGCAAGTCTGAACCAGCCATGCCGCGTGGAGGATGAAGGTCCTCTGGATTGTAAACTTC
TTTTATTTGGGAAGAAATGTGATTATTCTTtttCACTTGACGGTACCAGATGAATAAGCACCGGCTAACTCCGTGCCAGC
AGCCGCGGTAATACGGAGGGTGCAAGCGTTATCCGGATTTACTGGGTTTAAAGGGTGCGCAGGCGGATATGTAAGTCAGT
GGTGAAATCTCTAGGCTTAACCTGGAAATTGCCGTTGATACTAtatatCTTGAATGCTGTGGAGGTAAGCGGAATATGTC
ATGTAGCGGTGAAATGCTTAGATATGACATAGAACACCTATTGCGAAGGCAGCTTACTACGCAGATATTGACGCTCATGC
ACGAAAGCGTGGGGATCAAACAGG
>OTU_911
TGGGGAATATTGGACAATGGgggCAACCCTGATCCAGCAATGCCGCGTGAGTGATGAAGGCCTTAGGGTTGTAAAGCTCT
TTTGCCAGGGACGATGATGACGGTACCTGGAGAATAAGCCCCGGCTAACTTCGTGCCAGCAGCCGCGGTAATACGAAGGg
ggCGAGCGTTGTTCGGAGTTACTGGGCGTAAAGGGCGCGTAGGCGGCGATCCAAGTTAGGCGTGAAAGCCCCGGGCTTAA
CCTGGGAATTGCGCTTAAGACTGGATTGCTTGAGTGCGGGAGAGGTGAGTGGAATTCCCAGTGTAGAGGTGAAATTCGTA
GATATTGGGAAGAACACCAGTGGCGAAGGCGGCTCACTGGCCCGCAACTGACGCTGAGGCGCGAAAGCGTGGGGAGCAAA
CAGG
>OTU_912
TGGGGAATATTGGACAATGGGCGCAAGCCTGATCCAGCCATGCCGCGTGAGTGATGAAGGCCCTAGGGTTGTAAAGCTCT
TTCGCACGCGACGATAATGACGGTAGCGTGAGAAGAAGCCCCGGCTAACTTCGTGCCAGCAGCCGCGGTAATACGAAGGg
ggCTAGCGTTGCTCGGAATCACTGGGCGTAAAGGGCGCGTAGGCGGGCTCTTAAGTCGGgggTGAAAGCCTGTGGCTCAA
CCACAGAATGGCCTTCGATACTGGGAGCCTTGAGACCGGAAGAGGTGAGTGGAACTGCGAGTGTAGAGGTGAAATTCGTA
GATATTCGCAAGAACACCAGTGGCGAAGGCGGCTCACTGGTCCGGGTCTGACGCTGAGGCGCGAAAGCGTGGGGAGCAAA
CAGG
>OTU_913
TAGGGAATCTTGCGCAATGGGCGAAAGCCTGACGCAGCGACGCCGCGTGCGGGACGAAGGCCCTCGGGTTGTAAACCGCT
TTCAGCAGGGACGAAGCGAAAGTGACGGTACCTGCAGAAGAAGGTCGGCCAACTACGTGCCAGCAGCCGCGGTAATACGT
AGGGACCGAGCGTTGTCCGGATTCATTGGGCGTAAAGAGCTCGTAGGCGGCCACTCAAGTCGAATGTGAAACCTCGAGGC
TTAACCTCGAGCCTGCATTCGATACTGGGCGGCTAGAGTCTGGTAGGgggATCTGGAATTCCTGGTGTAGCGGTGGAATG
CGCAGATATCAGGAGGAACACCGGTGGCGAAGGCGGGATCCTGGGCCAGTACTGACGCTGAGGAGCGAAAGCGTGGGGAG
CAAACAGG
>OTU_914
TGGGGAATTtttCGCAATGGGCGAAAGCCTGACGAAGCAACGCCGCGTGGAGGATGACGGCCCTCGTGGTCTTAAACTCC
TGTCTAGCGGGACGAAAGTATTGGAGGTGAATAATCTCCGATATTGACTGTACCGCTGGAGGAAGCTCCGGCCAACTCCG
TGCCAGCAGCCGCGGTAATACGGAGGGAGCAAGCGTTACTCGGAATTATTGGGCGTAAAGGGCGCGTAGGCGATCTGACA
AGTCTGGTGTGAAAGCCCACATGTTAACTGTGGAAGTGCATTAGAAACTGTTGGATTTGAGTTCAGGAGAGGAAGGCAGA
ATTCCCGGTGTAGCGGTGAAATGCGTAGAGATCGGGAGGAATACCAGTGGCGAAGGCGGCCTTCTGGACTGACACTGACG
CTGAGGCGCGAAAGCCAGGGGAGCAAACGGG
>OTU_915
TGGGGAATATTGCTCAATGGGCGAAAGCCTGAAGCAGCGACGCCGCGTGAGGGATGACGGCCTTCGGGTTGTAAACCTCT
TTCAGCAGGGACGAAGCGTGAGTGACGGTACCTGCAGAAGAAGCGCCGGCTAACTACGTGCCAGCAGCCGCGGTAAGACG
TAGGGCGCGAGCGTTGTCCGGATTTATTGGGCGTAAAGAGCTCGTAGGCGGCTCGTCGCGTCGGTGGTGAAATTCCGCAG
CTTAACTGTGGGCTTGCCGCCGATACGGGCGGGCTGGAGTTCGGTAGGGGAGACTGGAATTCCTGGTGTAGCGGTGAAAT
GCGCAGATATCAGGAGGAACACCGGTGGCGAAGGCGGGTCTCTGGGCCGATACTGACGCTGAGGAGCGAAAGCGTGGGGA
GCGAACAGG
>OTU_916
TCGGGAATTTTGGGCAATGGGCGAAAGCCTGACCCAGCAACGCCGCGTGAAGGATGAAGTATTTCGGTATGTAAACTTCG
AAAGAATAGGAAGAATAAATGACGGTACTATTTATAAGCTCCGGCTAACTACGTGCCAGCAGCCGCGGTAATACGTAGGG
AGCAAGCGTTGTTCGGATTTACTGGGCGTAAAGGGCGCGTAGGCGGCGTGTCAAGTCGATTGTGAAATCTCCGGGCTTAA
CTCGGAACGGCCAATCGATACTGACGTGCTAGAGTGCAGAAAGGGCAATCGGAATTCTTGGTGTAGCGGTGAAATGCGTA
GATATCAAGAGGAACACCTGAGGCGAAGGCGGGTTGCTAGGCTGACACTGACGCTGAGGCGCGAAAGCCAGGGGAGCAAA
CGGG
>OTU_917
TAAGGAATATTGGTCAATGGGCGCAAGCCTGAACCAGCCATGCCGCGTGCAGGATGAAGGCCCTCTGGGTTGTAAACTGC
TTTTATCTGGGAAGAAATCCCCGATTTCTATCGGGGTTGACGGTACCAGAGGAATAAGCACCGGCTAACTCCGTGCCAGC
AGCCGCGGTAATACGGAGGGTGCAAGCGTTATCCGGATTTACTGGGTTTAAAGGGTGCGTAGGCGGGCCTTTAAGTCAGT
GGTGAAATCTCCCGGCTTAACCGGGAAACTGCCATTGATACTATTGGTCTTGAATTCAGTTGAGGTGGGCGGAATGTGTC
GTGTAGCGGTGAAATGCTTAGATATGACACAGAACACCAATTGCGAAGGCAGCTCGCTAAACTGACATTGACGCTGAGGC
ACGAAAGCGTGGGGATCAAACAGG
>OTU_918
TAGGGAATATTGGTCAATGGGTGAGAGCCTGAACCAGCCATGCCGCGTGCAGGAAGAAGGCCTTCTGGGTCGTAAACTGC
TTTTGCCGGgggATAAaaaGCCCATGCGTGGGAACTTGAAGGTACCCGGTGAATAAGCCACGGCTAACTACGTGCCAGCA
GCCGCGGTAATACGTAGGTGGCAAGCGTTGTCCGGATTTATTGGGTTTAAAGGGTGCGTAGGCGGTTGATTAAGTCAGTG
CTGAAATATCCCGGCTTAACCGGGAGGGTGGCATTGATACTGATTGACTTGAGTAAAGTTGAGGTAGGCGGAATTGACGG
TGTAGCGGTGAAATGCTTAGATATCGTCAAGAACACCGATAGTGTAGACAGCTTACTAAGCTTTAACTGACGCTGAGGCA
CGAAAGTGTGGGGATCAAACAGG
>OTU_919
TGGGGAATTTTGGGCAATGGGCGAAAGCCTGACCCAGCAACGCCGCGTGAAGGAGGAAATCCTTCGGGATGTAAACTTCA
CAAGCAAGGGAAGagagCAGGCGGGATAATACACCGCCTGTCCGACGGTACCTTGCGTAAGCCACGGCTAACTACGTGCC
AGCAGCCGCGGTAATACGTAGGTGGCAAGCGTTGTTCGGAATTATTGGGCGTAAAGGGCGCGTAGGCGGCCTGTTAAGTC
AGTCGTGAAAGCCCGGGGCTCAACCCCGGAGGGTCGACTGATACTGGCAAGCTAGAGTACGGAAGAGGTAGCTGGAATTC
CCGGTGTAGCGGTGAAATGCGTAGATATCGGGAGGAACACCTGAGGCGAAGGCGGGCTACTGGGCCGATACTGACGCTGA
GGCGCGAAAGCCAGGGGAGCGAACGGG
>OTU_920
TGGGGAATCTTGCGCAATGGTCGAAAGACTGACGCAGCGACGCCGCGTGCGGGAGGAAGCTCTTCGGGGTGTAAACCGCT
GTTGCCCGGAACGAAACTCTGGATTCGTCCAGATTGACGGTACCGGGTGAGGAAGCGCCGGCTAACTCTGTGCCAGCAGC
CGCGGTAATACAGAGGGCGCGAGCGTTGTCCGGAATCACTGGGCGTAAAGGGCGCGTAGGTGGCGACATAAGGCTGTGGT
GAAAGGCTGGAGCTCAACTCCAGCTCGGCCGTGGCAACTGTGTTGCTTGGGCACCGTAGAGGCAGATGGAATTCCGGGTG
TAGCGGTGGAATGCGTAGAGATCCGGAAGAACACCAGTGGCGAAGGCGGTCTGCTGGGCGGTGAGCTCGCAAGGGCTCAA
TAGCCGACACTGAGGCGCGACAGCGTGGGGAGCAAACAGG
>OTU_921
TGGGGAATATTGGTCAATGGGCGCAAGCCTGAACCAGCGACGCCGCGTGAGTGATGAAGGCCTCGGGTTGTAAAGCTCTG
TGGGGCGGGACGAAAACGTCCGGCGCGAACAGCTCCGGACCTTGACGGTACCGCCTTAGCAAGCACCGGCTAACTCTGTG
CCAGCAGCCGCGGTAAGACAGAGGGTGCAAACGTTGCTCGGAATTACTGGGCGTAAAGCGCGTGTAGGCGGGCAAGCAAG
TCAGGTGTGAAATCCCCGAGCTCAACTCGGGAACTGCACTTGAAACTGCTTGTCTCGAGTACCGGAGAGGATCGTGGAAT
TCCTGGTGTAGAGGTGAAATTCGTAGATATCAGGAGGAACACCGGTGGCGAAGGCGGCGATCTGGACGGTCACTGACGCT
GAGACGCGAAAGCGTGGGGAGCAAACAGG
>OTU_922
TGGGGAATATTGGACAATGGgggCAACCCTGATCCAGCGACGCCGCGTGGGTGAAGAAGGCCTGCGGGTTGTAAAGCCCT
TTCGGTTGGGAAGAAAAGCTGTGACCTAACACGTTGCGGCCTTGACGTAACCAACTAAAGAAGCACCGGCTAACTCTGTG
CCAGCAGCCGCGGTAATACAGAGGGTGCGAGCGTTAATCGGAATTACTGGGCGTAAAGCgcgcgTAGGCGGCTTTGCAAG
CCGGATGTGAAATCCCCGGGCTTAACCTGGGAACTGCATTCGGGACTGCATTGCTAGAGTATGGGAGAGGGAAGTGGAAT
TTCAGGTGTAGCGGTGAAATGCGTAGATATCTGAAGGAACATCAGTGGCGAAAGCGACTTCCTGGACCAATACTGACGCT
CATGTGCGAAAGCGTGGGGAGCAAACAGG
>OTU_923
TGGGGAATATTGGACAATGGGCGAAAGCCTGATCCAGCGACGCCGCGTGAGTGAAGAAGTATTTCGGTATGTAAAGCTCT
ATCAGCAGGGAAGAAAATGACGGTACCTGACTAAGAAGCCCCGGCTAACTACGTGCCAGCAGCCGCGGTAATACGTAGGg
ggCAAGCGTTATCCGGATTTACTGGGTGTAAAGGGAGCGTAGACGGTTTAGCAAGTCTGAAGTGAAAGCCCGGGGCTCAA
CCCCGGTACTGCTTTGGAAACTGTTAGACTTGAGTGCAGGAGAGGTAAGTGGAATTCCTAGTGTAGCGGTGAAATGCGTA
GATATTAGGAGGAACACCAGTGGCGAAGGCGGCTTACTGGACTGTAACTGACGTTGAGGCTCGAAAGCGTGGGGAGCAAA
CAGG
>OTU_924
TGGGGAATATTGCGCAATGGgggAAACCCTGACGCAGCGACGCCGCGTGAGTGATGAAGGCCTTCGGGTCGTAAAGCTCT
GTCGGAGGGGAAGAACGACTGCCGCGTGAATAATGCGGTGATCTGACGGTACCCTCAAAGGAAGCACCGGCTAACTCCGT
GCCAGCAGCCGCGGTAATACGGAGGGTGCAAGCGTTGCTCGGAATCACTGGGCGTAAAGGGCGTGTAGGCGGCTTCGTgt
gtCTGGCGTGAAAGCCCCGGGCTTACCCCGGGAAGTGCGTTGGAAACTGCGGAGCTAGAGTCCCGGAGAGGGAGGTGGAA
TTCCAGGTGTAGCGGTGAAATGCGTAGATATCTGGAAGAACACCGGTGGCGAAGGCGGCCTCCTGGACGGTGACTGACGC
TGAGACGCGAAAGCGTGGGGAGCAAACAGG
>OTU_925
TGGGGAATATTGCACAATGGGCGAAAGCCTGATGCAGCGACGCCGCGTGCGGGATGACGGCCTTCGGGTTGTAAACCGCT
TTCGGCAGGGAAGAAGCCGTAAGGTGACGGTACCTGCAGAAGAAGCGCCGGCTAACTACGTGCCAGCAGCCGCGGTAATA
CGTAGGGCGCAAGCGTTGTCCGGAATTATTGGGCGTAAAGAGCTCGTAGGCGGTTCGTCGCGTCTGCTGTGAAATCCTCA
GGCTCAACCTGGGGCGTGCAGTGGGTACGGGCGGACTAGAGTGTGGTAGGGGTGACTGGAATTCCTGGTGTAGCGGTGGA
ATGCGCAGATATCAGGAGGAACACCGATGGCGAAGGCGGGTCACTGGGCCGCAACTGACGCTGAGGAGCGAAAGCATGGG
GAGCGAACAGG
>OTU_926
TGGGGAATATTGGACAATGGGCGCAAGCCTGATCCAGCAATGCCGCGTGAGTGAAGAAGGCCTTAGGGTTGTAAAGCTCT
TTCGGCGGGGAAGATGATGACGGTACCCGCAGAAGAAGCCCCGGCTAACTCCGTGCCAGCAGCCGCGGTAATACGGAGGg
ggCTAGCGTTGTTCGGAATTACTGGGCGTAAAGGGCGCGTAGGCGGTTCGGTAAGTTAGGCGTGAAAGGCCTGGGCTCAA
CCCGGGAACTGCGCTTAAGACTGCCGGGCTTTGAGTCCGGGAGAGGATGGCGGAATTCCCAGTGTAGAGGTGAAATTCGT
AGATATTGGGAAGAACACCAGTGGCGAAGGCGGCCATCTGGCCCGGTACTGACGCTGAGGCGCGAAAGCGTGGGGAGCAA
ACAGG
>OTU_927
TGGGGAATTTTCCGCAATGGGCGAAAGCCTGACGGAGCAATCTCGCGTGAGGGATGACGGCCTATGGGTTGTAAACCTCT
TttttCAGGGAGGAACAAAATGACTGTACCTGAAGAATAAGCATCGGCTAACTCCGTGCCAGCAGCCGCGGTAAGACGGA
GGATGCAAGTGTTATCCGGAATCACTGGGCGTAAAGCGTCTGTAGGTGGTTTAATAAGTCAACTGTTAAATCTTGAGGCT
[truncated: 1,272,434 more chars]
